# Supplementary material for: A compliant metastructure design with reconfigurability up to six degrees of freedom
Source: Nat Commun. 2025 Jan 16;16:719. doi: 10.1038/s41467-024-55591-2 (PMC11739503; doi:10.1038/s41467-024-55591-2)
Supplement: Supplementary file 10 — Supplementary Information [file 41467_2024_55591_MOESM10_ESM.xlsx]

## Sheet: Fig. 3 stiffness
	X translation	Y translation	Z translation	X rotation	Y rotation	Z rotation
Locked	20.1608	27.8069	73.7855	13.1247	7.61313	0.722928
Unlocked	8.17573	6.85606	16.6925	4.24969	2.44537	0.285135
	2.46593	4.05582	4.42029	3.08839	3.11328	2.53539
Locked SD	1.2779	0.389528	3.39571	0.280702	0.23796	0.0208113
Unlocked SD	1.68382	1.33158	0.508283	0.683338	0.205579	0.0271547
p value	0.000602	1.26e-05	8.69e-06	3.12e-05	5.93e-05	8.97e-05

## Sheet: Fig. 3 X-translation
locked															unlocked
extension	samp 1	samp 2	samp 3	average	sd	upper	lower	stiffness 1	stiffness 2	stiffness 3	stiffness avg	stiffness sd	stiffness lower	stiffness upper	extension	samp 1	samp 2	samp 3	average	sd	upper	lower	stiffness 1	stiffness 2	stiffness 3	stiffness avg	stiffness sd	stiffness lower	stiffness upper
0	0	0	0	0	0	0	0	26.0079	32.2524	30.873	29.7111	3.28036	26.4307	32.9915	0	0	0	0	0	0	0	0	33.793	35.4297	27.0332	32.0853	4.45114	27.6342	36.5365
0.0063	0.16385	0.20319	0.1945	0.18718	0.0206663	0.207846	0.166514	25.1493	26.3482	23.6634	25.0536	1.34497	23.7087	26.3986	0.00633	0.21391	0.22427	0.17112	0.2031	0.0281757	0.231276	0.174924	24.7454	25.8591	19.6205	23.4083	3.32726	20.0811	26.7356
0.02424	0.60962	0.63868	0.5736	0.6073	0.032602	0.639902	0.574698	24.4192	24.1307	20.8299	23.1266	1.99425	21.1323	25.1208	0.02427	0.60057	0.6276	0.47619	0.56812	0.0807527	0.648873	0.487367	21.3694	22.0471	16.4283	19.9483	3.06715	16.8811	23.0154
0.04127	1.01779	1.04704	0.92292	0.995917	0.0648866	1.0608	0.93103	23.8857	23.5102	20.7764	22.7241	1.69719	21.0269	24.4213	0.04114	0.95778	0.99173	0.74299	0.8975	0.134882	1.03238	0.762618	19.943	20.8141	15.55	18.769	2.82155	15.9475	21.5906
0.05791	1.41385	1.43027	1.27314	1.37242	0.0863701	1.45879	1.28605	23.5857	23.889	21.4901	22.9883	1.3063	21.682	24.2946	0.05794	1.27205	1.32841	0.99976	1.20007	0.17575	1.37582	1.02432	18.5495	20.6123	15.5539	18.2386	2.54349	15.6951	20.7821
0.07451	1.80178	1.84111	1.63725	1.76005	0.108148	1.86819	1.6519	23.1328	23.4912	21.0307	22.5516	1.32922	21.2224	23.8808	0.0747	1.5803	1.68348	1.26498	1.50959	0.218027	1.72761	1.29156	18.6067	20.0249	15.192	17.9412	2.48422	15.457	20.4254
0.09142	2.18903	2.21746	1.97788	2.12812	0.130889	2.25901	1.99723	23.1613	22.4432	19.9326	21.8457	1.69527	20.1504	23.541	0.09127	1.89221	1.99584	1.50611	1.79805	0.258085	2.05614	1.53997	18.7613	19.4988	14.8564	17.7055	2.49482	15.2107	20.2003
0.10804	2.57838	2.59363	2.30559	2.49253	0.162077	2.65461	2.33046	23.2081	23.2937	19.6856	22.0625	2.05888	20.0036	24.1213	0.10784	2.20205	2.32967	1.75732	2.09635	0.30046	2.39681	1.79589	17.5659	19.1398	14.1389	16.9482	2.55702	14.3912	19.5052
0.12472	2.96186	2.99314	2.63341	2.8628	0.199275	3.06208	2.66353	22.6444	22.8612	19.5451	21.6836	1.85511	19.8285	23.5387	0.12474	2.48014	2.63645	1.97934	2.36531	0.343275	2.70859	2.02203	16.5082	18.6504	12.9566	16.0384	2.87583	13.1626	18.9142
0.14117	3.32859	3.35102	2.95312	3.21091	0.223534	3.43444	2.98738	22.6497	22.0215	19.8682	21.5132	1.45879	20.0544	22.9719	0.14125	2.75359	2.95278	2.1902	2.63219	0.395519	3.02771	2.23667	16.7542	18.3655	12.988	16.0359	2.7598	13.2761	18.7957
0.15818	3.71972	3.72998	3.2982	3.58263	0.24638	3.82901	3.33625	22.3264	22.4786	20.2333	21.6794	1.25468	20.4248	22.9341	0.15798	3.03705	3.24692	2.41106	2.89834	0.434851	3.33319	2.46349	16.3878	18.3826	12.7743	15.8482	2.84282	13.0054	18.6911
0.1746	4.07496	4.10248	3.62952	3.93565	0.265476	4.20113	3.67018	21.7624	22.5239	20.2083	21.4982	1.18015	20.318	22.6783	0.17444	3.2975	3.5629	2.61418	3.15819	0.489461	3.64765	2.66873	15.4639	17.8906	12.2807	15.2117	2.81344	12.3983	18.0251
0.1913	4.44049	4.47597	3.9675	4.29465	0.283878	4.57853	4.01078	21.9856	22.0432	20.0048	21.3445	1.16061	20.1839	22.5052	0.19133	3.55277	3.84357	2.82062	3.40565	0.527105	3.93276	2.87855	15.785	17.0973	12.0467	14.9763	2.62061	12.3557	17.5969
0.2079	4.80708	4.83652	4.29568	4.64643	0.304112	4.95054	4.34231	21.6361	21.265	19.2209	20.7073	1.30057	19.4068	22.0079	0.20783	3.82456	4.13378	3.01642	3.65825	0.576946	4.2352	3.08131	15.8557	17.1187	11.7174	14.8973	2.82533	12.0719	17.7226
0.22466	5.16227	5.18537	4.60871	4.98545	0.326471	5.31192	4.65898	21.8772	21.5039	19.415	20.932	1.32701	19.605	22.259	0.22452	4.07902	4.41174	3.20952	3.90009	0.620761	4.52085	3.27933	14.7379	17.1654	11.4527	14.452	2.86706	11.5849	17.319
0.2413	5.53778	5.55475	4.94414	5.34556	0.347741	5.6933	4.99782	22.1157	22.5027	20.2419	21.6201	1.20915	20.4109	22.8292	0.24121	4.31651	4.70676	3.39871	4.14066	0.671521	4.81218	3.46914	14.4771	17.3258	11.0233	14.2754	3.15605	11.1194	17.4315
0.25786	5.89651	5.93246	5.28074	5.70324	0.366334	6.06957	5.3369	21.4299	21.6949	19.0626	20.7291	1.44936	19.2798	22.1785	0.25795	4.56299	4.99094	3.57803	4.37732	0.724523	5.10184	3.6528	14.1041	16.1896	11.0194	13.771	2.60112	11.1699	16.3721
0.2747	6.25354	6.27936	5.58083	6.03791	0.396053	6.43396	5.64186	21.6498	21.1262	18.7485	20.5082	1.54624	18.9619	22.0544	0.27465	4.78815	5.24814	3.7672	4.60116	0.75797	5.35913	3.84319	14.0042	15.8927	11.4075	13.7681	2.25194	11.5162	16.0201
0.2913	6.62048	6.63892	5.90769	6.38903	0.416955	6.80598	5.97208	21.6893	21.9513	19.4985	21.0464	1.34689	19.6995	22.3933	0.29123	5.02905	5.51985	3.95767	4.83552	0.798869	5.63439	4.03665	13.8429	16.103	11.14	13.6953	2.48478	11.2106	16.1801
0.30798	6.97536	7.0099	6.22974	6.73833	0.440793	7.17913	6.29754	21.3792	21.7647	19.1481	20.764	1.41263	19.3513	22.1766	0.30814	5.25175	5.78743	4.14028	5.05982	0.840181	5.9	4.21964	12.7529	15.1504	10.4131	12.7721	2.36872	10.4034	15.1409
0.32453	7.33091	7.36216	6.54398	7.07902	0.463619	7.54264	6.6154	21.1198	20.8136	18.5995	20.1776	1.37527	18.8023	21.5529	0.32454	5.45385	6.02451	4.30453	5.26096	0.876063	6.13703	4.3849	12.6325	14.3521	9.97556	12.3201	2.20495	10.1151	14.525
0.34146	7.68245	7.70674	6.85245	7.41388	0.486364	7.90024	6.92752	21.2499	20.9874	19.101	20.4461	1.17228	19.2738	21.6184	0.34128	5.67039	6.26306	4.47087	5.46811	0.913058	6.38116	4.55505	13.1781	12.772	9.9991	11.9831	1.73013	10.2529	13.7132
0.3579	8.04002	8.06251	7.18138	7.7613	0.502354	8.26366	7.25895	20.8857	21.352	19.0995	20.4458	1.18894	19.2568	21.6347	0.35783	5.89255	6.44969	4.6374	5.65988	0.928278	6.58816	4.7316	12.5671	11.4973	10.3517	11.472	1.10792	10.3641	12.58
0.37461	8.37481	8.41456	7.4856	8.09166	0.525237	8.61689	7.56642	21.0155	20.945	18.3581	20.1062	1.51429	18.5919	21.6205	0.37466	6.08988	6.64684	4.81641	5.85104	0.938297	6.78934	4.91275	12.3099	10.6413	9.93527	10.9621	1.21937	9.74277	12.1815
0.39135	8.74299	8.76312	7.79546	8.43386	0.552959	8.98682	7.8809	21.6725	20.8745	19.1144	20.5538	1.30886	19.245	21.8627	0.3912	6.30333	6.80479	4.96894	6.02569	0.948894	6.97458	5.07679	12.2179	9.32921	8.45142	9.9995	1.97066	8.02884	11.9702
0.40808	9.10019	9.11323	8.12536	8.77959	0.56662	9.34621	8.21297	20.9973	20.8485	19.2496	20.3651	0.968923	19.3962	21.3341	0.4078	6.49478	6.95601	5.09649	6.18243	0.968311	7.15074	5.21412	11.0862	8.2625	7.74199	9.03023	1.79944	7.23079	10.8297
0.42468	9.44283	9.458	8.43705	9.11263	0.585116	9.69774	8.52751	20.56	21.5697	18.5425	20.224	1.54131	18.6827	21.7653	0.42461	6.67372	7.08084	5.2276	6.32739	0.973953	7.30134	5.35343	10.6819	8.41226	6.33483	8.47633	2.17425	6.30208	10.6506
0.44117	9.78052	9.82697	8.73893	9.44881	0.61521	10.064	8.8336	20.2484	21.1384	18.269	19.8852	1.46876	18.4165	21.354	0.44125	6.85209	7.2374	5.30839	6.46596	1.02083	7.48679	5.44513	10.9376	8.47915	4.48275	7.9665	3.25782	4.70868	11.2243
0.45814	10.1203	10.1653	9.04833	9.77799	0.632301	10.4103	9.14569	20.4754	20.1669	18.1908	19.611	1.23958	18.3714	20.8506	0.45794	7.03827	7.36345	5.37701	6.59291	1.06548	7.65839	5.52743	10.6093	7.41263	4.0397	7.35388	3.28521	4.06868	10.6391
0.47466	10.4662	10.5024	9.34814	10.1056	0.656211	10.7618	9.44937	20.7793	20.7955	18.7174	20.0974	1.19512	18.9023	21.2925	0.4745	7.20485	7.48387	5.44271	6.71048	1.10675	7.81722	5.60373	9.53036	7.38558	2.94077	6.61891	3.36103	3.25788	9.97993
0.4913	10.8094	10.8549	9.669	10.4444	0.671916	11.1163	9.7725	20.5871	21.1109	18.5313	20.0765	1.36349	18.713	21.4399	0.49137	7.35687	7.61035	5.47532	6.81418	1.16639	7.98057	5.64779	8.83673	7.39455	2.27112	6.16747	3.45052	2.71694	9.61799
0.50784	11.1493	11.2028	9.96301	10.7717	0.700871	11.4726	10.0708	20.1935	20.8929	18.1959	19.7608	1.39963	18.3611	21.1604	0.50788	7.49982	7.7307	5.51852	6.91635	1.21605	8.13239	5.7003	8.7985	6.74977	1.6785	5.74226	3.66537	2.07689	9.40762
0.52474	11.4847	11.5535	10.2775	11.1052	0.717676	11.8229	10.3875	20.4048	20.8538	18.5725	19.9437	1.20853	18.7352	21.1522	0.52462	7.64942	7.83478	5.53113	7.00511	1.27986	8.28497	5.72525	8.65049	6.95597	2.19227	5.93291	3.34845	2.58446	9.28137
0.54129	11.8319	11.9004	10.5843	11.4388	0.740875	12.1797	10.698	20.5709	20.541	18.5115	19.8745	1.18049	18.694	21.055	0.54127	7.78866	7.96296	5.59172	7.11445	1.3216	8.43604	5.79285	7.23556	6.61957	2.76833	5.54116	2.42101	3.12015	7.96216
0.55788	12.1664	12.2343	10.8909	11.7639	0.75673	12.5206	11.0071	20.372	20.5843	18.0742	19.6768	1.39195	18.2849	21.0688	0.55803	7.89116	8.05594	5.62362	7.19024	1.35923	8.54947	5.83101	5.44328	5.67197	1.61375	4.243	2.27987	1.96313	6.52287
0.5747	12.5125	12.5881	11.1881	12.0962	0.78736	12.8836	11.3089	20.2879	20.5564	18.0817	19.642	1.35788	18.2841	20.9999	0.57459	7.97003	8.15195	5.64549	7.25582	1.39755	8.65338	5.85827	5.98792	5.90667	1.58653	4.49371	2.51802	1.97569	7.01173
0.5914	12.8464	12.9233	11.497	12.4223	0.802183	13.2244	11.6201	19.777	20.0495	18.5588	19.4618	0.793769	18.668	20.2556	0.59114	8.08942	8.25151	5.67615	7.33903	1.44237	8.7814	5.89665	5.37739	5.70006	1.60975	4.22907	2.27413	1.95494	6.50319
0.60802	13.1715	13.2562	11.8065	12.7447	0.813611	13.5583	11.9311	20.5213	20.6263	18.3411	19.8296	1.29013	18.5394	21.1197	0.60803	8.14985	8.34256	5.69932	7.39724	1.4736	8.87084	5.92365	3.88965	5.59749	1.48894	3.65869	2.06399	1.5947	5.72268
0.62453	13.5263	13.6067	12.1047	13.0792	0.844924	13.9241	12.2343	20.729	20.1829	17.6627	19.5248	1.63564	17.8892	21.1605	0.62458	8.21949	8.43869	5.72594	7.46137	1.50692	8.96829	5.95445	3.6789	5.97171	1.8393	3.82997	2.07034	1.75963	5.90032
0.64149	13.8653	13.9317	12.3977	13.3982	0.86712	14.2653	12.5311	19.5778	19.8906	18.2261	19.2315	0.884622	18.3468	20.1161	0.64126	8.2721	8.541	5.76044	7.52451	1.53364	9.05815	5.99088	2.19032	5.05592	1.69483	2.98036	1.81449	1.16587	4.79484
0.65797	14.181	14.2718	12.7142	13.7223	0.874264	14.5966	12.848	19.7294	20.5042	18.1444	19.4593	1.20288	18.2564	20.6622	0.65784	8.29234	8.60685	5.78231	7.5605	1.54797	9.10847	6.01253	1.8864	4.47803	1.52138	2.6286	1.61202	1.01658	4.24062
0.67467	14.5199	14.612	12.9997	14.0439	0.905441	14.9493	13.1384	20.3393	20.5059	17.7761	19.5404	1.53024	18.0102	21.0707	0.67471	8.3352	8.69079	5.81133	7.61244	1.56991	9.18235	6.04253	1.82558	4.62864	1.94986	2.80136	1.58369	1.21767	4.38505
0.69124	14.8577	14.954	13.3056	14.3724	0.925175	15.2976	13.4472	19.8044	19.7146	17.9892	19.1694	1.02306	18.1463	20.1925	0.69115	8.35315	8.76103	5.84726	7.65381	1.57776	9.23157	6.07606	0.973462	4.19903	1.67732	2.28327	1.69601	0.587259	3.97929
0.70806	15.1812	15.2703	13.6004	14.6839	0.939454	15.6234	13.7445	19.535	19.8731	17.712	19.04	1.16247	17.8775	20.2025	0.70787	8.36748	8.83003	5.86695	7.68815	1.59407	9.28223	6.09408	0.894737	3.83971	0.988935	1.9078	1.67375	0.234042	3.58155
0.72457	15.5088	15.6164	13.8959	15.007	0.963756	15.9708	14.0433	20.1814	20.6463	18.328	19.7186	1.2265	18.4921	20.9451	0.72459	8.38307	8.88943	5.88033	7.71761	1.61115	9.32876	6.10646	1.1281	3.87787	1.76978	2.25858	1.43858	0.820004	3.69716
0.7412	15.85	15.9545	14.2077	15.3374	0.979701	16.3171	14.3577	19.9267	20.501	18.029	19.4856	1.29369	18.1919	20.7793	0.74136	8.40526	8.9599	5.92622	7.76379	1.61537	9.37916	6.14843	1.07169	3.86323	2.08338	2.33943	1.41328	0.926157	3.75271
0.75798	16.1745	16.3013	14.4983	15.658	1.0064	16.6644	14.6516	19.3342	19.0374	17.5019	18.6245	0.983441	17.6411	19.608	0.75793	8.4188	9.01823	5.94979	7.79561	1.62638	9.42199	6.16923	0.740573	3.10769	1.5448	1.79769	1.20365	0.594035	3.00134
0.77465	16.4967	16.5913	14.7932	15.9604	1.01193	16.9723	14.9485	19.3139	18.7748	17.1745	18.4211	1.11271	17.3084	19.5338	0.77451	8.42981	9.06292	5.97743	7.82339	1.62969	9.45307	6.1937	0.765602	2.98507	1.31173	1.68747	1.15646	0.531012	2.84393
0.79133	16.8186	16.9275	15.071	16.2724	1.04182	17.3142	15.2306	20.3301	20.2751	17.4771	19.3608	1.63152	17.7293	20.9923	0.79142	8.44444	9.1182	5.99372	7.85212	1.6443	9.49642	6.20782	1.05033	3.10845	1.39814	1.85231	1.10166	0.750644	2.95397
0.80791	17.1729	17.2656	15.3745	16.6043	1.06609	17.6704	15.5382	19.6782	19.7081	18.1244	19.1703	0.905859	18.2644	20.0761	0.80789	8.46487	9.16668	6.0241	7.88522	1.64953	9.53475	6.23569	0.895212	2.71605	1.50918	1.70682	0.926367	0.780448	2.63318
0.82477	17.4767	17.5865	15.6771	16.9134	1.0721	17.9855	15.8413	18.4811	19.6565	17.2617	18.4664	1.19746	17.269	19.6639	0.82463	8.47417	9.2084	6.04384	7.9088	1.6563	9.56511	6.2525	0.611394	2.14303	1.22999	1.32814	0.77052	0.557616	2.09866
0.84127	17.7894	17.9214	15.9503	17.2204	1.10186	18.3222	16.1185	19.4537	20.5181	16.6946	18.8888	1.9733	16.9155	20.8621	0.84124	8.48526	9.23815	6.06512	7.92951	1.65791	9.58742	6.2716	1.02963	2.17001	1.64651	1.61538	0.570825	1.04456	2.18621
0.85801	18.1233	18.2685	16.232	17.5413	1.13617	18.6775	16.4051	19.6337	19.5553	17.9763	19.0551	0.935062	18.12	19.9902	0.85804	8.50857	9.2809	6.09885	7.96277	1.65975	9.62253	6.30302	1.57216	2.54209	1.42063	1.84496	0.608471	1.23649	2.45343
0.87466	18.445	18.5743	16.5506	17.8566	1.13293	18.9895	16.7237	19.0332	19.3295	18.0655	18.8094	0.661074	18.1483	19.4705	0.8745	8.53755	9.3227	6.11237	7.99087	1.67353	9.6644	6.31735	1.26495	2.52266	1.40997	1.73253	0.688104	1.04442	2.42063
0.89145	18.7598	18.9149	16.8361	18.1703	1.15799	19.3283	17.0123	19.1281	19.6364	17.582	18.7822	1.07002	17.7121	19.8522	0.89114	8.55044	9.3644	6.14552	8.02012	1.67369	9.69381	6.34643	0.92607	2.34122	1.61299	1.62676	0.707673	0.919085	2.33443
0.90791	19.081	19.2272	17.1352	18.4811	1.16793	19.6491	17.3132	19.4252	19.547	16.9163	18.6295	1.4849	17.1446	20.1144	0.90791	8.56849	9.40092	6.16626	8.04522	1.67962	9.72484	6.36561	1.29454	1.76932	1.23306	1.43231	0.293477	1.13883	1.72579
0.92456	19.4029	19.5621	17.3963	18.7871	1.20714	19.9943	17.58	18.4013	20.0263	16.5003	18.3093	1.76478	16.5445	20.074	0.92465	8.59382	9.42369	6.18684	8.06812	1.68124	9.74936	6.38688	1.69748	1.66567	1.79712	1.72009	0.0685808	1.65151	1.78867
0.94143	19.6978	19.8985	17.6883	19.0949	1.22228	20.3171	17.8726	18.0589	18.9165	17.8926	18.2894	0.549484	17.7399	18.8388	0.94123	8.62505	9.45642	6.22614	8.10254	1.67733	9.77987	6.4252	0.659344	1.70509	1.66025	1.34156	0.591241	0.750318	1.9328
0.95799	20.0067	20.1945	17.9944	19.3985	1.21963	20.6181	18.1789	18.9702	18.5456	17.5586	18.3581	0.724248	17.6339	19.0824	0.95788	8.61573	9.48035	6.24201	8.1127	1.67675	9.78945	6.43595	0.710912	1.33363	0.973393	1.00598	0.312637	0.693343	1.31862
0.97464	20.3278	20.5144	18.2714	19.7045	1.24465	20.9492	18.4599	19.3349	19.3674	16.3063	18.3362	1.75801	16.5782	20.0943	0.97468	8.64883	9.50103	6.2587	8.13619	1.68086	9.81704	6.45533	2.05191	1.70747	1.36784	1.70907	0.342037	1.36703	2.05111
0.99122	20.6492	20.8381	18.5363	20.0078	1.27792	21.2857	18.7299	18.1585	19.2898	16.5244	17.9909	1.39029	16.6006	19.3812	0.99121	8.68412	9.53726	6.2876	8.16966	1.68481	9.85447	6.48485	1.16469	1.97472	1.54621	1.56187	0.405243	1.15663	1.96712
1	20.7883	21.0036	18.6904	20.1608	1.2779	21.4387	18.8829	15.8462	18.8531	17.5592	17.4195	1.50828	15.9112	18.9278	1	8.67832	9.55103	6.29785	8.17573	1.68382	9.85955	6.49192	-0.659841	1.56655	1.1661	0.690937	1.18682	-0.495883	1.87776

## Sheet: Fig. 3 Y-translation
locked															unlocked
extension	samp 1	samp 2	samp 3	average	sd	upper	lower	stiffness 1	stiffness 2	stiffness 3	stiffness avg	stiffness sd	stiffness lower	stiffness upper	extension	samp 1	samp 2	samp 3	average	sd	upper	lower	stiffness 1	stiffness 2	stiffness 3	stiffness avg	stiffness sd	stiffness lower	stiffness upper
0	0	0	0	0	0	0	0	41.981	38.673	39.3016	39.9852	1.75673	38.2285	41.7419	0	0	0	0	0	0	0	0	42.5229	39.0474	33.8483	38.4729	4.36573	34.1072	42.8386
0.0063	0.26448	0.24364	0.2476	0.251907	0.0110674	0.262974	0.240839	34.0169	33.8783	33.8581	33.9178	0.086457	33.8313	34.0042	0.00633	0.26917	0.24717	0.21426	0.243533	0.0276351	0.271168	0.215898	28.0952	28.3024	24.6106	27.0027	2.07422	24.9285	29.077
0.02424	0.82457	0.82121	0.82072	0.822167	0.00209572	0.824262	0.820071	30.9411	31.1753	31.0778	31.0647	0.117645	30.9471	31.1824	0.02427	0.68187	0.6869	0.5973	0.655357	0.0503414	0.705698	0.605015	23.4025	24.2476	20.651	22.767	1.88065	20.8864	24.6477
0.04127	1.34649	1.33384	1.33439	1.33824	0.00715	1.34539	1.33109	30.2106	29.877	30.2186	30.1021	0.194921	29.9071	30.297	0.04114	1.08381	1.09123	0.93312	1.03605	0.0892201	1.12527	0.946833	22.4413	22.2183	19.9762	21.5453	1.36341	20.1819	22.9087
0.05791	1.84176	1.82717	1.83818	1.8357	0.00760378	1.84331	1.8281	30.2891	29.7374	30.8995	30.3087	0.581324	29.7273	30.89	0.05794	1.43747	1.43499	1.2699	1.38079	0.0960387	1.47683	1.28475	20.5072	20.8346	18.7434	20.0284	1.12479	18.9036	21.1532
0.07451	2.3533	2.32231	2.36149	2.3457	0.0206661	2.36637	2.32503	30.4384	30.0561	29.3668	29.9537	0.543093	29.4107	30.4968	0.0747	1.77203	1.79044	1.56215	1.70821	0.126823	1.83503	1.58138	19.6364	20.5251	16.9919	19.0511	1.83785	17.2133	20.889
0.09142	2.86175	2.83435	2.82226	2.83945	0.0202336	2.85969	2.81922	29.853	30.1515	29.3066	29.7704	0.428473	29.3419	30.1988	0.09127	2.09195	2.11909	1.83624	2.01576	0.15606	2.17182	1.8597	19.4291	19.4517	16.0522	18.311	1.95621	16.3548	20.2672
0.10804	3.35427	3.33329	3.34414	3.3439	0.0104921	3.35439	3.33341	29.8375	29.4997	30.0384	29.7919	0.272254	29.5196	30.0641	0.10784	2.41591	2.43507	2.09412	2.31503	0.191556	2.50659	2.12348	18.6241	17.8691	14.0875	16.8603	2.43075	14.4295	19.291
0.12472	3.85534	3.81669	3.82254	3.83152	0.0208322	3.85236	3.81069	30.176	29.8068	28.9903	29.6577	0.606718	29.051	30.2644	0.12474	2.7153	2.71717	2.30775	2.58007	0.235841	2.81591	2.34423	18.3268	17.5977	13.147	16.3572	2.80393	13.5532	19.1611
0.14117	4.354	4.32079	4.30459	4.32646	0.0251883	4.35165	4.30127	29.5926	29.2487	28.8978	29.2464	0.347435	28.8989	29.5938	0.14125	3.02821	3.02301	2.53336	2.86153	0.284213	3.14574	2.57731	17.9564	16.3667	11.9296	15.4176	3.12349	12.2941	18.5411
0.15818	4.84551	4.79535	4.78946	4.81011	0.0308013	4.84091	4.77931	29.2294	29.1905	29.2279	29.216	0.0220325	29.1939	29.238	0.15798	3.31217	3.2612	2.70429	3.09255	0.33721	3.42976	2.75534	17.1618	14.9696	10.5056	14.2123	3.39211	10.8202	17.6044
0.1746	5.33114	5.29663	5.28168	5.30315	0.0253664	5.32852	5.27778	29.9185	30.0447	29.2681	29.7438	0.416725	29.327	30.1605	0.17444	3.59781	3.51985	2.88204	3.33323	0.392684	3.72592	2.94055	16.3628	14.0789	9.86897	13.4369	3.29418	10.1427	16.7311
0.1913	5.83641	5.79043	5.75882	5.79522	0.0390162	5.83424	5.7562	29.6066	28.9498	28.7964	29.1176	0.430372	28.6872	29.548	0.19133	3.85787	3.73073	3.03342	3.54067	0.44387	3.98454	3.0968	15.3729	12.8676	8.89937	12.38	3.26418	9.11577	15.6441
0.2079	6.31704	6.26066	6.2406	6.27277	0.039632	6.3124	6.23313	28.8064	28.7587	29.1787	28.9146	0.229946	28.6846	29.1445	0.20783	4.11111	3.9495	3.17919	3.7466	0.497991	4.24459	3.24861	15.6119	12.1919	8.13649	11.9801	3.74222	8.23789	15.7223
0.22466	6.79739	6.74982	6.73222	6.75981	0.033714	6.79352	6.7261	28.9036	29.3494	28.0084	28.7538	0.682944	28.0708	29.4367	0.22452	4.37603	4.13538	3.30347	3.93829	0.562786	4.50108	3.37551	14.5518	11.0533	7.77711	11.1274	3.38797	7.73946	14.5154
0.2413	7.28242	7.24093	7.17608	7.23314	0.0535959	7.28674	7.17955	29.2367	29.2684	27.9452	28.8168	0.754982	28.0618	29.5717	0.24121	4.59685	4.31846	3.43879	4.11803	0.604486	4.72252	3.51355	13.3386	10.7284	7.75172	10.6062	2.79545	7.81079	13.4017
0.25786	7.76805	7.72153	7.66	7.71653	0.0541985	7.77073	7.66233	28.6937	28.7994	28.9886	28.8272	0.149414	28.6778	28.9767	0.25795	4.82194	4.49403	3.56261	4.29286	0.653322	4.94618	3.63954	13.439	9.63965	6.66208	9.91358	3.39675	6.51683	13.3103
0.2747	8.24079	8.20283	8.1443	8.19597	0.0486091	8.24458	8.14736	28.6627	28.337	27.8568	28.2855	0.405425	27.8801	28.6909	0.27465	5.04625	4.64081	3.66157	4.44954	0.711879	5.16142	3.73766	12.53	9.19651	5.88311	9.20323	3.32347	5.87975	12.5267
0.2913	8.72653	8.66912	8.59153	8.66239	0.0677509	8.73014	8.59464	28.7278	28.7163	27.5475	28.3305	0.678168	27.6524	29.0087	0.29123	5.23894	4.80009	3.7584	4.59914	0.76045	5.35959	3.83869	11.9585	9.36041	6.75426	9.35772	2.60212	6.7556	11.9598
0.30798	9.19685	9.15851	9.06108	9.13881	0.0699953	9.20881	9.06882	28.7776	29.6299	28.5591	28.9889	0.565757	28.4231	29.5546	0.30814	5.44674	4.95429	3.88777	4.76293	0.796906	5.55984	3.96603	12.13	8.52627	6.60702	9.08776	2.80397	6.28379	11.8917
0.32453	9.68281	9.65372	9.54055	9.62569	0.0751572	9.70085	9.55054	28.8707	28.3847	27.7512	28.3355	0.561355	27.7742	28.8969	0.32454	5.64299	5.0841	3.97848	4.90186	0.847088	5.74894	4.05477	10.9158	8.61104	5.50332	8.34339	2.71615	5.62724	11.0595
0.34146	10.1634	10.1088	9.99019	10.0875	0.0885751	10.1761	9.99891	28.57	28.0021	27.519	28.0304	0.526042	27.5043	28.5564	0.34128	5.80849	5.23966	4.07015	5.03943	0.886298	5.92573	4.15314	10.4452	8.47822	4.90027	7.94122	2.81119	5.13004	10.7524
0.3579	10.6362	10.5881	10.4589	10.5611	0.0917148	10.6528	10.4694	28.397	28.7282	28.264	28.463	0.239073	28.224	28.7021	0.35783	5.99071	5.36634	4.14161	5.16622	0.940653	6.10687	4.22557	9.53415	7.29059	4.40264	7.07579	2.57249	4.5033	9.64829
0.37461	11.1048	11.0612	10.9271	11.031	0.0925839	11.1236	10.9385	27.672	27.7462	27.3169	27.5784	0.229467	27.3489	27.8078	0.37466	6.12674	5.48302	4.21711	5.27562	0.971561	6.24718	4.30406	8.06443	7.6353	4.25502	6.65158	2.08655	4.56504	8.73813
0.39135	11.5618	11.5163	11.3726	11.4836	0.0987518	11.5823	11.3848	28.6406	28.3666	27.0105	28.0059	0.872874	27.133	28.8788	0.3912	6.25982	5.62113	4.2836	5.38818	1.00849	6.39668	4.37969	8.02776	7.49246	4.13217	6.55079	2.11162	4.43917	8.66242
0.40808	12.0634	12.0106	11.8312	11.9684	0.121727	12.0901	11.8467	28.895	28.5344	27.6727	28.3673	0.628044	27.7393	28.9954	0.4078	6.39278	5.73132	4.35405	5.49272	1.0401	6.53281	4.45262	7.46693	7.01796	3.80245	6.09578	1.99872	4.09706	8.0945
0.42468	12.5249	12.4673	12.2949	12.429	0.119655	12.5487	12.3094	27.8435	28.4276	27.909	28.06	0.320021	27.74	28.3801	0.42461	6.50929	5.8556	4.41064	5.59184	1.0739	6.66574	4.51794	6.66158	6.75037	2.81674	5.40957	2.24589	3.16368	7.65546
0.44117	12.9847	12.9513	12.7547	12.8969	0.124289	13.0212	12.7726	28.0326	27.8234	27.0051	27.6203	0.543003	27.0773	28.1633	0.44125	6.61561	5.95712	4.44827	5.67367	1.11113	6.78479	4.56254	6.15092	5.91989	2.84248	4.9711	1.84705	3.12405	6.81815
0.45814	13.4629	13.3983	13.1985	13.3532	0.137805	13.491	13.2154	27.5649	27.6109	26.8029	27.3263	0.453809	26.8725	27.7801	0.45794	6.7143	6.05291	4.50538	5.75753	1.1337	6.89123	4.62383	4.78586	5.92782	2.28481	4.33283	1.86328	2.46955	6.19611
0.47466	13.9079	13.876	13.6523	13.8121	0.139254	13.9513	13.6728	27.7259	28.2449	27.1454	27.7054	0.550046	27.1553	28.2554	0.4745	6.77474	6.15422	4.52424	5.81773	1.16237	6.9801	4.65536	4.70506	6.31229	1.83757	4.28497	2.26675	2.01823	6.55172
0.4913	14.3823	14.3349	14.0987	14.2719	0.151908	14.4238	14.12	28.248	27.956	27.2435	27.8159	0.516716	27.2991	28.3326	0.49137	6.87159	6.26393	4.56681	5.90078	1.19453	7.09531	4.70624	4.61114	5.37717	2.02037	4.0029	1.75912	2.24378	5.76202
0.50784	14.8452	14.8035	14.5563	14.735	0.156174	14.8912	14.5788	26.9252	28.4136	27.2775	27.5388	0.777805	26.761	28.3166	0.50788	6.92866	6.33371	4.59168	5.95135	1.2145	7.16585	4.73685	3.29083	5.07248	2.10346	3.48892	1.49439	1.99453	4.98331
0.52474	15.2826	15.285	15.0108	15.1928	0.157621	15.3505	15.0352	27.5369	27.5124	27.0386	27.3626	0.280917	27.0817	27.6435	0.52462	6.98101	6.43259	4.63675	6.01678	1.2262	7.24298	4.79059	3.77299	5.78766	1.98862	3.84976	1.90068	1.94907	5.75044
0.54129	15.7663	15.7238	15.4607	15.6503	0.165535	15.8158	15.4847	28.44	27.723	27.2468	27.8033	0.600596	27.2027	28.4039	0.54127	7.05464	6.52696	4.65808	6.07989	1.25928	7.33917	4.82062	3.73391	5.21311	1.65639	3.53447	1.78673	1.74774	5.3212
0.55788	16.2251	16.2038	15.9138	16.1142	0.173914	16.2881	15.9403	26.8575	27.7309	26.7803	27.1229	0.527959	26.595	27.6509	0.55803	7.10576	6.60676	4.69209	6.13487	1.27415	7.40902	4.86072	2.4916	4.17947	1.55522	2.7421	1.32994	1.41216	4.07203
0.5747	16.6636	16.6503	16.3554	16.5564	0.174209	16.7307	16.3822	27.088	27.2673	26.5394	26.9649	0.379256	26.5856	27.3442	0.57459	7.13766	6.66622	4.7099	6.17126	1.28734	7.4586	4.88392	2.27635	4.48867	1.35035	2.70512	1.6125	1.09262	4.31762
0.5914	17.1331	17.1178	16.8034	17.0181	0.186097	17.2042	16.832	27.9265	27.4955	26.5609	27.3276	0.698079	26.6296	28.0257	0.59114	7.18113	6.75538	4.7368	6.22444	1.3058	7.53024	4.91864	2.25389	4.46292	1.69019	2.80233	1.46547	1.33686	4.2678
0.60802	17.5941	17.5665	17.2404	17.467	0.196692	17.6637	17.2703	27.7661	27.9804	27.0302	27.5922	0.498386	27.0938	28.0906	0.60803	7.21303	6.81546	4.76642	6.26497	1.31292	7.57789	4.95205	1.86932	4.36154	1.64444	2.6251	1.508	1.1171	4.1331
0.62453	18.053	18.0448	17.6989	17.9322	0.202106	18.1343	17.7301	27.3059	27.7006	26.6764	27.2277	0.516568	26.7111	27.7442	0.62458	7.24364	6.90123	4.79179	6.31222	1.32781	7.64003	4.98441	2.04785	3.74722	1.65694	2.484	1.1113	1.3727	3.5953
0.64149	18.508	18.4936	18.1333	18.3783	0.212307	18.5906	18.166	26.9994	26.8349	26.0748	26.6364	0.493266	26.1431	27.1296	0.64126	7.28108	6.93998	4.82148	6.34751	1.33254	7.68006	5.01497	1.98437	3.18431	1.40529	2.19132	0.907384	1.28394	3.0987
0.65797	18.9559	18.9421	18.5708	18.8229	0.218436	19.0414	18.6045	27.4458	27.8547	27.0627	27.4544	0.396092	27.0583	27.8505	0.65784	7.30964	7.00714	4.83853	6.3851	1.34788	7.73299	5.03722	1.88281	3.43169	1.21883	2.17778	1.13553	1.04224	3.31331
0.67467	19.4187	19.4178	19.0312	19.2892	0.223441	19.5127	19.0658	27.2149	27.4488	26.5726	27.0787	0.453674	26.6251	27.5324	0.67471	7.34406	7.05477	4.86225	6.42036	1.35709	7.77745	5.06327	1.53497	3.145	1.8607	2.18023	0.851245	1.32898	3.03147
0.69124	19.8613	19.8553	19.4549	19.7239	0.232931	19.9568	19.4909	26.9814	26.8146	25.6379	26.478	0.732289	25.7457	27.2103	0.69115	7.36077	7.1119	4.90051	6.45773	1.35432	7.81204	5.10341	1.00392	3.51206	2.00965	2.17521	1.26224	0.91297	3.43745
0.70806	20.3196	20.3132	19.8873	20.1733	0.247753	20.4211	19.9256	26.7417	27.58	26.0951	26.8056	0.744484	26.0611	27.5501	0.70787	7.37735	7.17123	4.92889	6.49249	1.35803	7.85052	5.13446	1.2488	3.16268	1.17315	1.86154	1.12745	0.734091	2.989
0.72457	20.7526	20.7746	20.3247	20.6173	0.253657	20.8709	20.3636	26.5447	27.9303	26.6566	27.0439	0.769719	26.2741	27.8136	0.72459	7.40253	7.21766	4.93974	6.51998	1.37164	7.89162	5.14833	1.35443	2.31024	0.535981	1.40022	0.888016	0.512203	2.28824
0.7412	21.1993	21.2388	20.7707	21.0696	0.259599	21.3292	20.81	27.2365	26.531	26.0721	26.6132	0.586498	26.0267	27.1997	0.74136	7.42271	7.2486	4.94684	6.53938	1.38193	7.92131	5.15746	0.892322	2.30324	1.39532	1.53029	0.715077	0.815217	2.24537
0.75798	21.6626	21.661	21.1957	21.5064	0.269075	21.7755	21.2374	26.7435	26.2018	26.0194	26.3216	0.376601	25.945	26.6982	0.75793	7.43228	7.29445	4.98626	6.571	1.37415	7.94515	5.19685	1.48899	2.26184	1.23288	1.66124	0.535669	1.12557	2.19691
0.77465	22.0938	22.1152	21.641	21.95	0.267813	22.2178	21.6822	26.2999	26.9346	25.9157	26.3834	0.514559	25.8688	26.898	0.77451	7.47207	7.32358	4.98771	6.59445	1.39346	7.98791	5.20099	1.57808	1.84891	1.46372	1.63024	0.19782	1.43242	1.82806
0.79133	22.5397	22.5593	22.06	22.3863	0.282751	22.6691	22.1036	26.5529	27.5051	26.0334	26.6971	0.746393	25.9507	27.4435	0.79142	7.48513	7.35637	5.03528	6.62559	1.37876	8.00435	5.24684	0.787897	1.7148	2.09107	1.53126	0.670696	0.860561	2.20195
0.80791	22.977	23.0301	22.5069	22.838	0.287943	23.1259	22.55	26.642	27.0475	26.1223	26.604	0.463793	26.1402	27.0678	0.80789	7.49837	7.38082	5.05751	6.64557	1.37655	8.02212	5.26901	0.845528	1.25805	1.22222	1.1086	0.228532	0.88007	1.33713
0.82477	23.4306	23.4637	22.9336	23.276	0.296992	23.5729	22.979	26.3549	26.4131	25.4287	26.0655	0.552329	25.5132	26.6179	0.82463	7.51321	7.39815	5.07587	6.66241	1.37519	8.0376	5.28722	0.626687	2.01649	1.42489	1.35602	0.697457	0.658565	2.05348
0.84127	23.8562	23.9112	23.3552	23.7075	0.306355	24.0139	23.4012	26.0042	27.0418	25.7211	26.2557	0.695343	25.5604	26.9511	0.84124	7.51927	7.44807	5.10503	6.69079	1.37377	8.06456	5.31702	0.554026	1.84166	1.16492	1.18687	0.6441	0.54277	1.83097
0.85801	24.295	24.3626	23.7885	24.1487	0.313746	24.4624	23.8349	26.8077	26.4118	25.7898	26.3364	0.513153	25.8233	26.8496	0.85804	7.53172	7.45968	5.11479	6.70206	1.37509	8.07715	5.32697	1.39928	1.38605	1.6371	1.47414	0.141281	1.33286	1.61542
0.87466	24.7513	24.7931	24.2163	24.5869	0.321605	24.9085	24.2653	25.9267	26.7063	25.5472	26.0601	0.590944	25.4692	26.6511	0.8745	7.56581	7.49417	5.15948	6.73982	1.36908	8.1089	5.37074	1.30181	1.35589	1.53112	1.39627	0.119868	1.27641	1.51614
0.89145	25.162	25.2557	24.6428	25.0201	0.330112	25.3503	24.69	25.9383	26.7272	25.5762	26.0806	0.588528	25.4921	26.6691	0.89114	7.57481	7.50456	5.16547	6.74828	1.3712	8.11948	5.37708	0.823406	1.33283	0.857228	1.00449	0.284857	0.719632	1.28935
0.90791	25.6137	25.6818	25.0667	25.4541	0.337168	25.7913	25.1169	26.6315	26.5325	25.2905	26.1515	0.747264	25.4043	26.8988	0.90791	7.59332	7.5387	5.18812	6.77338	1.37315	8.14653	5.40023	0.803044	1.43151	1.77648	1.33701	0.493553	0.843461	1.83057
0.92456	26.0437	26.1341	25.4802	25.886	0.354354	26.2404	25.5317	25.7181	26.2649	24.7924	25.5918	0.744356	24.8474	26.3361	0.92465	7.60172	7.55253	5.225	6.79308	1.35822	8.15131	5.43486	0.790516	0.501801	1.12545	0.805922	0.31211	0.493812	1.11803
0.94143	26.4758	26.5622	25.8978	26.3119	0.361245	26.6732	25.9507	26.0048	25.98	24.9097	25.6315	0.625226	25.0062	26.2567	0.94123	7.61966	7.55542	5.22562	6.80023	1.36403	8.16427	5.4362	1.30816	0.657237	1.00993	0.991775	0.325839	0.665936	1.31761
0.95799	26.9131	27.0027	26.3129	26.7429	0.37504	27.1179	26.3678	25.4318	25.9199	24.9886	25.4468	0.465853	24.9809	25.9126	0.95788	7.64519	7.57437	5.25856	6.82604	1.35794	8.18398	5.4681	0.551271	1.23677	1.46428	1.08411	0.475262	0.608843	1.55937
0.97464	27.3204	27.423	26.7277	27.157	0.375352	27.5324	26.7817	25.3822	25.9555	24.95	25.4292	0.504357	24.9249	25.9336	0.97468	7.6381	7.59679	5.2746	6.8365	1.3528	8.1893	5.4837	0.714671	0.472547	1.54485	0.910691	0.562386	0.348305	1.47308
0.99122	27.7565	27.8651	27.142	27.5879	0.389948	27.9778	27.1979	26.026	25.8908	24.9661	25.6276	0.576888	25.0507	26.2045	0.99121	7.66901	7.59012	5.31005	6.85639	1.33975	8.19615	5.51664	1.03199	-0.474329	1.75987	0.772512	1.13948	-0.366967	1.91199
1	27.9804	28.0796	27.3608	27.8069	0.389528	28.1965	27.4174	25.5023	24.4191	24.918	24.9465	0.542133	24.4043	25.4886	1	7.66423	7.58478	5.31916	6.85606	1.33158	8.18764	5.52447	-0.5438	-0.607509	1.03641	-0.0383011	0.931268	-0.969569	0.892967

## Sheet: Fig. 3 Z-translation
locked															unlocked
extension	samp 1	samp 2	samp 3	average	sd	upper	lower	stiffness 1	stiffness 2	stiffness 3	stiffness avg	stiffness sd	stiffness lower	stiffness upper	extension	samp 1	samp 2	samp 3	average	sd	upper	lower	stiffness 1	stiffness 2	stiffness 3	stiffness avg	stiffness sd	stiffness lower	stiffness upper
0	0	0	0	0	0	0	0	92.892	98.9703	538.454	243.439	255.509	-12.07	498.947	0	0	0	0	0	0	0	0	113.16	108.303	116.733	112.732	4.23109	108.501	116.963
0.00639	0.59358	0.63242	3.44072	1.55557	1.6327	3.18827	-0.0771271	83.4225	84.4072	196.452	121.427	64.975	56.4521	186.402	0.00633	0.7163	0.68556	0.73892	0.713593	0.0267828	0.740376	0.686811	79.8879	71.7042	80.6016	77.3979	4.9438	72.4541	82.3417
0.02431	2.028	2.05194	4.77574	2.95189	1.57954	4.53144	1.37235	79.6653	76.8821	74.8634	77.137	2.41107	74.7259	79.548	0.02427	1.93888	1.74026	1.9562	1.87845	0.119986	1.99843	1.75846	66.7369	54.9187	65.5429	62.3995	6.50601	55.8935	68.9055
0.04117	3.36434	3.30638	6.04447	4.2384	1.56437	5.80277	2.67402	79.5912	75.175	77.1554	77.3072	2.21202	75.0952	79.5192	0.04114	3.03941	2.59728	3.02047	2.88572	0.249976	3.1357	2.63574	63.4113	51.2712	61.9284	58.8703	6.62269	52.2476	65.493
0.05797	4.70704	4.58233	7.37279	5.55405	1.57631	7.13036	3.97775	79.8931	76.2976	77.305	77.8319	1.85473	75.9772	79.6866	0.05794	4.07394	3.46656	4.04133	3.86061	0.341647	4.20226	3.51896	60.1165	50.1192	59.3004	56.512	5.55137	50.9606	62.0634
0.07474	6.04635	5.86769	8.6396	6.85121	1.55136	8.40258	5.29985	79.1785	75.8227	76.0759	77.0257	1.86869	75.157	78.8944	0.0747	5.05692	4.27928	5.01059	4.78226	0.436212	5.21848	4.34605	58.6796	46.0477	57.2001	53.9758	6.90566	47.0701	60.8815
0.0913	7.34606	7.1095	9.9084	8.12132	1.55217	9.67349	6.56915	78.5256	74.3485	77.1998	76.6913	2.13448	74.5568	78.8258	0.09127	6.02973	5.00133	5.94781	5.65962	0.571568	6.23119	5.08806	57.2188	43.7704	55.2915	52.0935	7.27221	44.8213	59.3658
0.10788	8.64869	8.3316	11.198	9.39276	1.5714	10.9642	7.82136	78.556	72.5285	76.4709	75.8518	3.06106	72.7907	78.9129	0.10784	6.95315	5.72983	6.84295	6.50864	0.676719	7.18536	5.83192	54.7953	42.1476	52.6179	49.8536	6.76182	43.0918	56.6154
0.12477	9.97533	9.53703	12.4679	10.6601	1.58086	12.2409	9.07922	77.9593	73.6311	75.7629	75.7844	2.16415	73.6203	77.9486	0.12474	7.86373	6.41201	7.70893	7.32822	0.79723	8.12545	6.53099	51.9279	40.1089	51.4223	47.8197	6.6825	41.1372	54.5022
0.14128	11.2525	10.7909	13.7285	11.924	1.57971	13.5037	10.3443	78.071	74.3646	76.2795	76.2384	1.85353	74.3848	78.0919	0.14125	8.68806	7.06987	8.56097	8.1063	0.899821	9.00612	7.20648	50.071	39.0117	50.6098	46.5642	6.54616	40.018	53.1103
0.15801	12.5704	12.0089	15.0034	13.1942	1.59174	14.786	11.6025	78.1148	74.0732	76.1573	76.1151	2.02112	74.094	78.1362	0.15798	9.52809	7.70876	9.3912	8.87602	1.01319	9.88921	7.86283	47.8268	37.9581	49.3558	45.0469	6.18649	38.8604	51.2334
0.17447	13.8452	13.2494	16.2561	14.4502	1.59209	16.0423	12.8581	77.2551	72.7947	75.3297	75.1265	2.23715	72.8893	77.3636	0.17444	10.2754	8.3297	10.1991	9.60141	1.10199	10.7034	8.49942	45.3883	35.6294	47.1859	42.7345	6.21854	36.516	48.9531
0.19137	15.1476	14.4373	17.5164	15.7005	1.61226	17.3127	14.0882	77.1117	71.5554	75.1636	74.6102	2.81918	71.7911	77.4294	0.19133	11.0418	8.897	10.9649	10.3012	1.21669	11.5179	9.08452	44.9066	34.1126	44.9593	41.3261	6.24716	35.079	47.5733
0.20785	16.4192	15.6379	18.7651	16.9407	1.62754	18.5683	15.3132	77.2462	72.8204	75.1142	75.0603	2.21336	72.8469	77.2736	0.20783	11.7749	9.46872	11.7003	10.9813	1.31045	12.2917	9.67083	43.6158	33.0877	43.0829	39.9288	5.93057	33.9982	45.8594
0.22456	17.7114	16.8543	20.0095	18.1917	1.63151	19.8232	16.5602	77.8999	72.503	74.777	75.06	2.70955	72.3504	77.7695	0.22452	12.4894	9.99518	12.3948	11.6265	1.41351	13.04	10.2129	40.3056	29.7025	39.9608	36.6563	6.0246	30.6317	42.6809
0.24131	19.0257	18.0638	21.2671	19.4522	1.6437	21.0959	17.8085	77.309	71.8995	74.7039	74.6375	2.70537	71.9321	77.3428	0.24121	13.1203	10.4602	13.0342	12.2049	1.51155	13.7164	10.6933	36.4951	26.1059	36.2387	32.9466	5.92557	27.021	38.8721
0.25799	20.2959	19.2579	22.5068	20.6868	1.65938	22.3462	19.0275	77.1897	71.476	74.9682	74.5447	2.88032	71.6643	77.425	0.25795	13.7094	10.8679	13.6062	12.7279	1.61159	14.3394	11.1163	33.3092	25.6728	31.2261	30.0694	3.9474	26.122	34.0168
0.27467	21.6007	20.4483	23.7681	21.939	1.68556	23.6246	20.2535	77.5987	71.8931	75.8459	75.1126	2.92263	72.19	78.0352	0.27465	14.2341	11.3187	14.0784	13.2104	1.64011	14.8505	11.5703	28.3284	25.8684	24.1139	26.1036	2.11709	23.9865	28.2207
0.29121	22.8737	21.6461	25.0264	23.1821	1.7111	24.8932	21.471	77.0828	71.0675	75.0149	74.3884	3.05617	71.3322	77.4446	0.29123	14.6522	11.7288	14.4087	13.5966	1.62212	15.2187	11.9745	24.6468	23.4315	17.6136	21.8973	3.7592	18.1381	25.6565
0.30814	24.1807	22.8269	26.2788	24.4288	1.73928	26.1681	22.6895	76.9362	71.4703	74.5483	74.3182	2.74016	71.5781	77.0584	0.30814	15.0595	12.1034	14.6683	13.9437	1.60573	15.5495	12.338	22.4011	22.5149	12.988	19.3013	5.46779	13.8335	24.7691
0.32457	25.4403	24.0304	27.5133	25.6613	1.75196	27.4133	23.9094	77.2716	71.7826	74.3675	74.4739	2.74605	71.7279	77.22	0.32454	15.3984	12.4788	14.8414	14.2395	1.55007	15.7896	12.6894	18.2707	21.5806	8.86421	16.2385	6.59725	9.64123	22.8357
0.34131	26.7438	25.2079	28.7456	26.8991	1.77394	28.673	25.1252	76.8483	71.2127	75.4518	74.5043	2.93487	71.5694	77.4391	0.34128	15.665	12.8186	14.962	14.4819	1.48272	15.9646	12.9992	14.9231	20.8114	6.60799	14.1141	7.13615	6.97799	21.2503
0.35786	27.9986	26.4011	30.0251	28.1416	1.81626	29.9578	26.3253	75.9236	71.1528	74.8182	73.9648	2.49725	71.4676	76.4621	0.35783	15.8952	13.1716	15.0613	14.7094	1.39549	16.1049	13.3139	11.9623	19.6872	5.80168	12.4837	6.95745	5.52627	19.4412
0.37469	29.2781	27.583	31.243	29.3681	1.83166	31.1997	27.5364	76.7684	71.1531	74.0417	73.9877	2.808	71.1797	76.7957	0.37466	16.0643	13.4757	15.1557	14.8986	1.3133	16.2119	13.5853	7.89991	18.0761	3.55529	9.84377	7.45302	2.39075	17.2968
0.39123	30.5603	28.7754	32.4959	30.6106	1.86073	32.4713	28.7498	76.8989	71.22	75.0226	74.3805	2.89341	71.4871	77.2739	0.3912	16.1588	13.7748	15.18	15.0379	1.19834	16.2362	13.8395	5.51992	16.9538	2.70308	8.39228	7.54711	0.845167	15.9394
0.40783	31.8266	29.9433	33.7293	31.833	1.89302	33.726	29.94	75.9701	70.1721	75.1858	73.776	3.14563	70.6304	76.9216	0.4078	16.2473	14.0376	15.2453	15.1767	1.10642	16.2831	14.0703	3.31518	16.5415	3.72703	7.86122	7.52012	0.341095	15.3813
0.42465	33.0993	31.1206	35.0086	33.0762	1.94411	35.0203	31.132	76.7053	70.8186	74.4734	73.9991	2.97189	71.0272	76.971	0.42461	16.2696	14.3274	15.3045	15.3005	0.971066	16.2716	14.3294	1.1988	15.7118	3.64514	6.85192	7.76977	-0.917856	14.6217
0.44129	34.3931	32.3128	36.2212	34.309	1.95552	36.2646	32.3535	76.625	70.7505	72.9403	73.4386	2.96879	70.4698	76.4074	0.44125	16.2874	14.5632	15.3672	15.4059	0.862752	16.2687	14.5431	0.692769	13.895	2.86139	5.81638	7.07981	-1.26342	12.8962
0.45796	35.6516	33.4773	37.4382	35.5224	1.98364	37.506	33.5388	75.5598	70.4886	73.4693	73.1726	2.54862	70.624	75.7212	0.45794	16.2926	14.7905	15.3999	15.4944	0.755489	16.2498	14.7389	1.37624	13.4641	1.76692	5.53574	6.86891	-1.33317	12.4046
0.47455	36.9062	34.6573	38.6647	36.7428	2.00873	38.7515	34.734	75.9916	70.0054	74.3195	73.4388	3.08877	70.3501	76.5276	0.4745	16.3331	15.0108	15.4259	15.59	0.676229	16.2662	14.9137	0.280586	13.9614	1.67245	5.30482	7.52906	-2.22425	12.8339
0.49145	38.1966	35.8218	39.9272	37.9819	2.06112	40.043	35.9207	76.7867	70.0486	74.9535	73.9296	3.48381	70.4458	77.4134	0.49137	16.302	15.2573	15.4558	15.6717	0.554826	16.2265	15.1169	-1.06531	13.4904	2.20222	4.87577	7.63729	-2.76152	12.5131
0.50789	39.4663	36.9927	41.1637	39.2076	2.0975	41.3051	37.1101	76.8063	70.0458	74.3313	73.7278	3.42044	70.3074	77.1483	0.50788	16.2976	15.4611	15.4994	15.7527	0.472236	16.225	15.2805	0.999398	11.858	2.1997	5.01905	5.95307	-0.934027	10.9721
0.52465	40.7466	38.1473	42.395	40.4296	2.14152	42.5711	38.2881	76.693	70.1341	73.8827	73.5699	3.29064	70.2793	76.8606	0.52462	16.3353	15.6516	15.5289	15.8386	0.434477	16.2731	15.4041	1.54507	11.2339	1.69961	4.8262	5.54977	-0.723579	10.376
0.54131	42.0294	39.3366	43.6329	41.6663	2.17103	43.8373	39.4952	76.4542	69.7178	73.687	73.2864	3.38602	69.9003	76.6724	0.54127	16.3492	15.8362	15.5562	15.9139	0.402137	16.316	15.5117	0.550135	11.4241	1.18019	4.38481	6.10436	-1.71954	10.4892
0.55807	43.3017	40.4773	44.8576	42.8788	2.22058	45.0994	40.6583	75.4574	69.5516	73.6	72.8697	3.01991	69.8498	75.8896	0.55803	16.3536	16.0332	15.5684	15.9851	0.394844	16.3799	15.5902	0.17467	10.8391	0.578331	3.86405	6.04398	-2.17993	9.90802
0.57456	44.5383	41.6492	46.0801	44.0892	2.24933	46.3385	41.8399	75.4303	70.6948	74.6331	73.5861	2.53547	71.0506	76.1216	0.57459	16.355	16.1974	15.5755	16.0426	0.412166	16.4548	15.6304	1.42978	10.3434	1.03896	4.27071	5.26273	-0.992017	9.53344
0.59116	45.7977	42.8165	47.3272	45.3138	2.29394	47.6077	43.0199	76.6282	68.6971	73.9582	73.0945	4.03546	69.059	77.13	0.59114	16.401	16.3757	15.6028	16.1265	0.453731	16.5802	15.6727	1.52661	9.32087	1.5003	4.11593	4.50763	-0.391704	8.62356
0.60807	47.1061	43.9512	48.5584	46.5386	2.35544	48.894	44.1831	75.9043	68.3013	73.165	72.4569	3.85064	68.6063	76.3075	0.60803	16.406	16.5091	15.6256	16.1803	0.483072	16.6633	15.6972	0.0149522	7.22757	1.186	2.80951	3.8707	-1.06119	6.68021
0.62461	48.3367	45.1012	49.7746	47.7375	2.3936	50.1311	45.3439	74.9913	69.1557	73.6001	72.5824	3.04802	69.5343	75.6304	0.62458	16.4015	16.6174	15.6424	16.2204	0.512082	16.7325	15.7083	1.36774	6.43274	0.93229	2.91092	3.05774	-0.146821	5.96867
0.64128	49.5966	46.2479	51.0027	48.949	2.44264	51.3917	46.5064	75.4805	68.8848	73.5746	72.6466	3.39431	69.2523	76.0409	0.64126	16.4515	16.7229	15.6566	16.277	0.554128	16.8311	15.7229	0.919423	6.71557	1.26548	2.96683	3.25112	-0.284291	6.21795
0.65787	50.8471	47.3923	52.2217	50.1537	2.48823	52.642	47.6655	75.8867	68.6426	73.0992	72.5428	3.654	68.8888	76.1968	0.65784	16.4321	16.8408	15.6845	16.3191	0.586341	16.9054	15.7328	0.349776	5.57848	0.988341	2.30553	2.85238	-0.546848	5.15791
0.67474	52.1358	48.5447	53.4486	51.3763	2.53863	53.915	48.8377	76.4237	68.4102	73.8919	72.9086	4.09625	68.8124	77.0049	0.67471	16.4632	16.9095	15.6897	16.3541	0.617166	16.9713	15.7369	1.97478	3.84479	1.10627	2.30862	1.39945	0.909169	3.70806
0.69117	53.3921	49.6704	54.6823	52.5816	2.60238	55.184	49.9792	76.1833	67.2671	73.3889	72.2798	4.5604	67.7194	76.8402	0.69115	16.4978	16.9688	15.7214	16.396	0.629938	17.0259	15.7661	1.45718	3.24337	1.10555	1.93536	1.14633	0.789039	3.08169
0.70791	54.6628	50.7759	55.8829	53.7739	2.667	56.4409	51.1069	75.4099	67.0873	73.0912	71.8628	4.29512	67.5677	76.1579	0.70787	16.5115	17.017	15.7263	16.4183	0.650369	17.0686	15.7679	1.47967	2.51465	0.355562	1.44996	1.07985	0.370108	2.52981
0.72462	55.9145	51.9145	57.1272	54.9854	2.72774	57.7131	52.2577	74.6565	68.2826	72.9495	71.9629	3.29954	68.6633	75.2624	0.72459	16.5473	17.0529	15.7332	16.4445	0.665816	17.1103	15.7787	1.0857	1.74858	1.79337	1.54255	0.396279	1.14627	1.93883
0.74139	57.1623	53.062	58.3252	56.1832	2.76484	58.948	53.4183	75.3712	67.2737	72.4928	71.7126	4.10476	67.6078	75.8173	0.74136	16.5479	17.0756	15.7864	16.4699	0.648112	17.118	15.8218	1.04739	1.18536	2.75255	1.66177	0.94716	0.714607	2.60893
0.75794	58.4259	54.156	59.5426	57.3749	2.84296	60.2178	54.5319	76.804	65.6738	73.0386	71.8388	5.66129	66.1775	77.5001	0.75793	16.5822	17.0924	15.825	16.4999	0.637709	17.1376	15.8622	1.40995	0.584615	0.25098	0.748517	0.596618	0.151899	1.34513
0.77456	59.7099	55.2404	60.7479	58.5661	2.92649	61.4926	55.6396	75.7531	66.0725	73.2827	71.7028	5.02997	66.6728	76.7328	0.77451	16.5946	17.095	15.7947	16.4947	0.655845	17.1506	15.8389	1.51777	0.749477	0.0101523	0.759132	0.753853	0.0052786	1.51299
0.79144	60.9636	56.3695	61.9976	59.7769	2.99587	62.7728	56.781	74.5909	67.7944	73.6725	72.0193	3.68754	68.3317	75.7068	0.79142	16.6331	17.1175	15.8254	16.5253	0.652793	17.1781	15.8725	2.25824	0.330437	1.19922	1.26263	0.965464	0.297169	2.2281
0.80793	62.199	57.5027	63.2064	60.9693	3.04416	64.0135	57.9252	75.2298	66.6998	72.7569	71.5622	4.38875	67.1734	75.9509	0.80789	16.67	17.106	15.8347	16.5369	0.645983	17.1829	15.8909	0.953628	-0.754291	1.23969	0.479675	1.07817	-0.5985	1.55785
0.82468	63.4642	58.5866	64.4161	62.1556	3.12732	65.2829	59.0283	75.7635	65.7389	72.8893	71.4639	5.16207	66.3018	76.626	0.82463	16.6647	17.0925	15.8665	16.5412	0.622238	17.1635	15.919	1.2018	-0.84048	1.7985	0.71994	1.38391	-0.663966	2.10385
0.84125	64.7234	59.6931	65.635	63.3505	3.20002	66.5505	60.1505	75.7158	66.9665	73.0234	71.9019	4.48118	67.4207	76.383	0.84124	16.7101	17.078	15.8947	16.5609	0.60555	17.1665	15.9554	2.02843	-0.420533	1.48698	1.03163	1.28642	-0.25479	2.31804
0.85807	65.9924	60.8226	66.8543	64.5564	3.26221	67.8186	61.2942	75.2885	66.6265	73.052	71.6556	4.49663	67.159	76.1523	0.85804	16.7325	17.0784	15.9162	16.5757	0.596767	17.1725	15.979	1.68431	-0.812688	1.07216	0.647925	1.30143	-0.653506	1.94936
0.87453	67.229	61.9105	68.0662	65.7352	3.33869	69.0739	62.3965	74.932	65.9637	72.7085	71.2014	4.67021	66.5312	75.8716	0.8745	16.7661	17.0509	15.9304	16.5825	0.582398	17.1649	16.0001	1.99577	-1.51178	0.544713	0.3429	1.76246	-1.41956	2.10536
0.89117	68.4727	63.006	69.261	66.9132	3.40663	70.3198	63.5066	74.5949	65.0539	72.442	70.6969	5.00416	65.6927	75.701	0.89114	16.7986	17.0284	15.9342	16.5871	0.576926	17.164	16.0101	1.95361	-0.578869	1.14966	0.841465	1.29406	-0.452596	2.13553
0.90795	69.722	64.0846	70.4872	68.0979	3.49666	71.5946	64.6013	75.4836	65.1623	71.8848	70.8436	5.23884	65.6047	76.0824	0.90791	16.8313	17.0316	15.9688	16.6106	0.564743	17.1753	16.0458	2.2068	-0.227693	1.55058	1.17656	1.25961	-0.0830433	2.43617
0.92469	71.0029	65.1902	71.6705	69.2879	3.56435	72.8522	65.7235	75.8322	65.7157	70.7499	70.7659	5.05826	65.7077	75.8242	0.92465	16.8725	17.0208	15.9862	16.6265	0.559443	17.1859	16.067	1.33974	-0.618247	1.88235	0.867947	1.31537	-0.447419	2.18331
0.94126	72.2479	66.2736	72.8439	70.4551	3.63359	74.0887	66.8215	75.1481	64.9473	72.2983	70.7979	5.26331	65.5346	76.0612	0.94123	16.876	17.011	16.0315	16.6395	0.530835	17.1703	16.1087	1.53867	-0.578694	1.69726	0.885746	1.27072	-0.384973	2.15646
0.95791	73.4993	67.3478	74.0723	71.6398	3.72802	75.3678	67.9118	74.7325	64.1946	55.3123	64.7465	9.72186	55.0246	74.4683	0.95788	16.9236	17.0015	16.0426	16.6559	0.532583	17.1885	16.1233	1.52706	-0.835874	0.380867	0.357349	1.18164	-0.824291	1.53899
0.97472	74.7485	68.4215	74.6946	72.6215	3.63744	76.259	68.9841	74.2534	63.883	18.8257	52.3207	29.4673	22.8534	81.7881	0.97468	16.9271	16.983	16.0442	16.6514	0.526589	17.178	16.1249	1.14041	0.0594059	0.623462	0.607761	0.540675	0.0670857	1.14844
0.99125	75.9749	69.4776	74.6999	73.3842	3.44269	76.8268	69.9415	74.248	63.3975	0.480222	46.0419	39.8288	6.21311	85.8708	0.99121	16.9616	17.0035	16.0634	16.6762	0.531116	17.2073	16.1451	2.12836	0.309242	2.4218	1.6198	1.14442	0.475379	2.76422
1	76.6255	70.0242	74.7068	73.7855	3.39571	77.1812	70.3898	74.3531	62.4651	0.781714	45.8667	39.4946	6.3721	85.3612	1	16.9809	16.9908	16.1056	16.6925	0.508283	17.2007	16.1842	2.19568	-1.44141	4.79977	1.85135	3.13481	-1.28346	4.98615

## Sheet: Fig. 3 X-rotation
locked															unlocked
extension	samp 1	samp 2	samp 3	average	sd	upper	lower	stiffness 1	stiffness 2	stiffness 3	stiffness avg	stiffness sd	stiffness lower	stiffness upper	extension	samp 1	samp 2	samp 3	average	sd	upper	lower	stiffness 1	stiffness 2	stiffness 3	stiffness avg	stiffness sd	stiffness lower	stiffness upper
0	0	0	0	0	0	0	0	39.5765	51.13	38.2446	42.9837	7.08624	35.8974	50.0699	0	0	0	0	0	0	0	0	39.8361	0.596125	26.1759	22.2027	19.9194	2.28327	42.1221
0.00654	0.25883	0.33439	0.25012	0.281113	0.046344	0.327457	0.234769	29.589	30.1684	29.7744	29.8439	0.295844	29.5481	30.1398	0.00671	0.2673	0.004	0.17564	0.14898	0.133659	0.282639	0.0153208	28.6671	8.74929	21.7896	19.7353	10.1165	9.61878	29.8519
0.02465	0.72937	0.74365	0.73394	0.735653	0.00729255	0.742946	0.728361	26.674	23.5623	26.1479	25.4614	1.66558	23.7958	27.127	0.02481	0.71123	0.21707	0.5406	0.489633	0.250991	0.740625	0.238642	23.7156	16.1537	19.2198	19.6964	3.80341	15.8929	23.4998
0.04136	1.18762	1.15483	1.16059	1.16768	0.0175071	1.18519	1.15017	26.3506	26.324	25.235	25.9698	0.636534	25.3333	26.6064	0.04152	1.09284	0.56631	0.84468	0.83461	0.263409	1.09802	0.571201	22.6101	20.0749	17.2916	19.9922	2.66022	17.332	22.6525
0.05814	1.61185	1.62524	1.57906	1.60538	0.0237594	1.62914	1.58162	25.1387	26.3069	24.2648	25.2368	1.02456	24.2122	26.2614	0.05831	1.46867	0.88958	1.11987	1.15937	0.291559	1.45093	0.867814	22.7264	19.5092	16.1339	19.4565	3.29656	16.16	22.7531
0.07489	2.03052	2.0369	1.97419	2.01387	0.0345116	2.04838	1.97936	25.3066	24.1252	23.605	24.3456	0.871934	23.4736	25.2175	0.07504	1.85463	1.22026	1.38549	1.48679	0.329094	1.81589	1.1577	21.7295	18.3518	14.61	18.2304	3.56129	14.6691	21.7917
0.09138	2.45304	2.42716	2.36369	2.41463	0.045974	2.4606	2.36866	24.9119	23.9299	21.8033	23.5484	1.58902	21.9593	25.1374	0.09154	2.19074	1.49941	1.60536	1.76517	0.372342	2.13751	1.39283	19.6854	16.0775	11.0445	15.6025	4.34001	11.2625	19.9425
0.10814	2.85884	2.83257	2.69915	2.79685	0.085627	2.88248	2.71123	22.338	23.7786	17.5127	21.2098	3.28179	17.928	24.4916	0.10832	2.50976	1.75532	1.75305	2.00604	0.436233	2.44228	1.56981	19.3974	15.716	6.87911	13.9975	6.43364	7.56387	20.4311
0.12481	3.1998	3.22208	2.94914	3.12367	0.15156	3.27523	2.97211	21.6709	22.6679	13.4904	19.2764	5.03552	14.2409	24.3119	0.12496	2.839	2.02464	1.83526	2.23297	0.533314	2.76628	1.69965	18.9258	16.2733	4.75127	13.3168	7.53557	5.7812	20.8523
0.14156	3.58308	3.59013	3.15	3.44107	0.252099	3.69317	3.18897	21.1003	20.8828	12.038	18.007	5.17052	12.8365	23.1775	0.14173	3.14207	2.29901	1.91179	2.45096	0.629057	3.08001	1.8219	17.0982	14.994	5.94367	12.6786	5.92676	6.75185	18.6054
0.15801	3.90033	3.91539	3.3488	3.72151	0.322861	4.04437	3.39865	19.93	21.4085	11.8708	17.7364	5.13331	12.6031	22.8697	0.15816	3.40666	2.52244	2.03259	2.6539	0.696403	3.3503	1.95749	16.1632	13.3633	6.48918	12.0052	4.97792	7.02728	16.9831
0.17483	4.24615	4.30239	3.54494	4.03116	0.422017	4.45318	3.60914	18.0311	19.8519	11.8943	16.5924	4.16931	12.4231	20.7617	0.17501	3.67998	2.74374	2.12775	2.85049	0.781602	3.63209	2.06889	13.9096	12.1519	5.67224	10.5779	4.33838	6.23953	14.9163
0.1915	4.50419	4.58023	3.74714	4.27719	0.460606	4.73779	3.81658	13.0156	17.4419	11.9964	14.1513	2.89495	11.2564	17.0463	0.19166	3.87263	2.92953	2.22261	3.00826	0.827822	3.83608	2.18043	8.74579	11.4225	5.27734	8.48187	3.08106	5.40082	11.5629
0.20814	4.6797	4.88338	3.94454	4.50254	0.493857	4.9964	4.00868	11.7787	18.5947	12.2141	14.1958	3.81575	10.3801	18.0116	0.20829	3.97104	3.12388	2.30338	3.13277	0.833866	3.96663	2.2989	5.55736	11.6956	5.8636	7.70551	3.45889	4.24662	11.1644
0.22471	4.89536	5.19776	4.15277	4.74863	0.537725	5.28636	4.2109	11.199	18.2601	13.5666	14.3419	3.59381	10.7481	17.9357	0.22487	4.05719	3.31794	2.41734	3.26416	0.821247	4.0854	2.44291	5.06224	10.2053	7.04279	7.43676	2.59405	4.84271	10.0308
0.24155	5.05386	5.49345	4.3978	4.9817	0.551378	5.53308	4.43033	10.9949	15.0185	13.6379	13.2171	2.0445	11.1726	15.2616	0.24171	4.14022	3.46494	2.53875	3.3813	0.804004	4.18531	2.5773	5.03901	6.93716	5.29571	5.7573	1.02983	4.72747	6.78712
0.25829	5.26457	5.70208	4.61073	5.19246	0.549237	5.7417	4.64322	12.1325	11.8257	13.5824	12.5135	0.938283	11.5752	13.4518	0.25845	4.2264	3.55089	2.59517	3.45749	0.819616	4.2771	2.63787	4.21493	4.04064	4.1189	4.12482	0.087297	4.03753	4.21212
0.27476	5.45678	5.88618	4.84887	5.39728	0.521209	5.91849	4.87607	11.0359	10.9689	12.9704	11.6584	1.13674	10.5217	12.7952	0.27493	4.28024	3.59917	2.67558	3.51833	0.805379	4.32371	2.71295	3.88819	2.35473	5.29958	3.8475	1.47284	2.37465	5.32034
0.29145	5.63052	6.06581	5.04083	5.57905	0.514425	6.09348	5.06463	10.0748	10.6179	12.7738	11.1555	1.42755	9.72795	12.583	0.29163	4.35541	3.62902	2.77101	3.58515	0.793111	4.37826	2.79204	3.10389	2.5997	4.51108	3.40489	0.990601	2.41429	4.39549
0.30818	5.79348	6.24103	5.27577	5.77009	0.483055	6.25315	5.28704	9.37294	11.1266	14.5289	11.6761	2.62153	9.05461	14.2977	0.30833	4.38391	3.686	2.82625	3.63205	0.78023	4.41228	2.85182	2.18089	2.40461	2.79305	2.45952	0.309751	2.14977	2.76927
0.32486	5.94367	6.43755	5.52624	5.96915	0.456189	6.42534	5.51296	10.8522	11.1239	13.0265	11.6676	1.18472	10.4829	12.8523	0.32502	4.42823	3.70931	2.86427	3.66727	0.782827	4.4501	2.88444	3.56463	0.528774	4.29135	2.79492	1.99589	0.799025	4.79081
0.34134	6.15334	6.6099	5.70773	6.15699	0.451096	6.60809	5.70589	12.4576	10.6721	12.6661	11.9319	1.09601	10.8359	13.0279	0.34152	4.50222	3.70355	2.96868	3.72482	0.766991	4.49181	2.95783	3.27368	1.55789	4.76722	3.1996	1.60594	1.59366	4.80554
0.3581	6.35776	6.79229	5.94726	6.36577	0.422572	6.78834	5.9432	11.7128	11.2326	13.232	12.0591	1.04374	11.0154	13.1029	0.35827	4.53708	3.76111	3.02278	3.77366	0.757228	4.53088	3.01643	1.83054	2.54393	3.38165	2.58538	0.776383	1.80899	3.36176
0.37483	6.5456	6.98608	6.15087	6.56085	0.417814	6.97866	6.14304	10.9589	10.9922	12.2379	11.3963	0.728978	10.6673	12.1253	0.37498	4.56347	3.78867	3.08183	3.81132	0.74108	4.5524	3.07024	2.11278	0.883623	3.18926	2.06189	1.15366	0.908226	3.21555
0.39144	6.72313	7.15877	6.35527	6.74572	0.402226	7.14795	6.3435	11.2447	10.0108	12.798	11.3512	1.39665	9.95452	12.7478	0.39161	4.60752	3.79057	3.12911	3.8424	0.740567	4.58297	3.10183	1.8924	0.806432	3.59513	2.09799	1.40567	0.692315	3.50366
0.4081	6.91971	7.31914	6.57666	6.9385	0.371597	7.3101	6.56691	12.288	10.4982	13.0817	11.956	1.32338	10.6326	13.2794	0.40825	4.62643	3.8155	3.20144	3.88112	0.714758	4.59588	3.16637	1.95924	0.977525	4.06952	2.33543	1.57995	0.755478	3.91538
0.42484	7.13355	7.50941	6.7922	7.14505	0.358743	7.5038	6.78631	11.1064	10.2853	11.8414	11.0777	0.778407	10.2993	11.8561	0.42498	4.6729	3.82319	3.26491	3.92033	0.709004	4.62934	3.21133	2.03017	0.360514	2.50956	1.63341	1.12812	0.505291	2.76153
0.44157	7.29144	7.66339	6.97299	7.30927	0.345545	7.65482	6.96373	10.6991	9.44184	11.312	10.4843	0.953402	9.53092	11.4377	0.44173	4.6944	3.82757	3.28546	3.93581	0.710679	4.64649	3.22513	1.71193	0.501051	2.17783	1.4636	0.865532	0.598071	2.32913
0.45811	7.48951	7.82354	7.16855	7.49387	0.327517	7.82138	7.16635	11.1218	10.3495	12.3783	11.2832	1.02399	10.2592	12.3072	0.45827	4.72989	3.83987	3.33741	3.96906	0.705172	4.67423	3.26389	1.25757	0.610195	2.48666	1.45147	0.95314	0.498334	2.40461
0.4749	7.66213	8.00834	7.38556	7.68534	0.312038	7.99738	7.37331	11.2873	10.5195	12.6102	11.4723	1.0576	10.4147	12.5299	0.47508	4.73634	3.84792	3.36839	3.98422	0.694085	4.6783	3.29013	1.19587	0.56454	1.72776	1.16272	0.582319	0.580404	1.74504
0.49149	7.86628	8.17468	7.58948	7.87681	0.292742	8.16956	7.58407	11.5993	9.85242	11.8431	11.0983	1.08581	10.0125	12.1841	0.49166	4.76982	3.85872	3.3951	4.00788	0.699393	4.70727	3.30849	1.70174	0.473241	1.28653	1.15384	0.624908	0.52893	1.77875
0.50817	8.04804	8.33613	7.77958	8.05458	0.278333	8.33292	7.77625	11.2146	9.48134	11.4416	10.7125	1.07226	9.64026	11.7848	0.50834	4.79294	3.86366	3.41118	4.02259	0.704457	4.72705	3.31814	0.935562	0.227341	1.20325	0.788718	0.504255	0.284464	1.29297
0.52471	8.23883	8.48965	7.96957	8.23268	0.260094	8.49278	7.97259	11.3931	9.67766	11.2444	10.7717	0.950391	9.82132	11.7221	0.52487	4.80089	3.86627	3.43506	4.03407	0.698206	4.73228	3.33587	0.634592	0.411871	1.49191	0.846123	0.570244	0.275879	1.41637
0.54152	8.428	8.65888	8.15458	8.41382	0.252449	8.66627	8.16137	10.9567	10.1634	11.5612	10.8938	0.701046	10.1927	11.5948	0.5417	4.81411	3.8774	3.46095	4.05082	0.693049	4.74387	3.35777	0.82905	0.429767	0.240586	0.499801	0.300418	0.199383	0.800219
0.55819	8.60566	8.82992	8.35664	8.59741	0.236748	8.83415	8.36066	9.99127	9.56248	11.7618	10.4385	1.16589	9.27263	11.6044	0.55833	4.82863	3.88065	3.44311	4.0508	0.708258	4.75905	3.34254	0.478182	0.231116	0.579597	0.429632	0.179241	0.25039	0.608873
0.57473	8.75981	8.97645	8.54519	8.76048	0.215631	8.97611	8.54485	11.2431	9.46059	11.025	10.5762	0.972294	9.60392	11.5485	0.57493	4.83	3.88508	3.48021	4.0651	0.692667	4.75776	3.37243	1.27721	1.19693	1.52135	1.33183	0.168963	1.16287	1.50079
0.59143	8.97938	9.14439	8.72311	8.94896	0.212281	9.16124	8.73668	10.9549	9.71399	9.33473	10.0012	0.847398	9.1538	10.8486	0.59159	4.87111	3.92046	3.49371	4.09509	0.70511	4.8002	3.38998	0.761819	0.725613	0.0185518	0.501995	0.419065	0.0829297	0.92106
0.60819	9.12636	9.30148	8.85753	9.09512	0.223617	9.31874	8.87151	9.99102	9.78467	9.32345	9.69971	0.341795	9.35792	10.0415	0.60835	4.85546	3.90933	3.48083	4.08187	0.703371	4.78524	3.3785	0.041018	-0.0724551	0.697605	0.222056	0.415727	-0.193671	0.637783
0.62482	9.31298	9.4711	9.03442	9.27283	0.221091	9.49392	9.05174	11.8071	10.5291	11.369	11.2351	0.649427	10.5856	11.8845	0.62499	4.87248	3.91804	3.51701	4.10251	0.696309	4.79882	3.4062	0.619119	0.701146	1.23733	0.852533	0.335762	0.516771	1.18829
0.64136	9.518	9.65073	9.23464	9.46779	0.212541	9.68033	9.25525	10.7847	10.0931	11.0506	10.6428	0.494248	10.1486	11.1371	0.64151	4.87599	3.93258	3.52186	4.11014	0.694308	4.80445	3.41584	0.570231	0.318958	0.0452231	0.311471	0.262584	0.0488867	0.574054
0.65821	9.67308	9.80811	9.4034	9.6282	0.206054	9.83425	9.42214	10.7307	9.42729	9.86115	10.0064	0.663711	9.34266	10.6701	0.65838	4.89152	3.92869	3.51852	4.11291	0.704794	4.8177	3.40812	0.613847	0.594151	0.192778	0.466925	0.237622	0.229303	0.704548
0.67485	9.87737	9.96645	9.56489	9.8029	0.210883	10.0138	9.59202	11.1624	9.08436	10.0468	10.0979	1.03997	9.0579	11.1378	0.67502	4.89656	3.95249	3.52832	4.12579	0.700389	4.82618	3.4254	0.479123	1.13548	0.0597777	0.558126	0.542183	0.0159422	1.10031
0.69152	10.0449	10.1107	9.73806	9.96456	0.198893	10.1634	9.76566	10.0549	9.08477	10.6356	9.92509	0.783522	9.14157	10.7086	0.69167	4.90747	3.96649	3.52051	4.13149	0.708049	4.83954	3.42344	0.237707	-0.06546	0.317949	0.163399	0.202217	-0.0388188	0.365616
0.708	10.2107	10.2676	9.91746	10.1319	0.187896	10.3198	9.94402	10.3383	9.59551	10.1407	10.0249	0.384724	9.64013	10.4096	0.70817	4.90444	3.95032	3.53886	4.13121	0.70053	4.83174	3.43068	0.235118	-0.168112	0.631768	0.232925	0.399945	-0.16702	0.632869
0.72492	10.3902	10.4312	10.0768	10.2994	0.193887	10.4933	10.1055	10.4689	9.69348	9.36342	9.84192	0.567479	9.27444	10.4094	0.7251	4.91533	3.96087	3.54163	4.13928	0.704013	4.84329	3.43526	0.4462	0.785991	0.451267	0.561153	0.194732	0.36642	0.755885
0.74157	10.5621	10.593	10.2318	10.4623	0.200236	10.6625	10.2621	10.7208	9.93036	9.88514	10.1788	0.469979	9.7088	10.6488	0.74172	4.91941	3.97669	3.554	4.15003	0.699015	4.84905	3.45102	0.335645	0.523824	0.887515	0.582328	0.280548	0.30178	0.862876
0.75809	10.7458	10.7606	10.4047	10.637	0.201371	10.8384	10.4356	10.6672	9.65333	9.71351	10.0113	0.568765	9.44257	10.5801	0.75826	4.92646	3.97824	3.57106	4.15859	0.695465	4.85405	3.46312	0.260752	1.05504	0.655338	0.657043	0.397146	0.259897	1.05419
0.7748	10.9166	10.9138	10.5546	10.795	0.208215	11.0032	10.5868	10.7089	9.46559	9.47846	9.8843	0.714116	9.17019	10.5984	0.77497	4.92808	4.01177	3.57579	4.17188	0.690216	4.8621	3.48166	0.316577	0.33842	-0.184919	0.156693	0.296046	-0.139353	0.452739
0.79151	11.1037	11.0769	10.7214	10.9674	0.213402	11.1808	10.7539	10.2705	10.0584	10.2684	10.1991	0.121857	10.0773	10.321	0.79168	4.93704	3.98955	3.56488	4.16382	0.702484	4.86631	3.46134	0.264829	-0.543439	-0.298083	-0.192231	0.414401	-0.606632	0.22217
0.80818	11.2594	11.2495	10.8973	11.1354	0.206266	11.3417	10.9292	10.8686	9.88544	10.1043	10.2861	0.516155	9.76995	10.8023	0.80835	4.93692	3.99363	3.56584	4.16546	0.701506	4.86697	3.46396	0.175513	0.843185	1.04222	0.686972	0.453979	0.232993	1.14095
0.82468	11.4642	11.4048	11.0566	11.3085	0.220214	11.5288	11.0883	11.2361	8.70876	9.31314	9.75265	1.31973	8.43292	11.0724	0.82484	4.94286	4.01751	3.59944	4.1866	0.687487	4.87409	3.49912	0.456535	0.829436	1.32824	0.871403	0.437364	0.434039	1.30877
0.84152	11.634	11.5399	11.2078	11.4606	0.2239	11.6845	11.2367	9.63318	9.32945	9.36383	9.44215	0.166329	9.27582	9.60848	0.84171	4.95215	4.0213	3.61015	4.19453	0.687567	4.8821	3.50697	0.0810407	0.535586	-0.359749	0.085626	0.447685	-0.362059	0.533311
0.85813	11.7864	11.7169	11.3698	11.6244	0.223198	11.8476	11.4012	10.8267	9.69841	10.8276	10.4509	0.651665	9.79922	11.1026	0.85828	4.94557	4.03542	3.58741	4.18947	0.69206	4.88153	3.49741	0.0667468	0.550812	-0.0423933	0.191722	0.315733	-0.124011	0.507454
0.87481	11.9945	11.8628	11.5683	11.8085	0.21821	12.0267	11.5903	11.0954	9.01927	10.4302	10.1816	1.06016	9.12146	11.2418	0.87497	4.95437	4.03962	3.60874	4.20091	0.687161	4.88807	3.51375	0.969898	-0.111981	0.690548	0.516155	0.561627	-0.0454721	1.07778
0.89135	12.155	12.0165	11.7163	11.9626	0.224283	12.1869	11.7383	10.8064	9.59305	9.13335	9.84427	0.864359	8.97991	10.7086	0.8915	4.97779	4.0317	3.61035	4.20661	0.700299	4.90691	3.50631	0.565608	0.36459	0.353805	0.428001	0.119293	0.308707	0.547294
0.90818	12.3551	12.1829	11.8731	12.137	0.244258	12.3813	11.8927	11.0883	9.78186	9.74426	10.2048	0.765379	9.43944	10.9702	0.90835	4.97325	4.05179	3.62055	4.2152	0.690996	4.90619	3.5242	0.0366945	0.499702	0.273866	0.270088	0.231527	0.0385608	0.501614
0.92486	12.5266	12.3443	12.0428	12.3046	0.244325	12.5489	12.0603	9.69714	10.317	9.45233	9.82216	0.44568	9.37647	10.2678	0.92502	4.97902	4.04845	3.61953	4.21567	0.695	4.91067	3.52067	0.110108	0.341155	0.311974	0.254412	0.12582	0.128592	0.380232
0.94143	12.6775	12.5259	12.1874	12.4636	0.250949	12.7145	12.2126	10.2469	10.1621	8.87717	9.76203	0.767484	8.99455	10.5295	0.94159	4.97691	4.06313	3.63092	4.22365	0.687203	4.91086	3.53645	0.192089	0.535211	0.487564	0.404955	0.18588	0.219074	0.590835
0.95824	12.8686	12.6835	12.3391	12.6304	0.268712	12.8991	12.3617	10.5648	8.85253	10.2782	9.89849	0.917096	8.9814	10.8156	0.95839	4.98543	4.06631	3.6358	4.22918	0.689398	4.91858	3.53978	0.41729	0.158839	-0.1379	0.146076	0.277815	-0.131739	0.423891
0.97486	13.0307	12.8219	12.531	12.7945	0.250986	13.0455	12.5435	10.6091	9.13059	10.2387	9.99279	0.769322	9.22347	10.7621	0.97502	4.99086	4.06844	3.62631	4.22854	0.69622	4.92476	3.53232	0.080084	0.195261	0.245351	0.173565	0.0847427	0.0888226	0.258308
0.99155	13.222	12.9877	12.6802	12.9633	0.271741	13.235	12.6916	10.8904	9.86657	9.08193	9.94629	0.906849	9.03944	10.8531	0.99173	4.9881	4.07282	3.64398	4.23497	0.686574	4.92154	3.54839	0.323494	0.376205	1.21205	0.637249	0.498488	0.138761	1.13574
1.00806	13.3922	13.1494	12.8325	13.1247	0.280702	13.4054	12.844	10.1437	9.21086	9.71986	9.69146	0.467054	9.22441	10.1585	1.00822	5.0016	4.08093	3.66655	4.24969	0.683338	4.93303	3.56636	0.262905	0.360444	0.255702	0.293017	0.0585044	0.234513	0.351522
1.02489	13.5602	13.2947	13.0043	13.2864	0.278079	13.5645	13.0083	10.2444	9.1723	9.9653	9.794	0.556195	9.2378	10.3502	1.02505	4.99686	4.08483	3.6525	4.24473	0.686296	4.93103	3.55843	0.51032	0.61382	-0.847143	0.0923322	0.815254	-0.722922	0.907586
1.04149	13.7347	13.4561	13.1656	13.4521	0.28457	13.7367	13.1676	10.4258	10.1126	9.0798	9.87273	0.704326	9.1684	10.5771	1.04165	5.01866	4.10145	3.63823	4.25278	0.702547	4.95533	3.55023	0.682516	0.251881	0.713512	0.549303	0.258041	0.291262	0.807344
1.0581	13.9065	13.6306	13.3058	13.6143	0.300667	13.9149	13.3136	10.2522	9.28468	8.81463	9.4505	0.732982	8.71751	10.1835	1.05828	5.01954	4.0932	3.67621	4.26298	0.687571	4.95055	3.57541	-0.227273	0.440698	0.866647	0.360024	0.551404	-0.19138	0.911428
1.07472	14.0754	13.7646	13.4585	13.7662	0.308438	14.0746	13.4577	10.0545	9.01317	8.92669	9.33144	0.627645	8.70379	9.95908	1.07487	5.01111	4.11609	3.66702	4.26474	0.684264	4.949	3.58048	0.275067	1.22568	-0.445675	0.351691	0.838308	-0.486617	1.19
1.09152	14.2425	13.9318	13.6041	13.9261	0.319218	14.2454	13.6069	10.0571	9.32506	9.22937	9.53718	0.452813	9.08437	9.98999	1.09169	5.02873	4.13415	3.66132	4.27473	0.69446	4.96919	3.58027	0.222555	0.147173	0.550703	0.30681	0.214554	0.0922565	0.521364
1.10816	14.4117	14.0764	13.7672	14.0851	0.322362	14.4075	13.7627	10.1281	9.53526	9.89843	9.85393	0.298909	9.55502	10.1528	1.1083	5.01855	4.12101	3.68543	4.275	0.679769	4.95477	3.59523	0.446956	-0.0690175	1.13472	0.504219	0.603908	-0.0996888	1.10813
1.1247	14.5785	14.2482	13.9326	14.2531	0.323018	14.5761	13.9301	10.5289	10.0362	9.22568	9.93026	0.658031	9.27223	10.5883	1.12487	5.04356	4.13186	3.69897	4.29146	0.686357	4.97782	3.60511	0.444378	0.530801	-0.421053	0.184709	0.526382	-0.341673	0.711091
1.14157	14.7635	14.4117	14.0754	14.4169	0.344074	14.7609	14.0728	10.4492	9.05051	7.12194	8.87388	1.67065	7.20323	10.5445	1.14174	5.03341	4.13876	3.67135	4.28117	0.692108	4.97328	3.58907	-0.184698	0.306336	-0.520323	-0.132895	0.415757	-0.548652	0.282862
1.15816	14.9282	14.551	14.1708	14.55	0.378656	14.9287	14.1714	9.73145	9.08711	8.79634	9.20497	0.478568	8.7264	9.68353	1.15833	5.03738	4.14211	3.68156	4.28702	0.689428	4.97644	3.59759	0.501051	0.155903	0.750375	0.46911	0.298521	0.170589	0.767631
1.17486	15.0874	14.7142	14.3682	14.7233	0.359695	15.083	14.3636	10.2191	9.77245	12.2517	10.7477	1.32144	9.4263	12.0692	1.17503	5.05009	4.14395	3.69633	4.29679	0.6897	4.98649	3.60709	-0.0831325	0.387952	0.634337	0.313052	0.364552	-0.0514999	0.677604
1.19134	15.2672	14.8753	14.5774	14.9066	0.346002	15.2526	14.5606	10.5482	8.99791	9.23519	9.59376	0.835022	8.75873	10.4288	1.19153	5.03462	4.15499	3.70262	4.29741	0.677325	4.97473	3.62009	-0.298923	0.64602	-0.338719	0.00279274	0.557407	-0.554614	0.560199
1.20828	15.4399	15.0149	14.6768	15.0439	0.382374	15.4263	14.6615	9.5667	9.08654	6.38884	8.34736	1.71303	6.63432	10.0604	1.20845	5.0401	4.16554	3.68501	4.29688	0.687027	4.98391	3.60986	0.379743	0.358829	0.285031	0.341201	0.0497557	0.291445	0.390957
1.22485	15.5878	15.1798	14.7914	15.1863	0.398221	15.5846	14.7881	10.0208	9.93072	9.68193	9.87781	0.175515	9.7023	10.0533	1.225	5.04733	4.167	3.71216	4.30883	0.678791	4.98762	3.63004	0.328713	0.333534	1.02019	0.560811	0.397838	0.162973	0.958649
1.24148	15.7726	15.3446	14.9983	15.3719	0.387891	15.7598	14.984	10.6511	8.96992	10.1817	9.93424	0.867481	9.06675	10.8017	1.24164	5.05101	4.17661	3.71887	4.3155	0.676843	4.99234	3.63865	0.590977	0.182256	0.557594	0.443609	0.226953	0.216656	0.670562
1.2581	15.942	15.478	15.13	15.5167	0.407362	15.924	15.1093	9.90326	8.71369	8.7038	9.10692	0.689674	8.41724	9.79659	1.25825	5.06698	4.17306	3.7307	4.32358	0.680737	5.00432	3.64284	0.541342	0.0814859	-0.220491	0.134112	0.383634	-0.249521	0.517746
1.27487	16.1033	15.6356	15.2889	15.6759	0.408696	16.0846	15.2672	9.67895	8.97125	9.62234	9.42418	0.393269	9.03091	9.81745	1.27502	5.06908	4.17933	3.71151	4.31997	0.689626	5.0096	3.63035	-0.173106	0.697814	0.382749	0.302486	0.440973	-0.138487	0.743458
1.29149	16.2651	15.7776	15.4513	15.8313	0.409585	16.2409	15.4217	9.22061	9.15853	8.86287	9.08067	0.191159	8.88951	9.27183	1.29164	5.0612	4.19636	3.74348	4.33368	0.669507	5.00319	3.66417	0.0135583	0.545646	0.635131	0.398112	0.336025	0.0620866	0.734137
1.30805	16.4093	15.9395	15.583	15.9772	0.414427	16.3917	15.5628	9.9012	9.49731	7.86347	9.08733	1.07895	8.00837	10.1663	1.30821	5.06953	4.19744	3.73259	4.33319	0.678729	5.01192	3.65446	0.368752	0.041305	-0.255313	0.0515814	0.312159	-0.260578	0.363741
1.32489	16.5958	16.0948	15.7139	16.1348	0.442324	16.5772	15.6925	10.8546	8.61031	8.96403	9.47632	1.20667	8.26965	10.683	1.32505	5.07352	4.19774	3.73495	4.3354	0.67982	5.01522	3.65558	0.732394	0.00779143	-0.112676	0.20917	0.457112	-0.247942	0.666281
1.34141	16.7714	16.2267	15.882	16.2934	0.4484	16.7418	15.845	9.46603	8.2742	9.47354	9.07126	0.690279	8.38098	9.76154	1.34158	5.09397	4.1977	3.72883	4.34017	0.693631	5.0338	3.64654	0.498196	0.0126278	0.314492	0.275105	0.245169	0.0299367	0.520274
1.35815	16.9107	16.37	16.029	16.4366	0.44459	16.8811	15.992	9.75728	9.33674	8.10814	9.06739	0.856931	8.21046	9.92432	1.35831	5.09009	4.19816	3.74541	4.34455	0.684189	5.02874	3.66036	-0.192065	1.055	1.14337	0.668771	0.746814	-0.078043	1.41558
1.3747	17.0962	16.5375	16.1519	16.5952	0.474755	17.07	16.1205	9.90963	8.94494	8.60892	9.1545	0.675205	8.47929	9.8297	1.37485	5.08758	4.2328	3.76687	4.36242	0.669828	5.03224	3.69259	-0.149522	1.03349	0.249103	0.377691	0.601899	-0.224207	0.97959
1.39157	17.2419	16.6689	16.3167	16.7425	0.466939	17.2094	16.2756	9.92761	8.69907	9.17888	9.26852	0.619155	8.64937	9.88768	1.39175	5.08509	4.23272	3.75374	4.35718	0.674345	5.03153	3.68284	-0.375524	0.486535	-0.382705	-0.0905645	0.499796	-0.59036	0.409231
1.40813	17.4281	16.8284	16.4588	16.9051	0.489168	17.3942	16.4159	10.2419	8.83464	8.65151	9.24267	0.870161	8.37251	10.1128	1.40827	5.07503	4.24906	3.75408	4.35939	0.667351	5.02674	3.69204	0.164557	0.0964436	0.216395	0.159132	0.0601596	0.0989724	0.219292
1.42477	17.5819	16.9622	16.6039	17.0494	0.494758	17.5441	16.5546	9.62017	9.23795	8.93325	9.26379	0.344188	8.9196	9.60798	1.42493	5.09055	4.23592	3.76092	4.36246	0.673787	5.03625	3.68868	0.464093	-0.070018	0.403651	0.265909	0.292486	-0.0265778	0.558395
1.44154	17.7495	17.137	16.7572	17.2146	0.500639	17.7152	16.7139	10.7463	9.59982	8.68589	9.67733	1.03237	8.64496	10.7097	1.44169	5.09054	4.24672	3.76757	4.36828	0.669809	5.03809	3.69847	0.649222	0.368421	0.108254	0.375299	0.27055	0.104749	0.645849
1.45823	17.9415	17.2834	16.8946	17.3732	0.529176	17.9023	16.844	10.8544	8.34604	7.92287	9.04112	1.58458	7.45654	10.6257	1.45837	5.11226	4.24824	3.76454	4.37501	0.682745	5.05776	3.69227	0.483203	0.296341	0.517097	0.432214	0.118883	0.31333	0.551097
1.47486	18.1111	17.4151	17.0212	17.5158	0.551889	18.0677	16.9639	9.90404	8.59505	7.71485	8.73798	1.10158	7.63641	9.83956	1.47503	5.10665	4.2566	3.78481	4.38269	0.66988	5.05257	3.71281	0.0759723	0.356949	0.828459	0.42046	0.380243	0.0402176	0.800703
1.49137	18.2697	17.5683	17.1502	17.6627	0.565662	18.2284	17.0971	9.57984	9.27901	8.76854	9.20913	0.410141	8.79899	9.61927	1.49154	5.11478	4.26008	3.79202	4.38896	0.670732	5.05969	3.71823	0.231459	0.838517	0.090311	0.386762	0.397545	-0.0107829	0.784308
1.5083	18.4315	17.7254	17.3145	17.8238	0.564979	18.3888	17.2588	10.2732	9.00867	8.8413	9.37438	0.782856	8.59152	10.1572	1.50847	5.11439	4.28464	3.78783	4.39562	0.670207	5.06583	3.72541	0.0708732	-0.00448565	-0.276914	-0.0701754	0.182963	-0.253138	0.112787
1.52483	18.6134	17.8697	17.4461	17.9764	0.590939	18.5673	17.3855	10.2078	8.03795	8.5241	8.92329	1.13869	7.7846	10.062	1.52498	5.11715	4.25993	3.78276	4.38661	0.676155	5.06277	3.71046	0.111479	-0.526665	0.212413	-0.0675906	0.40076	-0.468351	0.333169
1.5415	18.7704	17.9922	17.5975	18.12	0.596817	18.7168	17.5232	10.3479	8.858	8.29032	9.16541	1.06268	8.10273	10.2281	1.54166	5.11809	4.26716	3.79488	4.39338	0.670574	5.06395	3.7228	-0.398433	1.1308	0.64557	0.459313	0.781446	-0.322133	1.24076
1.558	18.9567	18.1635	17.7211	18.2804	0.626035	18.9065	17.6544	10.9661	8.97391	8.48006	9.47336	1.31613	8.15723	10.7895	1.55816	5.10393	4.29745	3.80418	4.40185	0.656135	5.05799	3.74572	0.0197782	1.07252	0.151633	0.414644	0.573539	-0.158895	0.988183
1.57485	19.1361	18.2915	17.8803	18.436	0.640261	19.0762	17.7957	9.37272	9.27251	8.57613	9.07379	0.433886	8.6399	9.50767	1.57503	5.11875	4.30295	3.79994	4.40721	0.665558	5.07277	3.74165	0.880838	-0.0152695	-0.273653	0.197305	0.605891	-0.408585	0.803196
1.59143	19.27	18.4735	18.0078	18.5838	0.638292	19.222	17.9455	10.2068	10.9569	7.68897	9.61754	1.71179	7.90575	11.3293	1.59156	5.13335	4.29694	3.79504	4.40844	0.676087	5.08453	3.73236	0.45386	-0.337756	0.349216	0.155107	0.430027	-0.27492	0.585133
1.60803	19.4748	18.6551	18.1354	18.7551	0.675268	19.4303	18.0798	10.4713	8.12328	8.35817	8.98424	1.29315	7.69109	10.2774	1.60819	5.1338	4.29175	3.81152	4.41236	0.66934	5.0817	3.74302	0.0320072	0.29644	0.294047	0.207498	0.151984	0.0555138	0.359483
1.62485	19.6199	18.745	18.2871	18.884	0.677209	19.5612	18.2068	9.30099	6.32368	7.57629	7.73365	1.49488	6.23877	9.22853	1.62499	5.13442	4.30685	3.80487	4.41538	0.671387	5.08677	3.74399	-0.14691	0.358615	-0.424306	-0.0708669	0.396961	-0.467828	0.326094
1.64152	19.7863	18.8668	18.3891	19.0141	0.710111	19.7242	18.304	10.2114	8.8224	7.10512	8.71299	1.55605	7.15694	10.269	1.64168	5.12888	4.30376	3.79731	4.40998	0.67211	5.08209	3.73787	0.411254	0.3044	0.501946	0.405867	0.098883	0.306984	0.504749
1.65824	19.9609	19.0396	18.5243	19.1749	0.727785	19.9027	18.4471	9.59614	8.9138	8.86076	9.12357	0.410119	8.71345	9.53369	1.6584	5.14816	4.31702	3.82164	4.42894	0.670305	5.09924	3.75864	0.41614	0.900933	0.932852	0.749975	0.28955	0.460425	1.03952
1.6747	20.1047	19.1626	18.6831	19.3168	0.723205	20.04	18.5936	10.6222	7.59701	8.18683	8.802	1.60365	7.19834	10.4057	1.67489	5.1427	4.33368	3.82829	4.43489	0.663024	5.09791	3.77187	-0.281353	0.398982	-0.049985	0.0225481	0.345919	-0.323371	0.368467
1.69164	20.3157	19.2933	18.7978	19.4689	0.774039	20.243	18.6949	10.525	8.17689	6.53696	8.41295	2.00447	6.40848	10.4174	1.69181	5.13876	4.33035	3.81997	4.42969	0.664984	5.09468	3.76471	0.554657	-0.0419287	-0.581611	-0.022961	0.568372	-0.591333	0.545411
1.70811	20.4563	19.4358	18.9015	19.5979	0.789961	20.3878	18.8079	9.64337	8.83645	7.60331	8.69438	1.02742	7.66695	9.7218	1.70828	5.16122	4.33228	3.80887	4.43412	0.681903	5.11603	3.75222	0.0957831	0.21988	0.945482	0.420382	0.458964	-0.0385823	0.879345
1.72484	20.6358	19.5867	19.0502	19.7576	0.806512	20.5641	18.9511	10.4106	8.85723	8.1049	9.12424	1.1758	7.94843	10.3	1.72501	5.14194	4.33765	3.85136	4.44365	0.651787	5.09544	3.79186	0.327322	0.0754433	1.17583	0.5262	0.576523	-0.0503236	1.10272
1.74138	20.8027	19.7305	19.1712	19.9014	0.829073	20.7305	19.0724	9.7837	8.29569	7.5698	8.54973	1.1286	7.42113	9.67833	1.74155	5.17211	4.33479	3.84799	4.45163	0.669748	5.12138	3.78188	0.251499	0.42476	-0.446043	0.0767386	0.460956	-0.384217	0.537695
1.75822	20.9624	19.8636	19.3029	20.043	0.844182	20.8871	19.1988	9.89039	7.55346	8.31267	8.5855	1.19211	7.39339	9.77762	1.75837	5.15033	4.35182	3.83648	4.44621	0.661991	5.1082	3.78422	-0.897843	0.195926	-0.00449371	-0.23547	0.582319	-0.817789	0.346848
1.77477	21.1329	19.9827	19.4487	20.1881	0.860672	21.0488	19.3274	10.0951	7.99819	7.68588	8.59304	1.31012	7.28292	9.90316	1.77493	5.14214	4.34133	3.84784	4.44377	0.653203	5.09697	3.79057	0.946924	0.583233	0.83655	0.788902	0.186469	0.602434	0.975371
1.79136	21.297	20.1286	19.5576	20.3277	0.886612	21.2143	19.4411	9.55353	8.32297	7.08283	8.31978	1.23535	7.08443	9.55513	1.79153	5.18173	4.37116	3.86422	4.47237	0.664561	5.13693	3.80781	0.758899	0.898594	-0.0828597	0.524878	0.530931	-0.00605281	1.05581
1.80821	21.4524	20.261	19.6856	20.4663	0.901112	21.3674	19.5652	10.4358	8.1376	7.39426	8.6559	1.58565	7.07025	10.2415	1.80836	5.16751	4.37137	3.84507	4.46132	0.665793	5.12711	3.79552	0.603531	-0.452723	-0.129264	0.00718133	0.541185	-0.534003	0.548366
1.82479	21.6458	20.4007	19.8048	20.6171	0.939412	21.5565	19.6777	10.2479	8.12215	7.91747	8.76251	1.29045	7.47205	10.053	1.82495	5.2019	4.35603	3.8599	4.47261	0.678553	5.15116	3.79406	0.529253	0.90369	0.464446	0.632463	0.237114	0.395349	0.869577
1.84153	21.7938	20.5316	19.9494	20.7583	0.942878	21.7012	19.8154	9.61106	7.44364	7.38082	8.14518	1.26988	6.87529	9.41506	1.84169	5.18515	4.40149	3.86055	4.4824	0.665996	5.14839	3.8164	-0.322716	0.614784	0.195012	0.16236	0.469602	-0.307242	0.631962
1.85806	21.9656	20.6483	20.0504	20.8881	0.979878	21.868	19.9082	9.79461	7.46707	6.31257	7.85808	1.77364	6.08444	9.63173	1.85823	5.19116	4.37649	3.86639	4.47801	0.668195	5.14621	3.80982	0.0488024	-0.141916	0.148204	0.0183633	0.147436	-0.129072	0.165799
1.87493	22.121	20.781	20.1602	21.0207	1.00211	22.0229	20.0186	9.74626	7.9305	7.43379	8.37018	1.21732	7.15286	9.5875	1.87509	5.18678	4.39675	3.8655	4.48301	0.66485	5.14786	3.81816	-0.0746179	1.03236	-0.00479473	0.317651	0.619944	-0.302294	0.937595
1.89144	22.2909	20.913	20.2985	21.1675	1.0203	22.1878	20.1472	9.50858	7.66938	7.62722	8.26839	1.07424	7.19415	9.34263	1.8916	5.18867	4.41094	3.86623	4.48861	0.664633	5.15325	3.82398	0.367439	-0.0252784	0.271141	0.204434	0.20468	-0.000246716	0.409114
1.90814	22.4367	21.0357	20.4135	21.2953	1.03629	22.3316	20.259	10.282	7.20712	7.02155	8.17021	1.83118	6.33903	10.0014	1.90832	5.19899	4.39591	3.87451	4.4898	0.667213	5.15702	3.82259	-0.104192	-0.496407	0.718263	0.0392216	0.619905	-0.580683	0.659126
1.92485	22.6345	21.1538	20.5331	21.4405	1.07961	22.5201	20.3608	10.3049	7.33872	7.74536	8.463	1.60805	6.85495	10.071	1.925	5.18519	4.39436	3.89022	4.48992	0.652753	5.14268	3.83717	0.462275	0.782036	0.277246	0.507186	0.255374	0.251811	0.76256
1.94156	22.7811	21.281	20.6724	21.5782	1.08534	22.6635	20.4928	9.02672	7.4278	7.08556	7.84669	1.03616	6.81053	8.88285	1.94172	5.21443	4.42203	3.88377	4.50674	0.669363	5.17611	3.83738	0.387039	0.827483	-0.177918	0.345535	0.503984	-0.158449	0.849518
1.95816	22.9351	21.4013	20.7691	21.7018	1.11386	22.8157	20.588	10.1866	6.98613	6.43594	7.86956	2.0254	5.84416	9.89496	1.95833	5.19809	4.42194	3.88429	4.50144	0.660498	5.16194	3.84094	-0.222859	0.209288	0.231303	0.0725774	0.256092	-0.183515	0.328669
1.97473	23.119	21.5127	20.8859	21.8392	1.15183	22.991	20.6874	10.1868	7.74679	7.87564	8.60309	1.37309	7.23	9.97618	1.97488	5.20704	4.42897	3.89144	4.50915	0.661455	5.1706	3.8477	0.4571	0.629596	0.495665	0.527454	0.0905353	0.436919	0.617989
1.99161	23.2759	21.6604	21.0325	21.9896	1.15734	23.1469	20.8323	8.89355	7.70795	7.81836	8.13996	0.654963	7.48499	8.79492	1.99178	5.21338	4.443	3.90087	4.51908	0.659554	5.17864	3.85953	0.00159236	-0.0230892	0.270303	0.0829352	0.162733	-0.0797982	0.245669
2	23.3438	21.7075	21.0834	22.0449	1.16733	23.2122	20.8776	8.09178	5.61502	6.06555	6.59078	1.31927	5.27151	7.91006	2	5.20708	4.42839	3.89823	4.51123	0.658346	5.16958	3.85289	-0.766423	-1.77737	-0.321168	-0.954988	0.74619	-1.70118	-0.208797

## Sheet: Fig. 3 Y-rotation
locked															unlocked
extension	samp 1	samp 2	samp 3	average	sd	upper	lower	stiffness 1	stiffness 2	stiffness 3	stiffness avg	stiffness sd	stiffness lower	stiffness upper	extension	samp 1	samp 2	samp 3	average	sd	upper	lower	stiffness 1	stiffness 2	stiffness 3	stiffness avg	stiffness sd	stiffness lower	stiffness upper
0	0	0	0	0	0	0	0	35.1873	27.7167	22.3638	28.4226	6.44084	21.9818	34.8634	0	0	0	0	0	0	0	0	28.6718	31.6456	24.1017	28.1397	3.8	24.3397	31.9397
0.00646	0.22731	0.17905	0.14447	0.18361	0.0416078	0.225218	0.142002	25.4067	19.6554	14.7768	19.9463	5.3209	14.6254	25.2672	0.00649	0.18608	0.20538	0.15642	0.182627	0.024662	0.207289	0.157965	21.2464	20.8744	12.4745	18.1984	4.96056	13.2378	23.159
0.02464	0.62602	0.48431	0.3641	0.491477	0.131107	0.622584	0.36037	21.0502	17.6817	11.1389	16.6236	5.03965	11.5839	21.6633	0.02468	0.52436	0.51518	0.30787	0.449137	0.122427	0.571563	0.32671	17.3163	16.6439	7.80615	13.9221	5.30723	8.61487	19.2293
0.04152	0.96533	0.79897	0.535	0.766433	0.217002	0.983436	0.549431	18.7375	16.0639	10.454	15.0851	4.22758	10.8575	19.3127	0.04162	0.7944	0.79008	0.43065	0.67171	0.208775	0.880485	0.462935	15.1446	15.8357	7.43334	12.8046	4.66442	8.14013	17.469
0.05812	1.25335	1.02213	0.7141	0.996527	0.270535	1.26706	0.725991	17.7302	11.1816	9.79382	12.9019	4.23864	8.66322	17.1405	0.05821	1.03216	1.04615	0.55711	0.878473	0.278397	1.15687	0.600077	14.4698	13.7056	8.26855	12.148	3.38135	8.76664	15.5293
0.07484	1.5561	1.17154	0.86133	1.19632	0.348047	1.54437	0.848276	17.8256	8.78462	9.25456	11.9549	5.08958	6.86535	17.0445	0.07491	1.2761	1.24634	0.70591	1.07612	0.320953	1.39707	0.755163	13.6906	8.9997	6.43477	9.70836	3.67946	6.0289	13.3878
0.09155	1.84926	1.3158	1.02348	1.39618	0.418717	1.8149	0.977463	16.9758	8.0382	9.1889	11.401	4.86213	6.53885	16.2631	0.09163	1.4897	1.34692	0.77216	1.20293	0.379824	1.58275	0.823102	11.8411	4.72481	5.38909	7.31833	3.93088	3.38744	11.2492
0.10835	2.12496	1.4409	1.16925	1.57837	0.492462	2.07083	1.08591	14.4322	6.69608	9.06295	10.0638	3.96399	6.09977	14.0277	0.10845	1.67325	1.40481	0.88666	1.32157	0.399846	1.72142	0.921727	8.12011	2.42444	5.61589	5.38682	2.85473	2.53208	8.24155
0.12475	2.32841	1.53811	1.32437	1.7303	0.528891	2.25919	1.20141	10.9143	7.09783	8.01721	8.67643	1.99178	6.68465	10.6682	0.12485	1.75945	1.42746	0.95872	1.38188	0.402306	1.78418	0.97957	4.93506	2.64301	4.41679	3.99829	1.20197	2.79632	5.20026
0.14147	2.48644	1.67598	1.43478	1.86573	0.55091	2.41664	1.31482	9.30709	7.3499	7.72463	8.12721	1.03885	7.08836	9.16606	0.14156	1.83665	1.49232	1.0329	1.45396	0.403246	1.8572	1.05071	4.99311	3.7828	4.09167	4.2892	0.628865	3.66033	4.91806
0.15816	2.63936	1.78367	1.58245	2.00183	0.561212	2.56304	1.44061	8.74221	6.03447	8.21493	7.66387	1.43552	6.22835	9.09938	0.15823	1.92612	1.55373	1.0953	1.52505	0.416152	1.9412	1.1089	5.11784	2.66327	4.69535	4.15882	1.3123	2.84652	5.47112
0.17483	2.77808	1.87729	1.70883	2.1214	0.574905	2.69631	1.54649	7.9399	4.69351	7.53456	6.72266	1.76894	4.95371	8.4916	0.17491	2.00733	1.58114	1.18949	1.59265	0.409042	2.00169	1.18361	4.38977	1.68241	4.13805	3.40341	1.49574	1.90767	4.89915
0.19144	2.9036	1.93987	1.8332	2.22556	0.58962	2.81518	1.63594	7.87365	5.22202	8.32972	7.1418	1.67814	5.46366	8.81994	0.19148	2.07208	1.60967	1.23289	1.63821	0.420323	2.05854	1.21789	3.62906	3.02256	2.88959	3.18041	0.394195	2.78621	3.5746
0.20807	3.0398	2.05087	1.98571	2.35879	0.590668	2.94946	1.76813	7.51493	5.69952	9.20818	7.47421	1.75469	5.71953	9.2289	0.20815	2.12796	1.68161	1.28554	1.69837	0.42146	2.11983	1.27691	3.34169	3.32886	3.07938	3.24998	0.14788	3.1021	3.39785
0.22492	3.1552	2.13069	2.14149	2.47579	0.588408	3.0642	1.88739	6.91122	4.77894	8.62597	6.77205	1.92729	4.84476	8.69933	0.22499	2.18406	1.72122	1.33608	1.74712	0.424583	2.1717	1.32254	2.94394	1.86481	3.63279	2.81385	0.891144	1.92271	3.70499
0.24141	3.27022	2.2102	2.2733	2.58457	0.594625	3.1792	1.98995	7.70767	6.27128	7.50707	7.16201	0.777886	6.38412	7.93989	0.24151	2.22617	1.74382	1.40673	1.79224	0.41186	2.2041	1.38038	2.17799	2.08328	3.5908	2.61736	0.844354	1.773	3.46171
0.25817	3.41148	2.33921	2.3911	2.71393	0.604653	3.31858	2.10928	7.15624	7.05477	7.88028	7.36376	0.45018	6.91358	7.81394	0.25825	2.2565	1.79051	1.45551	1.83417	0.402276	2.23645	1.4319	2.413	2.75771	2.2336	2.4681	0.266365	2.20174	2.73447
0.27482	3.50931	2.4459	2.53658	2.8306	0.589529	3.42013	2.24107	5.91754	6.54347	7.7801	6.74704	0.947821	5.79922	7.69486	0.2749	2.30674	1.8359	1.48131	1.87465	0.414077	2.28873	1.46057	2.31243	2.1598	2.92025	2.46416	0.402293	2.06186	2.86645
0.29164	3.60954	2.55822	2.6515	2.93975	0.581924	3.52168	2.35783	5.98286	6.48857	6.32802	6.26649	0.258411	6.00808	6.5249	0.29173	2.33392	1.86282	1.55328	1.91667	0.393096	2.30977	1.52358	2.03065	1.73137	3.39183	2.38462	0.885013	1.4996	3.26963
0.30808	3.7083	2.66171	2.74705	3.03902	0.581182	3.6202	2.45784	6.43786	7.73789	6.81402	6.99659	0.668967	6.32762	7.66556	0.30818	2.37432	1.89352	1.59419	1.95401	0.393567	2.34758	1.56044	2.20945	2.56305	1.43455	2.06901	0.577208	1.49181	2.64622
0.32487	3.82347	2.81535	2.87793	3.17225	0.56484	3.73709	2.60741	5.12881	7.86999	7.69605	6.89829	1.53488	5.36341	8.43316	0.32496	2.40734	1.94799	1.60095	1.98543	0.404496	2.38992	1.58093	0.924319	2.6207	1.30781	1.61761	0.889612	0.727997	2.50722
0.34154	3.87991	2.92504	3.00456	3.26984	0.529833	3.79967	2.74	4.86066	6.39219	7.36366	6.20551	1.2619	4.9436	7.46741	0.34161	2.40522	1.98113	1.63791	2.00809	0.384365	2.39245	1.62372	1.38018	1.69159	1.7024	1.59139	0.182994	1.4084	1.77439
0.35817	3.98533	3.02821	3.12314	3.37889	0.52733	3.90622	2.85156	5.98257	7.16436	7.11508	6.75401	0.668536	6.08547	7.42254	0.35826	2.4533	2.00432	1.65764	2.03842	0.398925	2.43734	1.6395	2.03154	1.12526	1.12346	1.42675	0.523761	0.902994	1.95052
0.37482	4.07901	3.16347	3.24135	3.49461	0.507601	4.00221	2.98701	6.34734	6.70699	6.74242	6.59892	0.21859	6.38033	6.81751	0.3749	2.47285	2.01859	1.67531	2.05558	0.400055	2.45564	1.65553	1.24144	2.5979	0.294895	1.37808	1.15757	0.220513	2.53564
0.39148	4.19676	3.25162	3.34773	3.5987	0.520157	4.11886	3.07855	7.25134	6.25583	6.72475	6.74397	0.498037	6.24594	7.24201	0.39156	2.49464	2.09083	1.66746	2.08431	0.413629	2.49794	1.67068	0.856545	2.83622	0.401076	1.36461	1.29464	0.0699773	2.65925
0.40828	4.32164	3.37279	3.46636	3.72026	0.522905	4.24317	3.19736	7.33403	7.81359	7.29796	7.48186	0.287852	7.19401	7.76971	0.40836	2.50151	2.11349	1.68873	2.10124	0.406528	2.50777	1.69471	0.872034	0.431962	1.4578	0.920597	0.514638	0.405959	1.43523
0.42474	4.44069	3.5115	3.59046	3.84755	0.515189	4.36274	3.33236	6.98706	7.39524	7.51023	7.29751	0.274941	7.02257	7.57245	0.42485	2.52367	2.10521	1.71599	2.11496	0.403928	2.51888	1.71103	1.19398	2.0988	1.28253	1.5251	0.498803	1.0263	2.0239
0.4415	4.55375	3.61846	3.71585	3.96269	0.514187	4.47687	3.4485	6.77798	5.89408	6.90784	6.52663	0.551644	5.97499	7.07827	0.44156	2.54115	2.18317	1.73131	2.15188	0.405826	2.5577	1.74605	0.177492	2.38312	0.431009	0.997206	1.20691	-0.209704	2.20412
0.45816	4.66721	3.70848	3.82132	4.06567	0.523995	4.58967	3.54167	6.88982	7.10269	6.02605	6.67285	0.570173	6.10268	7.24303	0.45826	2.5296	2.18483	1.73039	2.14827	0.400857	2.54913	1.74742	0.466946	1.01855	0.525576	0.670356	0.302963	0.367393	0.973319
0.4749	4.78387	3.85569	3.91712	4.18556	0.519061	4.70462	3.6665	6.62594	7.4529	6.91785	6.9989	0.419397	6.5795	7.41829	0.47499	2.55676	2.21722	1.74888	2.17429	0.405648	2.57993	1.76864	2.29238	1.3234	0.995483	1.53709	0.67434	0.862747	2.21143
0.49139	4.88739	3.95614	4.0512	4.29824	0.512425	4.81067	3.78582	6.1955	6.31892	8.2985	6.93764	1.18015	5.75748	8.11779	0.49147	2.60573	2.22878	1.76345	2.19932	0.421912	2.62123	1.77741	1.50841	1.01441	0.258859	0.927227	0.629321	0.297906	1.55655
0.5082	4.99018	4.06611	4.19346	4.41658	0.500814	4.9174	3.91577	6.20191	7.31213	6.91368	6.80924	0.562428	6.24681	7.37167	0.50829	2.60699	2.251	1.7575	2.20516	0.426596	2.63176	1.77857	0.0812183	0.948044	0.874291	0.634518	0.480588	0.153929	1.11511
0.52487	5.09503	4.20095	4.28267	4.52622	0.494298	5.02052	4.03192	6.54941	6.85401	6.09552	6.49965	0.381684	6.11797	6.88133	0.52496	2.60845	2.26053	1.79273	2.22057	0.409326	2.6299	1.81124	0.164663	0.991587	1.04958	0.735276	0.495015	0.240261	1.23029
0.54149	5.20821	4.29428	4.39638	4.63296	0.500793	5.13375	4.13216	6.26789	6.92664	7.39477	6.8631	0.56612	6.29698	7.42922	0.54157	2.61247	2.284	1.79243	2.22963	0.412714	2.64235	1.81692	1.3938	1.45548	0.283995	1.04442	0.659273	0.385152	1.7037
0.55813	5.3035	4.43133	4.52862	4.75448	0.477944	5.23243	4.27654	5.62436	6.67764	7.50494	6.60231	0.942548	5.65977	7.54486	0.5582	2.65478	2.30891	1.80217	2.25529	0.428827	2.68411	1.82646	0.860221	0.744987	0.777013	0.794074	0.0594817	0.734592	0.853555
0.5749	5.39612	4.51738	4.64712	4.85354	0.474345	5.32788	4.3792	5.82718	6.28039	6.23778	6.11512	0.250274	5.86484	6.36539	0.57498	2.64121	2.30889	1.81839	2.25616	0.413936	2.6701	1.84223	0.222884	0.803635	0.34565	0.45739	0.306076	0.151314	0.763465
0.59169	5.49906	4.6421	4.73796	4.95971	0.469546	5.42925	4.49016	5.86192	7.39132	6.42026	6.55783	0.773923	5.78391	7.33176	0.59176	2.66226	2.33588	1.81377	2.27064	0.427991	2.69863	1.84265	0.420561	0.834188	0.423274	0.559341	0.238028	0.321313	0.797369
0.60807	5.59056	4.76255	4.86008	5.07106	0.452532	5.5236	4.61853	5.6385	5.94991	6.93724	6.17522	0.678048	5.49717	6.85326	0.60815	2.65516	2.33656	1.83243	2.27472	0.414837	2.68955	1.85988	0.706397	0.194327	0.952927	0.617884	0.386968	0.230915	1.00485
0.62483	5.68592	4.83928	4.96786	5.16435	0.456242	5.6206	4.70811	5.59019	6.60425	6.22375	6.1394	0.512265	5.62713	6.65166	0.6249	2.68567	2.34232	1.84535	2.29111	0.422494	2.71361	1.86862	0.701676	0.639737	-0.417714	0.307899	0.629162	-0.321263	0.937062
0.6415	5.77744	4.98333	5.06814	5.2763	0.436064	5.71237	4.84024	5.85004	7.91739	6.92547	6.89764	1.03395	5.86368	7.93159	0.64157	2.67861	2.35794	1.81847	2.28501	0.434683	2.71969	1.85032	-0.0897935	0.539659	0.185872	0.211913	0.315533	-0.10362	0.527446
0.65824	5.88137	5.1038	5.19924	5.3948	0.424073	5.81888	4.97073	6.10545	6.19886	7.41669	6.57367	0.731573	5.84209	7.30524	0.65831	2.68267	2.36035	1.85156	2.29819	0.419027	2.71722	1.87917	0.751882	0.250226	1.35471	0.785607	0.553015	0.232592	1.33862
0.67469	5.98008	5.18907	5.3143	5.49448	0.425175	5.91966	5.06931	5.45274	6.92535	5.90187	6.09332	0.75474	5.33858	6.84806	0.67478	2.70358	2.36625	1.86346	2.3111	0.422767	2.73386	1.88833	1.01564	-0.0616727	0.422984	0.458985	0.53956	-0.0805746	0.998545
0.69146	6.06251	5.33386	5.3953	5.59722	0.404119	6.00134	5.1931	5.48181	8.26953	6.2582	6.66985	1.43873	5.23112	8.10857	0.69155	2.71643	2.3583	1.86562	2.31345	0.427175	2.74062	1.88628	0.10352	0.441826	-0.327566	0.0725935	0.385627	-0.313033	0.45822
0.70823	6.16394	5.46643	5.5242	5.71819	0.38711	6.1053	5.33108	5.93701	6.29244	7.67307	6.63417	0.917091	5.71708	7.55126	0.7083	2.70705	2.38106	1.85248	2.31353	0.431269	2.7448	1.88226	0.70297	1.80138	0.754575	1.08631	0.619807	0.466501	1.70612
0.7248	6.26045	5.54365	5.65112	5.81841	0.386574	6.20498	5.43183	5.6371	5.74384	7.47294	6.28463	1.03049	5.25413	7.31512	0.72488	2.73986	2.41834	1.89077	2.34966	0.428692	2.77835	1.92097	1.45777	0.0492937	0.601743	0.702936	0.70967	-0.00673416	1.41261
0.74149	6.35143	5.65747	5.77275	5.92722	0.371874	6.29909	5.55534	5.01349	7.61559	6.13013	6.25307	1.3054	4.94767	7.55847	0.74157	2.75555	2.3827	1.8725	2.33692	0.443302	2.78022	1.89361	0.301259	-0.272482	-0.319245	-0.0968225	0.345541	-0.442363	0.248718
0.75815	6.42765	5.79763	5.85556	6.02695	0.348226	6.37517	5.67872	5.86414	6.19379	5.72619	5.92804	0.240261	5.68778	6.1683	0.75824	2.74991	2.40925	1.88012	2.34643	0.438285	2.78471	1.90814	-0.367164	1.79791	0.631642	0.687463	1.08362	-0.396153	1.77108
0.77498	6.54782	5.8649	5.96452	6.12575	0.368904	6.49465	5.75684	6.97656	5.98497	7.10129	6.68761	0.611688	6.07592	7.29929	0.77507	2.74325	2.44293	1.89366	2.35995	0.430831	2.79078	1.92912	0.526617	0.180752	0.365714	0.357694	0.173072	0.184622	0.530766
0.79142	6.65976	5.99675	6.09182	6.24944	0.35851	6.60795	5.89093	5.97444	7.69302	7.60974	7.0924	0.969076	6.12333	8.06148	0.79149	2.76742	2.41526	1.89228	2.35832	0.44034	2.79866	1.91798	1.09293	-0.533233	0.221955	0.260551	0.813769	-0.553218	1.07432
0.80824	6.74653	6.12077	6.21762	6.36164	0.336824	6.69846	6.02482	4.63617	6.20867	6.71779	5.85421	1.08513	4.76908	6.93934	0.80832	2.77959	2.4252	1.90104	2.36861	0.442	2.81061	1.92661	-0.170652	0.555888	1.11596	0.500398	0.645098	-0.144699	1.1455
0.82487	6.81484	6.20443	6.31653	6.44527	0.324931	6.7702	6.12034	5.63303	5.76817	6.35646	5.91922	0.38464	5.53458	6.30386	0.82495	2.76171	2.43386	1.92962	2.37506	0.419149	2.79421	1.95591	0.390625	0.315505	0.869591	0.52524	0.300573	0.224668	0.825813
0.84154	6.93411	6.31285	6.42929	6.55875	0.330244	6.88899	6.22851	5.99519	7.07523	6.75624	6.60889	0.554898	6.05399	7.16379	0.8416	2.79259	2.4357	1.92998	2.38609	0.43344	2.81953	1.95265	1.21005	0.681613	0.00150466	0.631056	0.605857	0.0251989	1.23691
0.8581	7.01406	6.43954	6.54104	6.66488	0.306628	6.97151	6.35825	5.67687	7.27483	6.12931	6.36034	0.823649	5.53669	7.18399	0.85818	2.80192	2.45651	1.92967	2.39603	0.439259	2.83529	1.95677	-0.0491607	0.410971	-0.473321	-0.0371703	0.442268	-0.479438	0.405098
0.87487	7.12332	6.55532	6.63358	6.77074	0.30784	7.07858	6.4629	5.66398	7.25478	6.67294	6.53057	0.8049	5.72567	7.33547	0.87496	2.79095	2.44941	1.91419	2.38485	0.441931	2.82678	1.94292	-0.0800717	0.0286824	0.449358	0.132656	0.27961	-0.146954	0.412266
0.89158	7.20369	6.68243	6.76445	6.88352	0.280289	7.16381	6.60323	5.93259	6.87662	6.88294	6.56405	0.546867	6.01718	7.11092	0.89165	2.79924	2.45747	1.94471	2.40047	0.430107	2.83058	1.97037	1.27948	0.573706	1.55415	1.13578	0.505773	0.630008	1.64155
0.9081	7.32046	6.78383	6.8623	6.98886	0.289839	7.2787	6.69902	5.65302	5.97954	6.44869	6.02708	0.399959	5.62713	6.42704	0.9082	2.83348	2.46848	1.96585	2.4226	0.435631	2.85823	1.98697	0.708396	0.56124	0.828167	0.699268	0.133698	0.56557	0.832965
0.92481	7.39154	6.88113	6.97874	7.0838	0.27094	7.35474	6.81286	5.42754	6.33144	6.67275	6.14391	0.643437	5.50048	6.78735	0.92488	2.82278	2.47612	1.97223	2.42371	0.42769	2.8514	1.99602	-0.69991	0.131476	-0.167715	-0.245383	0.4211	-0.666483	0.175717
0.9415	7.50174	6.9953	7.08517	7.19407	0.270212	7.46428	6.92386	6.09447	7.13632	6.12496	6.45192	0.592908	5.85901	7.04483	0.94159	2.81011	2.47287	1.96025	2.41441	0.427935	2.84235	1.98647	0.801554	0.230424	-0.022116	0.336621	0.421979	-0.0853583	0.7586
0.95826	7.5954	7.11984	7.18362	7.29962	0.25813	7.55775	7.04149	5.6478	7.38501	7.24443	6.75908	0.964959	5.79412	7.72404	0.95834	2.8496	2.48383	1.97149	2.43497	0.441089	2.87606	1.99388	1.4287	0.418472	0.0276775	0.62495	0.722974	-0.098024	1.34792
0.97472	7.68936	7.24063	7.32583	7.41861	0.238318	7.65692	7.18029	5.45659	5.99069	6.75308	6.06679	0.651584	5.4152	6.71837	0.97483	2.8576	2.48678	1.96117	2.43518	0.450437	2.88562	1.98475	-0.42325	0.183539	0.527786	0.0960248	0.48152	-0.385495	0.577545
0.99155	7.77705	7.31927	7.40843	7.50158	0.242691	7.74427	7.25889	5.80263	5.81489	5.83403	5.81719	0.0158248	5.80136	5.83301	0.99163	2.83551	2.48994	1.98906	2.43817	0.425593	2.86376	2.01258	0.229042	0.150898	0.53503	0.30499	0.203016	0.101974	0.508006
1.00816	7.8834	7.43508	7.52092	7.61313	0.23796	7.85109	7.37517	5.14745	7.6967	7.08889	6.64434	1.3315	5.31285	7.97584	1.00823	2.86525	2.49182	1.97904	2.44537	0.444927	2.8903	2.00044	0.354848	-0.0438307	0.0684479	0.126489	0.205579	-0.0790906	0.332068
1.02485	7.94846	7.57557	7.64449	7.72284	0.198408	7.92125	7.52443	5.9095	6.35689	6.69513	6.32051	0.394076	5.92643	6.71458	1.02494	2.84733	2.48848	1.99134	2.44238	0.429853	2.87224	2.01253	0.333634	0.2633	0.383529	0.326821	0.0604031	0.266418	0.387224
1.04142	8.07995	7.64651	7.7436	7.82335	0.22746	8.05081	7.59589	6.52564	5.69055	6.57961	6.26527	0.498447	5.76682	6.76371	1.0415	2.87635	2.50058	1.9918	2.45624	0.443939	2.90018	2.0123	0.429985	0.498651	0.188006	0.372214	0.163181	0.209033	0.535395
1.0582	8.16609	7.76535	7.86392	7.93179	0.208812	8.1406	7.72297	6.21426	7.6607	7.114	6.99632	0.730362	6.26596	7.72668	1.05829	2.86167	2.50511	1.99761	2.4548	0.434222	2.88902	2.02057	0.106002	0.257092	0.712451	0.358515	0.31569	0.0428247	0.674205
1.07493	8.28819	7.90322	7.98199	8.0578	0.203374	8.26117	7.85443	5.20337	6.95307	6.88297	6.34647	0.990574	5.3559	7.33704	1.07499	2.8799	2.50919	2.01566	2.46825	0.433572	2.90182	2.03468	1.01535	0.579771	0.887718	0.827614	0.223924	0.60369	1.05154
1.09144	8.33905	7.99647	8.09271	8.14274	0.176685	8.31943	7.96606	4.89687	6.15604	5.93416	5.66236	0.672148	4.99021	6.33451	1.09151	2.8954	2.52437	2.0271	2.48229	0.435677	2.91797	2.04661	0.398017	0.855813	-0.0672875	0.395514	0.461555	-0.0660409	0.857069
1.10819	8.45106	8.10797	8.17936	8.24613	0.181029	8.42716	8.0651	6.43391	7.36603	5.9677	6.58921	0.711982	5.87723	7.3012	1.10828	2.89315	2.53768	2.01342	2.48142	0.442556	2.92397	2.03886	0.254785	-0.247907	0.104964	0.0372807	0.25809	-0.220809	0.295371
1.12488	8.5542	8.24279	8.29227	8.36309	0.167348	8.53043	8.19574	4.72948	6.76303	7.23847	6.24366	1.33269	4.91097	7.57635	1.12495	2.90392	2.51608	2.03061	2.48354	0.437564	2.9211	2.04597	0.185496	0.0185796	0.429128	0.211068	0.206465	0.00460248	0.417533
1.14157	8.60893	8.33372	8.42098	8.45454	0.140641	8.59518	8.3139	4.52519	5.33152	6.31312	5.38994	0.895397	4.49455	6.28534	1.14165	2.89934	2.5383	2.02774	2.48846	0.437932	2.92639	2.05053	0.121532	0.898673	-0.0346803	0.328508	0.499917	-0.171408	0.828425
1.15803	8.70421	8.41953	8.50155	8.54176	0.146538	8.6883	8.39522	7.13153	6.78498	5.95285	6.62312	0.605781	6.01734	7.2289	1.15811	2.90795	2.54588	2.02946	2.49443	0.441499	2.93593	2.05293	0.817007	0.310697	-0.0291466	0.366186	0.425797	-0.0596114	0.791983
1.17487	8.84641	8.55966	8.61921	8.67509	0.151323	8.82642	8.52377	6.24597	7.12343	6.38583	6.58508	0.471444	6.11363	7.05652	1.17493	2.92653	2.54864	2.02677	2.50065	0.451796	2.95244	2.04885	0.32367	-0.328452	0.905559	0.300259	0.617338	-0.317079	0.917597
1.19149	8.9132	8.65788	8.71522	8.7621	0.13396	8.89606	8.62814	4.45129	6.40168	6.4077	5.75356	1.1278	4.62576	6.88136	1.19157	2.91878	2.53489	2.05976	2.50448	0.430317	2.93479	2.07416	0.214479	0.244818	0.23881	0.232703	0.0160655	0.216637	0.248768
1.20813	8.99446	8.77258	8.83233	8.86646	0.114809	8.98127	8.75165	5.53021	7.03306	6.61888	6.39405	0.776244	5.61781	7.17029	1.20822	2.93367	2.55679	2.03472	2.50839	0.451425	2.95982	2.05697	0.256464	1.40018	-0.820204	0.278813	1.11036	-0.831548	1.38917
1.22476	9.09719	8.89187	8.93543	8.97483	0.108182	9.08301	8.86665	5.87343	6.93131	6.75375	6.5195	0.566514	5.95298	7.08601	1.22483	2.92731	2.58146	2.03248	2.51375	0.451241	2.96499	2.06251	-0.253225	0.30213	0.579058	0.209321	0.423833	-0.214512	0.633153
1.24147	9.19028	9.00367	9.0575	9.08382	0.0960482	9.17986	8.98777	5.75254	6.44328	7.05552	6.41711	0.651887	5.76523	7.069	1.24155	2.92523	2.56686	2.05402	2.51537	0.437881	2.95325	2.07749	0.683677	-0.0853477	1.33751	0.64528	0.712206	-0.0669261	1.35749
1.25826	9.2899	9.10772	9.17179	9.1898	0.0924162	9.28222	9.09739	4.93275	6.24917	6.34584	5.84259	0.789423	5.05317	6.63201	1.25834	2.95022	2.5786	2.0773	2.53537	0.438062	2.97344	2.09731	0.825578	0.875413	-0.175023	0.508656	0.592607	-0.083951	1.10126
1.27478	9.35459	9.21183	9.26888	9.27843	0.0718579	9.35029	9.20658	5.38902	6.43551	6.12747	5.984	0.537795	5.44621	6.5218	1.27486	2.95273	2.59602	2.04819	2.53231	0.455623	2.98794	2.07669	0.215057	-0.509898	-0.913617	-0.402819	0.571905	-0.974725	0.169086
1.2916	9.46957	9.32228	9.37608	9.38931	0.0745309	9.46384	9.31478	6.09504	6.94351	6.48954	6.50936	0.424585	6.08478	6.93395	1.29168	2.95739	2.5616	2.04684	2.52194	0.456569	2.97851	2.06537	0.0756127	-0.577107	1.05051	0.183005	0.819105	-0.6361	1.00211
1.30824	9.55853	9.44416	9.48602	9.49624	0.0578654	9.5541	9.43837	6.14354	6.17928	6.25135	6.19139	0.054915	6.13648	6.24631	1.30832	2.95526	2.57671	2.08334	2.53844	0.437218	2.97565	2.10122	0.41952	1.06306	1.24685	0.90981	0.434434	0.475376	1.34424
1.3249	9.67415	9.52805	9.58425	9.59548	0.0736949	9.66918	9.52179	4.91679	6.64908	6.72264	6.09617	1.02203	5.07414	7.11821	1.32498	2.97136	2.597	2.08836	2.55224	0.443198	2.99544	2.10904	0.674405	0.417847	-0.4694	0.207617	0.600183	-0.392566	0.8078
1.34141	9.72162	9.66471	9.70901	9.69845	0.0298894	9.72834	9.66856	4.8553	7.55333	7.07609	6.49491	1.43985	5.05506	7.93476	1.34149	2.97763	2.59057	2.06777	2.54532	0.456614	3.00194	2.08871	0.081761	-0.230907	-0.0928422	-0.0806629	0.15669	-0.237353	0.0760268
1.35828	9.83622	9.78018	9.82045	9.81228	0.0288988	9.84118	9.78338	5.64264	5.82297	5.73236	5.73266	0.0901619	5.64249	5.82282	1.35837	2.97409	2.58929	2.08526	2.54955	0.445746	2.99529	2.1038	0.560574	0.454382	0.522585	0.512514	0.0538076	0.458706	0.566321
1.37485	9.91031	9.85943	9.9007	9.89015	0.0270319	9.91718	9.86311	4.79482	6.64628	5.9072	5.78277	0.931982	4.85078	6.71475	1.37492	2.99637	2.60576	2.08524	2.56246	0.457106	3.01956	2.10535	0.184639	0.269277	0.438855	0.29759	0.129452	0.168139	0.427042
1.39147	9.99536	10.0008	10.0165	10.0042	0.0109874	10.0152	9.99323	5.41632	7.33113	6.7646	6.50401	0.983643	5.52037	7.48766	1.39157	2.98022	2.59823	2.09983	2.55943	0.441476	3.0009	2.11795	-0.310355	0.281758	0.438892	0.136765	0.395108	-0.258343	0.531873
1.40807	10.0902	10.103	10.1254	10.1062	0.0178124	10.124	10.0884	6.2354	5.71099	6.42288	6.12309	0.368994	5.7541	6.49209	1.40814	2.98606	2.61512	2.09982	2.567	0.445075	3.01208	2.12192	0.570872	0.907402	0.950854	0.809709	0.207977	0.601732	1.01769
1.42486	10.2036	10.1915	10.231	10.2087	0.0202433	10.2289	10.1884	5.72687	6.26627	6.02299	6.00537	0.270132	5.73524	6.27551	1.42494	2.99927	2.62851	2.13156	2.58645	0.435382	3.02183	2.15107	0.108722	-0.0173238	0.472222	0.187873	0.25419	-0.0663167	0.442063
1.44157	10.2821	10.3129	10.3272	10.3074	0.0230476	10.3304	10.2843	5.03523	7.49353	5.85035	6.12637	1.25218	4.87419	7.37854	1.44162	2.9897	2.61454	2.11563	2.57329	0.438493	3.01178	2.1348	0.481192	0.0972013	0.062594	0.213662	0.232332	-0.0186701	0.445995
1.45807	10.3708	10.4403	10.4253	10.4121	0.0365848	10.4487	10.3755	5.35252	6.40677	5.91277	5.89069	0.527475	5.36321	6.41816	1.45817	3.01526	2.63174	2.13364	2.59355	0.442049	3.0356	2.1515	0.366687	0.723188	-0.217196	0.290893	0.474751	-0.183859	0.765644
1.47493	10.4606	10.5266	10.5244	10.5039	0.0374743	10.5414	10.4664	5.67613	5.40155	6.4153	5.83099	0.524315	5.30668	6.35531	1.475	3.00194	2.63868	2.10838	2.583	0.449375	3.03237	2.13363	0.803465	0.252987	-0.116786	0.313222	0.463073	-0.149851	0.776295
1.49154	10.5608	10.6211	10.64	10.6073	0.0413804	10.6487	10.5659	4.52673	6.84625	7.14234	6.17177	1.43232	4.73945	7.60409	1.49165	3.04216	2.64021	2.12973	2.60403	0.45729	3.06132	2.14674	0.609126	0.534074	0.912339	0.68518	0.200273	0.484907	0.885452
1.50823	10.6114	10.7546	10.7623	10.7094	0.0849862	10.7944	10.6244	4.75708	6.9349	6.64225	6.11141	1.18198	4.92944	7.29339	1.50831	3.02223	2.65647	2.13877	2.60582	0.443902	3.04973	2.16192	-0.740495	0.339469	0.550694	0.0498894	0.692593	-0.642703	0.742482
1.52472	10.7186	10.8512	10.8604	10.8101	0.079339	10.8894	10.7307	5.96163	6.05516	5.9988	6.0052	0.0470894	5.95811	6.05229	1.52479	3.01762	2.65146	2.14798	2.60569	0.436623	3.04231	2.16906	1.12582	0.792091	0.0350509	0.650989	0.558909	0.09208	1.2099
1.54159	10.8103	10.9566	10.9624	10.9098	0.0862068	10.996	10.8235	5.03077	6.28503	6.35733	5.89105	0.745895	5.14515	6.63694	1.54169	3.05981	2.68291	2.13994	2.62755	0.462427	3.08998	2.16513	1.35354	-0.0845028	0.117946	0.462327	0.778421	-0.316094	1.24075
1.55819	10.887	11.0616	11.0732	11.0072	0.104303	11.1115	10.9029	4.58875	6.87756	5.9296	5.79864	1.15001	4.64863	6.94865	1.55828	3.06295	2.64863	2.15193	2.62117	0.45613	3.0773	2.16504	-0.24194	-0.564628	0.428141	-0.126142	0.506413	-0.632556	0.380271
1.57483	10.9628	11.1852	11.1595	11.1025	0.121668	11.2242	10.9808	5.17568	6.92883	6.19129	6.0986	0.880245	5.21835	6.97884	1.57488	3.05178	2.66417	2.15415	2.62337	0.450204	3.07357	2.17316	-0.21244	0.860276	0.564303	0.404046	0.554023	-0.149977	0.95807
1.59149	11.0593	11.2923	11.2793	11.2103	0.130919	11.3412	11.0794	6.13665	6.61073	7.11058	6.61932	0.487021	6.1323	7.10634	1.59156	3.05588	2.67726	2.17071	2.63462	0.444123	3.07874	2.19049	0.10988	0.0643713	0.0853293	0.0865269	0.0227781	0.0637488	0.109305
1.6082	11.1676	11.4058	11.3968	11.3234	0.135011	11.4584	11.1884	5.03266	6.98801	6.34702	6.12257	0.996811	5.12575	7.11938	1.60828	3.05545	2.66632	2.157	2.62626	0.450563	3.07682	2.17569	0.486065	-0.186395	-0.462391	-0.0542403	0.487843	-0.542084	0.433603
1.62486	11.2273	11.5255	11.4911	11.4146	0.163163	11.5778	11.2515	4.61061	6.55907	5.49216	5.55395	0.9757	4.57825	6.52965	1.62493	3.0721	2.67104	2.15528	2.63281	0.459604	3.09241	2.1732	0.0632911	0.68686	0.25226	0.334137	0.319746	0.0143915	0.653883
1.64138	11.3206	11.6234	11.579	11.5077	0.163558	11.6712	11.3441	5.85586	5.79383	6.25082	5.96684	0.247889	5.71895	6.21472	1.64146	3.05755	2.68911	2.16537	2.63734	0.448337	3.08568	2.18901	0.0885697	0.291741	0.395572	0.258628	0.156157	0.102471	0.414784
1.65823	11.4227	11.7188	11.6997	11.6137	0.165739	11.7795	11.448	5.60341	6.48207	6.71369	6.26639	0.585721	5.68067	6.85211	1.65835	3.07506	2.68079	2.1685	2.64145	0.454559	3.09601	2.18689	1.15865	0.2928	0.371975	0.607808	0.478683	0.129125	1.08649
1.67484	11.5081	11.8403	11.8037	11.7173	0.182179	11.8995	11.5352	4.50496	6.75413	6.17133	5.81014	1.16728	4.64286	6.97742	1.67493	3.09633	2.69891	2.17782	2.65769	0.460641	3.11833	2.19705	0.455612	0.297322	0.646705	0.466546	0.174948	0.291598	0.641494
1.6915	11.5726	11.9435	11.905	11.807	0.203979	12.011	11.6031	4.97922	6.18248	6.31195	5.82455	0.734932	5.08962	6.55948	1.69158	3.0902	2.69067	2.18999	2.65695	0.451051	3.108	2.2059	-0.35241	0.425	-0.296988	-0.0747992	0.433725	-0.508524	0.358926
1.70805	11.6734	12.0457	12.0133	11.9108	0.206202	12.117	11.7046	5.62638	7.20251	6.58421	6.47103	0.794136	5.6769	7.26517	1.70813	3.08463	2.71302	2.16796	2.6552	0.461062	3.11627	2.19414	-0.0490431	1.05951	0.127691	0.379386	0.595596	-0.21621	0.974982
1.72493	11.7607	12.1843	12.1251	12.0234	0.229438	12.2528	11.7939	5.42384	6.62873	6.57855	6.21037	0.681625	5.52875	6.892	1.72502	3.08856	2.7261	2.19426	2.66964	0.449815	3.11946	2.21982	0.725209	0.141278	1.08572	0.650737	0.476606	0.174131	1.12734
1.74153	11.855	12.2676	12.2335	12.1187	0.229005	12.3477	11.8897	4.84961	5.5868	5.64587	5.36076	0.443654	4.91711	5.80441	1.74161	3.10891	2.71775	2.20431	2.67699	0.453675	3.13067	2.22331	0.472716	-0.182695	-0.0247211	0.0884333	0.342044	-0.253611	0.430477
1.75811	11.9216	12.3697	12.3125	12.2012	0.243894	12.4451	11.9573	5.05157	6.96612	5.35502	5.7909	1.02901	4.76189	6.81992	1.75819	3.10424	2.72004	2.19344	2.67257	0.457252	3.12982	2.21532	-0.0842326	-0.222122	-0.60012	-0.302158	0.267094	-0.569252	-0.0350642
1.77488	12.0235	12.4999	12.4121	12.3118	0.253553	12.5654	12.0583	5.41968	6.57762	6.84684	6.28138	0.758298	5.52309	7.03968	1.77497	3.1061	2.71034	2.18429	2.66691	0.462437	3.12935	2.20447	0.881614	0.378176	0.736024	0.665272	0.259069	0.406202	0.924341
1.79154	12.1027	12.5896	12.5414	12.4112	0.268243	12.6795	12.143	5.1189	6.2956	6.49266	5.96905	0.74282	5.22623	6.71187	1.79164	3.13373	2.73269	2.21806	2.69483	0.459008	3.15383	2.23582	0.938586	1.27591	0.775315	0.996605	0.255293	0.741312	1.2519
1.80827	12.1944	12.7101	12.6289	12.5111	0.277297	12.7884	12.2338	4.37572	6.89605	5.80084	5.69087	1.26376	4.42711	6.95463	1.80835	3.13743	2.75293	2.21017	2.70018	0.465875	3.16605	2.2343	-0.70645	0.293852	-0.131404	-0.181334	0.502016	-0.683351	0.320682
1.82473	12.248	12.8185	12.7339	12.6001	0.307877	12.908	12.2922	5.29081	5.82959	6.2333	5.78457	0.472859	5.31171	6.25743	1.82482	3.11029	2.74244	2.2137	2.68881	0.450695	3.1395	2.23812	-0.485911	-0.708034	-0.193046	-0.46233	0.258303	-0.720633	-0.204028
1.84166	12.3711	12.9048	12.837	12.7043	0.290566	12.9948	12.4137	5.95185	6.41956	6.51645	6.29595	0.30191	5.99404	6.59786	1.84171	3.12122	2.72931	2.20373	2.68475	0.460365	3.14512	2.22439	1.50389	0.273325	0.832536	0.869916	0.616132	0.253784	1.48605
1.85817	12.447	13.0331	12.9518	12.8106	0.317539	13.1282	12.4931	4.42569	6.64787	6.2041	5.75922	1.176	4.58322	6.93522	1.85826	3.16058	2.75158	2.24154	2.7179	0.460445	3.17834	2.25746	0.729242	0.754513	0.746691	0.743482	0.0129374	0.730544	0.756419
1.87483	12.5179	13.1253	13.0428	12.8953	0.329482	13.2248	12.5658	4.47744	6.38267	5.40253	5.42088	0.95275	4.46813	6.37363	1.87495	3.14546	2.75439	2.22855	2.70947	0.460103	3.16957	2.24936	-0.240289	-0.238783	0.448961	-0.0100371	0.397505	-0.407542	0.387468
1.89141	12.5958	13.2453	13.1314	12.9908	0.346792	13.3376	12.644	5.20587	6.64759	5.69194	5.84847	0.733492	5.11497	6.58196	1.89147	3.1526	2.74365	2.25645	2.71757	0.448644	3.16621	2.26892	0.574385	0.197361	0.397121	0.389622	0.188624	0.200998	0.578246
1.9082	12.6916	13.3471	13.2328	13.0905	0.350162	13.4406	12.7403	4.53743	6.11677	6.16377	5.60599	0.925701	4.68029	6.53169	1.90829	3.16461	2.76097	2.24179	2.72246	0.462614	3.18507	2.25984	0.306495	0.275367	-0.402574	0.0597625	0.400698	-0.340935	0.46046
1.92481	12.7474	13.4496	13.3373	13.1781	0.377197	13.5553	12.8009	4.47592	5.90066	5.68874	5.35511	0.768738	4.58637	6.12385	1.92488	3.16284	2.75285	2.243	2.71956	0.460823	3.18039	2.25874	-0.0704183	-0.309961	0.27415	-0.0354098	0.293625	-0.329035	0.258215
1.94142	12.8403	13.5431	13.4217	13.2684	0.375691	13.6441	12.8927	5.46501	6.51884	5.46591	5.81659	0.608169	5.20842	6.42476	1.94152	3.16227	2.75067	2.2509	2.72128	0.456395	3.17768	2.26488	0.241482	0.579498	-0.24208	0.192967	0.412932	-0.219965	0.605899
1.95825	12.9301	13.6676	13.52	13.3726	0.390211	13.7628	12.9824	4.64806	6.73881	6.97313	6.12	1.28011	4.83989	7.40011	1.95834	3.17092	2.77224	2.2349	2.72602	0.469719	3.19574	2.2563	0.599343	0.925007	0.440992	0.655114	0.24678	0.408334	0.901894
1.97492	12.996	13.7689	13.6553	13.4734	0.417339	13.8907	13.0561	4.98709	6.13634	6.81652	5.97998	0.924683	5.0553	6.90466	1.97499	3.18233	2.78163	2.26566	2.74321	0.459541	3.20275	2.28367	0.728447	-0.540703	1.05798	0.41524	0.844107	-0.428867	1.25935
1.99155	13.0962	13.8719	13.747	13.5717	0.416515	13.9882	13.1552	5.39035	6.84928	4.92305	5.72089	1.00476	4.71613	6.72565	1.99163	3.19517	2.75424	2.27012	2.73984	0.462693	3.20254	2.27715	0.195122	-0.17553	0.144742	0.0547781	0.201037	-0.146259	0.255815
2	13.1312	13.9406	13.7788	13.6169	0.428353	14.0452	13.1885	4.13728	8.13373	3.76213	5.34438	2.42292	2.92146	7.7673	2	3.18721	2.77724	2.26928	2.74458	0.459836	3.20441	2.28474	-0.951016	2.74791	-0.100358	0.565512	1.93728	-1.37177	2.50279

## Sheet: Fig. 3 Z-rotation
locked															unlocked
extension	samp 1	samp 2	samp 3	average	sd	upper	lower	stiffness 1	stiffness 2	stiffness 3	stiffness avg	stiffness sd	stiffness lower	stiffness upper	extension	samp 1	samp 2	samp 3	average	sd	upper	lower	stiffness 1	stiffness 2	stiffness 3	stiffness avg	stiffness sd	stiffness lower	stiffness upper
0	0	0	0	0	0	0	0	2.2792	1.91506	2.15644					0	0	0	0	0	0	0	0	2.32292	1.7268	4.64305
0.00749429	0.017081	0.014352	0.016161	0.0158647	0.00138842	0.0172531	0.0144762	1.5195	1.24962	1.41613	1.39508	0.136163	1.25892	1.53125	0.00752867	0.0174885	0.0130005	0.034956	0.021815	0.0115996	0.0334146	0.0102154	1.3542	0.930141	2.32284	1.53573	0.713875	0.821852	2.2496
0.0279833	0.0425205	0.0349685	0.039628	0.039039	0.0038103	0.0428493	0.0352287	1.11729	0.908803	1.13305	1.05305	0.125168	0.92788	1.17822	0.0280635	0.0380035	0.026103	0.065187	0.0430978	0.0200338	0.0631317	0.023064	0.917507	0.521721	1.05844	0.832555	0.27826	0.554295	1.11081
0.04712	0.0613545	0.050364	0.061059	0.0575925	0.00626181	0.0638543	0.0513307	0.883021	0.747833	1.01209	0.880981	0.132139	0.748841	1.01312	0.0472117	0.053898	0.033704	0.076958	0.0548533	0.0216428	0.0764962	0.0332105	0.802654	0.332161	0.532928	0.555914	0.236087	0.319827	0.792002
0.0664631	0.076499	0.063745	0.078573	0.072939	0.00802948	0.0809685	0.0649095	0.771396	0.659734	0.760807	0.730646	0.0616391	0.669007	0.792285	0.0665433	0.0688895	0.0388845	0.085694	0.0644893	0.0237129	0.0882023	0.0407764	0.681637	0.298189	0.455146	0.478324	0.192772	0.285552	0.671096
0.0855082	0.090967	0.07569	0.090265	0.0856407	0.00862468	0.0942653	0.077016	0.727089	0.65763	0.669528	0.684749	0.0371473	0.647602	0.721896	0.0855884	0.080057	0.0451475	0.094425	0.0732098	0.0253423	0.0985521	0.0478676	0.5239	0.303611	0.426253	0.417921	0.110381	0.307541	0.528302
0.104622	0.104244	0.0888395	0.104121	0.0990683	0.00885864	0.107927	0.0902097	0.69665	0.6591	0.709551	0.688434	0.0262098	0.662224	0.714644	0.104691	0.088875	0.0504665	0.101954	0.080432	0.0267622	0.107194	0.0536698	0.499546	0.270626	0.39624	0.388804	0.114641	0.274163	0.503445
0.123644	0.117534	0.100825	0.117325	0.111895	0.0095869	0.121482	0.102308	0.685913	0.641535	0.614341	0.647263	0.0361282	0.611135	0.683392	0.123713	0.099102	0.055465	0.109531	0.0880328	0.0286826	0.116715	0.0593502	0.484095	0.283217	0.376691	0.381334	0.100519	0.280815	0.481854
0.142884	0.130489	0.113386	0.127628	0.123834	0.00916061	0.132995	0.114673	0.656137	0.634143	0.586735	0.625672	0.0354679	0.590204	0.66114	0.142953	0.107398	0.061303	0.116368	0.0950227	0.0295445	0.124567	0.0654782	0.461398	0.264603	0.383619	0.369874	0.0991149	0.270759	0.468988
0.161792	0.142565	0.125017	0.139707	0.135763	0.00941549	0.145178	0.126347	0.637208	0.648162	0.653921	0.64643	0.00849019	0.63794	0.654921	0.161872	0.116709	0.065562	0.12417	0.102147	0.0319023	0.134049	0.0702445	0.475031	0.260238	0.384445	0.373238	0.107834	0.265404	0.481072
0.180997	0.154775	0.13809	0.152551	0.148472	0.00905958	0.157531	0.139412	0.697806	0.646807	0.667535	0.670716	0.0256478	0.645068	0.696364	0.181055	0.125497	0.0712185	0.131016	0.109244	0.0330462	0.14229	0.0761975	0.449455	0.244203	0.362567	0.352075	0.103028	0.249047	0.455102
0.200146	0.169328	0.149824	0.165309	0.161487	0.0102985	0.171786	0.151189	0.706091	0.660096	0.636531	0.667573	0.0353776	0.632195	0.70295	0.200203	0.133936	0.0749225	0.138067	0.115642	0.0353247	0.150967	0.0803175	0.450115	0.262269	0.376071	0.362818	0.0946216	0.268197	0.45744
0.219317	0.181832	0.163384	0.176942	0.174053	0.00955717	0.18361	0.164495	0.621564	0.643289	0.605464	0.623439	0.0189821	0.604457	0.642421	0.219363	0.14274	0.0812655	0.145422	0.123143	0.0362913	0.159434	0.0868512	0.424686	0.25633	0.39342	0.358146	0.0895497	0.268596	0.447695
0.238282	0.193032	0.174356	0.1884	0.185263	0.00972488	0.194988	0.175538	0.623606	0.603234	0.648943	0.625261	0.0228991	0.602362	0.64816	0.238328	0.150128	0.084695	0.153066	0.129296	0.0386538	0.16795	0.0906425	0.396967	0.174717	0.343564	0.305082	0.116015	0.189068	0.421097
0.257384	0.205571	0.186348	0.201646	0.197855	0.0101568	0.208011	0.187698	0.675553	0.626634	0.631256	0.644481	0.0270085	0.617472	0.67149	0.257441	0.157856	0.0879185	0.158505	0.13476	0.0405669	0.175327	0.0941927	0.435409	0.236991	0.294908	0.322436	0.102033	0.220403	0.424469
0.276681	0.218973	0.198419	0.21264	0.21001	0.0105262	0.220537	0.199484	0.694755	0.606874	0.585358	0.628996	0.0579566	0.571039	0.686952	0.276762	0.166862	0.0938035	0.164401	0.141689	0.0414882	0.183177	0.100201	0.440663	0.26944	0.313898	0.341334	0.0888474	0.252486	0.430181
0.295589	0.232114	0.209533	0.224009	0.221885	0.0114391	0.233324	0.210446	0.64437	0.592186	0.635332	0.623963	0.0278879	0.596075	0.651851	0.295658	0.174697	0.0982155	0.1705	0.147804	0.0429963	0.1908	0.104808	0.388638	0.251916	0.305183	0.315246	0.0689142	0.246332	0.38416
0.314691	0.243466	0.220928	0.236789	0.233727	0.0115764	0.245304	0.222151	0.633023	0.615975	0.64273	0.630576	0.0135445	0.617031	0.64412	0.314806	0.181648	0.103388	0.176011	0.153682	0.0436475	0.19733	0.110035	0.408618	0.234858	0.274027	0.305834	0.0911426	0.214692	0.396977
0.333656	0.256211	0.232981	0.248476	0.245889	0.0118288	0.257718	0.234061	0.669558	0.661471	0.630801	0.653944	0.0204459	0.633498	0.67439	0.333851	0.190303	0.107186	0.180967	0.159485	0.0455326	0.205018	0.113952	0.415163	0.202524	0.236239	0.284642	0.114284	0.170357	0.398926
0.352839	0.269008	0.246162	0.260852	0.258674	0.0115777	0.270251	0.247096	0.664958	0.625847	0.622046	0.637617	0.0237543	0.613862	0.661371	0.353068	0.197532	0.111137	0.185051	0.164573	0.0466964	0.21127	0.117877	0.384156	0.23289	0.268991	0.295346	0.0790019	0.216344	0.374348
0.371804	0.281577	0.256856	0.272206	0.270213	0.0124806	0.282694	0.257732	0.640738	0.569663	0.600659	0.603687	0.0356343	0.568052	0.639321	0.371953	0.20494	0.116059	0.191215	0.170738	0.0478482	0.218586	0.12289	0.360086	0.217758	0.249898	0.275914	0.0746452	0.201269	0.350559
0.391101	0.293523	0.267958	0.283834	0.281772	0.0129069	0.294679	0.268865	0.645408	0.611867	0.646214	0.634496	0.0196018	0.614894	0.654098	0.39109	0.211224	0.119416	0.194552	0.175064	0.048908	0.223972	0.126156	0.366109	0.20444	0.160689	0.243746	0.108204	0.135543	0.35195
0.410249	0.306391	0.28038	0.29705	0.294606	0.0131765	0.307783	0.28143	0.654381	0.599921	0.631722	0.628675	0.0273575	0.601317	0.656032	0.410238	0.218956	0.123886	0.197368	0.18007	0.0498398	0.22991	0.13023	0.39527	0.247272	0.179923	0.274155	0.110162	0.163994	0.384317
0.429386	0.318577	0.290926	0.30802	0.305841	0.0139535	0.319794	0.291887	0.665148	0.580085	0.580085	0.608439	0.0491112	0.559328	0.65755	0.429397	0.226365	0.128888	0.201444	0.185566	0.0506412	0.236207	0.134925	0.334028	0.175201	0.241561	0.250263	0.0797703	0.170493	0.330034
0.448374	0.331749	0.302495	0.319165	0.317803	0.0146745	0.332477	0.303129	0.686154	0.621688	0.614499	0.640781	0.0394588	0.601322	0.680239	0.448408	0.231707	0.130574	0.206588	0.189623	0.0526577	0.24228	0.136965	0.32403	0.171438	0.179674	0.225047	0.0858202	0.139227	0.310867
0.467499	0.344728	0.31462	0.33144	0.330263	0.0150882	0.345351	0.315175	0.655333	0.579027	0.606851	0.613737	0.0386162	0.575121	0.652353	0.467522	0.238719	0.135425	0.208294	0.194146	0.0530808	0.247227	0.141065	0.358397	0.236985	0.154606	0.249996	0.102517	0.147479	0.352513
0.486739	0.356891	0.32471	0.342447	0.341349	0.0161188	0.357468	0.32523	0.609226	0.553308	0.581549	0.581361	0.0279596	0.553402	0.609321	0.486773	0.245457	0.139665	0.21252	0.199214	0.0541361	0.25335	0.145078	0.313641	0.241678	0.188632	0.247984	0.0627424	0.185241	0.310726
0.505635	0.367962	0.335722	0.353619	0.352434	0.0161526	0.368586	0.336281	0.630173	0.605703	0.623369	0.619749	0.0126303	0.607118	0.632379	0.505715	0.250698	0.144655	0.215499	0.203617	0.0540107	0.257628	0.149607	0.284784	0.186353	0.198435	0.223191	0.053682	0.169509	0.276873
0.524806	0.38088	0.347767	0.366177	0.364941	0.016591	0.381532	0.34835	0.684109	0.582676	0.604844	0.623876	0.0533275	0.570549	0.677204	0.524887	0.256311	0.146768	0.220083	0.20772	0.0558078	0.263528	0.151913	0.311252	0.196363	0.179322	0.228979	0.0717585	0.15722	0.300737
0.544001	0.394208	0.358076	0.376824	0.376369	0.01807	0.394439	0.358299	0.678367	0.534061	0.564574	0.592334	0.0760528	0.516281	0.668387	0.544035	0.262625	0.152179	0.22237	0.212392	0.0558949	0.268287	0.156497	0.308873	0.25179	0.129245	0.229969	0.0917809	0.138188	0.32175
0.563183	0.406914	0.368263	0.387844	0.387673	0.0193261	0.406999	0.368347	0.632504	0.562305	0.592471	0.59576	0.0352151	0.560545	0.630975	0.563252	0.268161	0.156428	0.225041	0.216543	0.0563489	0.272892	0.160194	0.241513	0.188328	0.187474	0.205772	0.0309558	0.174816	0.236728
0.582056	0.418278	0.379475	0.399371	0.399041	0.0194036	0.418445	0.379638	0.601165	0.58798	0.607882	0.599009	0.010125	0.588884	0.609134	0.582091	0.271816	0.159347	0.229505	0.220222	0.0568064	0.277029	0.163416	0.241228	0.207162	0.175297	0.207896	0.0329715	0.174924	0.240867
0.601067	0.429688	0.390538	0.410872	0.410366	0.0195802	0.429946	0.390786	0.638143	0.565058	0.628099	0.610433	0.0396154	0.570818	0.650049	0.601193	0.277313	0.164288	0.231692	0.224431	0.0568613	0.281292	0.16757	0.272319	0.235304	0.142581	0.216735	0.0668326	0.149902	0.283567
0.620238	0.442643	0.40105	0.423353	0.422349	0.0208149	0.443164	0.401534	0.626041	0.527363	0.596709	0.583371	0.050673	0.532698	0.634044	0.620399	0.282248	0.16836	0.234967	0.228525	0.0572164	0.285742	0.171309	0.236016	0.165112	0.175707	0.192278	0.0382466	0.154032	0.230525
0.639318	0.453634	0.41071	0.433697	0.43268	0.0214806	0.454161	0.4112	0.5857	0.52027	0.562278	0.556082	0.0331521	0.52293	0.589234	0.639513	0.286357	0.170615	0.238425	0.231799	0.0581548	0.289954	0.173644	0.181969	0.172536	0.188079	0.180861	0.00783049	0.173031	0.188692
0.658386	0.464987	0.420897	0.444802	0.443562	0.0220709	0.465633	0.421491	0.63583	0.527173	0.612423	0.591809	0.0571868	0.534622	0.648996	0.658455	0.289173	0.174926	0.242124	0.235408	0.0574186	0.292827	0.177989	0.179604	0.228598	0.151685	0.186629	0.0389349	0.147694	0.225564
0.677511	0.477919	0.430844	0.457087	0.455284	0.0235893	0.478873	0.431694	0.613702	0.511457	0.616071	0.58041	0.0597264	0.520684	0.640136	0.677568	0.293192	0.179315	0.244197	0.238901	0.0571232	0.296025	0.181778	0.203856	0.20038	0.0955869	0.166608	0.0615302	0.105077	0.228138
0.696808	0.488567	0.440549	0.468473	0.465863	0.0241152	0.489978	0.441747	0.586515	0.48377	0.552444	0.54091	0.0523345	0.488575	0.593244	0.696854	0.297001	0.182621	0.245795	0.241806	0.0572943	0.2991	0.184511	0.156303	0.171567	0.12038	0.149417	0.0262789	0.123138	0.175696
0.715888	0.500428	0.449409	0.478289	0.476042	0.0255831	0.501625	0.450459	0.625506	0.525934	0.575103	0.575514	0.0497872	0.525727	0.625302	0.715831	0.299173	0.185879	0.248803	0.244618	0.0567626	0.301381	0.187856	0.0875552	0.193508	0.191894	0.157653	0.0607116	0.0969411	0.218364
0.734922	0.512406	0.460593	0.490392	0.487797	0.0260038	0.513801	0.461794	0.611508	0.571051	0.585092	0.589217	0.0205418	0.568675	0.609759	0.734956	0.300337	0.189994	0.253106	0.247812	0.0553617	0.303174	0.192451	0.13319	0.20127	0.153057	0.162506	0.03501	0.127496	0.197516
0.75399	0.523727	0.471167	0.500582	0.498492	0.026342	0.524834	0.47215	0.599679	0.53025	0.584547	0.571492	0.0365091	0.534983	0.608001	0.754035	0.304261	0.193569	0.254651	0.250827	0.0554452	0.306272	0.195382	0.142715	0.158004	0.111812	0.13751	0.0235319	0.113979	0.161042
0.773184	0.535351	0.480882	0.512758	0.509664	0.0273663	0.53703	0.482298	0.608087	0.612818	0.61	0.610302	0.00238018	0.607921	0.612682	0.773252	0.305802	0.196045	0.257388	0.253079	0.0550055	0.308084	0.198073	0.0590687	0.177481	0.159202	0.131917	0.0637474	0.06817	0.195665
0.792137	0.546924	0.494545	0.523852	0.521774	0.0262513	0.548025	0.495522	0.598061	0.600738	0.574565	0.591121	0.0144002	0.576721	0.605522	0.792194	0.306515	0.200341	0.260726	0.255861	0.0532539	0.309115	0.202607	0.0401719	0.201581	0.144706	0.128819	0.0818687	0.0469507	0.210688
0.811297	0.558146	0.503778	0.534657	0.532193	0.0272673	0.559461	0.504926	0.593801	0.556343	0.603567	0.58457	0.0249283	0.559642	0.609499	0.811388	0.307335	0.203733	0.262907	0.257991	0.0519756	0.309967	0.206016	0.0493665	0.14968	0.0969308	0.0986591	0.050179	0.0484801	0.148838
0.830434	0.569665	0.515851	0.546966	0.544161	0.0270162	0.571177	0.517144	0.59163	0.636154	0.577911	0.601898	0.0304491	0.571449	0.632347	0.830479	0.308405	0.206072	0.264437	0.259638	0.0513353	0.310973	0.208303	0.0478943	0.173222	0.126101	0.115739	0.0633031	0.052436	0.179042
0.849456	0.580722	0.528053	0.556709	0.555161	0.0263683	0.58153	0.528793	0.561632	0.626197	0.57476	0.587529	0.0341239	0.553406	0.621653	0.849525	0.309161	0.210338	0.267716	0.262405	0.0496248	0.31203	0.21278	0.0346943	0.221141	0.174756	0.14353	0.0970665	0.046464	0.240597
0.868558	0.591077	0.539725	0.568879	0.56656	0.0257544	0.592314	0.540805	0.556775	0.571773	0.578579	0.569042	0.0111553	0.557887	0.580198	0.868627	0.309729	0.214507	0.271103	0.265113	0.0478923	0.313005	0.217221	0.0355118	0.225685	0.121822	0.127673	0.0952216	0.0324514	0.222895
0.887661	0.601993	0.549897	0.578813	0.576901	0.0261003	0.603002	0.550801	0.538944	0.557868	0.532897	0.543237	0.0130269	0.53021	0.556263	0.887695	0.310517	0.218953	0.272366	0.267279	0.0459933	0.313272	0.221285	0.0197373	0.191533	0.100785	0.104018	0.0859432	0.0180751	0.189962
0.906843	0.61171	0.561082	0.58928	0.587358	0.0253685	0.612726	0.561989	0.532312	0.600483	0.59332	0.575372	0.0374621	0.53791	0.612834	0.906981	0.310485	0.221854	0.274969	0.269103	0.0446063	0.313709	0.224496	-0.00792974	0.196736	0.129143	0.105983	0.10428	0.00170322	0.210263
0.925705	0.622244	0.572742	0.601386	0.598791	0.0248528	0.623644	0.573938	0.554014	0.571937	0.632702	0.586217	0.0412418	0.544976	0.627459	0.925843	0.310214	0.226458	0.277292	0.271321	0.042196	0.313518	0.229125	-0.0208898	0.21906	0.145111	0.114427	0.122883	-0.0084554	0.23731
0.944784	0.63273	0.582782	0.613286	0.609599	0.025177	0.634776	0.584423	0.546943	0.546904	0.530062	0.541303	0.00973522	0.531568	0.551038	0.945014	0.309691	0.230185	0.280488	0.273455	0.0402169	0.313672	0.233238	0.013869	0.162167	0.100573	0.0922032	0.0745025	0.0177007	0.166706
0.964001	0.64319	0.593687	0.621685	0.619521	0.0248226	0.644344	0.594698	0.549641	0.578912	0.546555	0.558369	0.0178573	0.540512	0.576226	0.964093	0.310745	0.232661	0.281139	0.274848	0.0394201	0.314268	0.235428	0.0102582	0.150083	0.0356619	0.0653344	0.0744856	-0.00915115	0.13982
0.983184	0.653836	0.605012	0.634274	0.631041	0.0245718	0.655612	0.606469	0.561458	0.569126	0.596456	0.57568	0.0183964	0.557284	0.594076	0.983276	0.310084	0.235927	0.281853	0.275955	0.0374282	0.313383	0.238526	0.00312041	0.184196	0.0566524	0.0813228	0.0930244	-0.0117016	0.174347
1.00228	0.66468	0.615469	0.644514	0.641554	0.0247381	0.666292	0.616816	0.536588	0.522958	0.543579	0.534375	0.010487	0.523888	0.544862	1.00223	0.310864	0.239685	0.2833	0.27795	0.0358894	0.313839	0.24206	0.0342776	0.184347	0.0795094	0.0993781	0.0769824	0.0223957	0.17636
1.02145	0.674367	0.625022	0.655072	0.651487	0.0248671	0.676354	0.62662	0.560918	0.564108	0.556762	0.560596	0.00368374	0.556912	0.56428	1.02143	0.311392	0.242962	0.284886	0.279747	0.0345031	0.31425	0.245244	0.00224295	0.128813	0.0376477	0.0562346	0.0653002	-0.00906557	0.121535
1.04053	0.686135	0.637047	0.665811	0.662998	0.0246646	0.687662	0.638333	0.518471	0.594904	0.531323	0.548233	0.0409264	0.507307	0.589159	1.04057	0.310949	0.244625	0.284743	0.280106	0.0334048	0.313511	0.246701	-0.00742721	0.146566	0.0350009	0.0580467	0.0795414	-0.0214947	0.137588
1.05957	0.694133	0.647702	0.675328	0.672388	0.0233547	0.695743	0.649033	0.442927	0.55163	0.596771	0.530443	0.0790801	0.451363	0.609523	1.05961	0.311108	0.248556	0.286223	0.281962	0.0314926	0.313455	0.25047	-0.0065817	0.170691	0.0660661	0.0767253	0.089116	-0.0123907	0.165841
1.07866	0.703026	0.658084	0.688569	0.683226	0.0229426	0.706169	0.660284	0.4312	0.555687	0.608763	0.531883	0.0911433	0.44074	0.623026	1.07871	0.310698	0.251134	0.287263	0.283032	0.0300068	0.313039	0.253025	0.00426804	0.0766812	0.0166023	0.0325172	0.0387412	-0.006224	0.0712584
1.09786	0.710642	0.668977	0.698635	0.692751	0.0214466	0.714198	0.671305	0.405155	0.579987	0.531572	0.505571	0.0902699	0.415301	0.595841	1.09791	0.311271	0.251494	0.286859	0.283208	0.0300555	0.313263	0.253153	0.010586	0.0955999	0.00239586	0.0361939	0.0516098	-0.0154159	0.0878037
1.11704	0.718575	0.680342	0.708969	0.702629	0.0198895	0.722518	0.682739	0.509681	0.557537	0.55267	0.539963	0.0263372	0.513626	0.5663	1.11711	0.311105	0.254805	0.287355	0.284422	0.0282644	0.312686	0.256157	-0.0330539	0.130321	0.0488834	0.0487168	0.0816874	-0.0329707	0.130404
1.13587	0.730015	0.690169	0.719642	0.713275	0.0206719	0.733947	0.692603	0.549934	0.505709	0.546527	0.534057	0.0246089	0.509448	0.558665	1.13591	0.310015	0.256446	0.288716	0.285059	0.0269713	0.31203	0.258088	-0.0118056	0.0471565	0.0209424	0.0187644	0.0295413	-0.0107769	0.0483057
1.15505	0.739478	0.699564	0.729742	0.722928	0.0208113	0.743739	0.702117	0.560756	0.554202	0.558524	0.557827	0.00333208	0.554495	0.561159	1.15514	0.310656	0.256599	0.288152	0.285135	0.0271547	0.31229	0.257981	0.0320168	0.0267568	0.00379817	0.0208573	0.0150059	0.00585138	0.0358632
1.17416	0.75149	0.711393	0.741031	0.734638	0.020799	0.755437	0.713839	0.616874	0.563239	0.592956	0.591023	0.0268697	0.564154	0.617893	1.17422	0.311242	0.257471	0.288862	0.285858	0.027011	0.312869	0.258847	0.0187018	0.0571132	0.0780268	0.0512806	0.0300895	0.0211911	0.0813701
1.19324	0.763038	0.721076	0.75239	0.745501	0.0218128	0.767314	0.723689	0.597036	0.518739	0.534161	0.549979	0.0414761	0.508503	0.591455	1.19335	0.311371	0.258781	0.291133	0.287095	0.0265265	0.313621	0.260568	-0.00312887	0.0286331	0.0889887	0.0381643	0.0467925	-0.00862826	0.0849568
1.21213	0.774156	0.731086	0.761311	0.755518	0.0221114	0.777629	0.733406	0.58199	0.555003	0.558883	0.565292	0.0145907	0.550701	0.579883	1.21225	0.311123	0.25856	0.292246	0.28731	0.0266269	0.313937	0.260683	-0.0051233	0.0153568	0.0486648	0.0196328	0.0271478	-0.00751503	0.0467806
1.23139	0.78524	0.742248	0.77371	0.767066	0.0222527	0.789319	0.744813	0.605558	0.537643	0.596808	0.580003	0.0369445	0.543058	0.616947	1.2315	0.311175	0.259367	0.29299	0.287844	0.0262848	0.314128	0.261559	0.0083359	0.0475407	0.013624	0.0231669	0.0212733	0.00189355	0.0444402
1.25047	0.797375	0.751701	0.784194	0.777756	0.0235073	0.801264	0.754249	0.603418	0.500537	0.542098	0.548684	0.051756	0.496928	0.60044	1.25064	0.311443	0.260385	0.292769	0.288199	0.025834	0.314033	0.262365	0.00321025	0.0312115	0.0160251	0.0168156	0.0140174	0.00279825	0.030833
1.26953	0.808252	0.761336	0.794383	0.78799	0.0241022	0.812093	0.763888	0.58621	0.475414	0.555238	0.538954	0.057165	0.481789	0.596119	1.26966	0.311298	0.260557	0.293601	0.288485	0.0257539	0.314239	0.262731	0.0160443	-0.0356439	0.0329283	0.00444291	0.0357278	-0.0312849	0.0401708
1.2887	0.819784	0.769875	0.805419	0.798359	0.0256925	0.824052	0.772667	0.580247	0.432926	0.562954	0.525376	0.0805293	0.444846	0.605905	1.28875	0.312055	0.259026	0.294024	0.288368	0.0269626	0.315331	0.261406	0.0284047	-0.0339471	0.0333066	0.00925474	0.0374941	-0.0282394	0.0467488
1.30798	0.830566	0.777985	0.816033	0.808195	0.0271526	0.835347	0.781042	0.561576	0.356178	0.551786	0.489847	0.115864	0.373983	0.605711	1.30791	0.312384	0.259259	0.294875	0.288839	0.0270719	0.315911	0.261767	-0.0150652	0.0142189	0.027357	0.00883689	0.0217172	-0.0128803	0.0305541
1.32715	0.841381	0.783573	0.826639	0.817197	0.0300383	0.847236	0.787159	0.572076	0.36565	0.558097	0.498608	0.115356	0.383251	0.613964	1.32715	0.311476	0.259573	0.295075	0.288708	0.026531	0.315239	0.262177	-0.00986833	-0.0053016	0.0451686	0.00999956	0.0305428	-0.0205432	0.0405423
1.34597	0.852298	0.791875	0.837233	0.827135	0.0314514	0.858587	0.795684	0.56907	0.449774	0.535583	0.518142	0.0615305	0.456612	0.579673	1.34602	0.312008	0.259057	0.296596	0.28922	0.0272351	0.316455	0.261985	0.0235271	-0.0145095	0.0011272	0.00338161	0.0191182	-0.0157366	0.0224998
1.36524	0.863057	0.800704	0.847039	0.836934	0.0323812	0.869315	0.804552	0.56466	0.432324	0.563707	0.52023	0.0761305	0.4441	0.596361	1.3653	0.312374	0.259019	0.295118	0.288837	0.0272261	0.316063	0.261611	0.0115642	-0.00276705	-0.0412316	-0.0108115	0.0273017	-0.0381132	0.0164902
1.38427	0.873922	0.808432	0.858821	0.847059	0.0342931	0.881352	0.812765	0.589855	0.370902	0.598348	0.519702	0.128934	0.390768	0.648636	1.38432	0.312451	0.258951	0.295017	0.288806	0.0272853	0.316091	0.261521	-0.00598631	-0.019295	0.0377648	0.00416116	0.0298527	-0.0256916	0.0340139
1.40339	0.885558	0.814854	0.869865	0.856759	0.0371296	0.893888	0.819629	0.574286	0.37357	0.520557	0.489471	0.103906	0.385565	0.593377	1.40347	0.312145	0.258283	0.296559	0.288996	0.0277164	0.316712	0.261279	0.00987254	-0.0338656	0.0237964	-6.55547e-05	0.0300882	-0.0301537	0.0300226
1.4224	0.895824	0.822678	0.878673	0.865725	0.0382529	0.903978	0.827472	0.550148	0.39948	0.482414	0.477347	0.0754614	0.401886	0.552809	1.42246	0.312828	0.25766	0.295924	0.288804	0.0282648	0.317069	0.260539	0.0411575	0.0122215	-0.00668056	0.0155661	0.0240938	-0.00852763	0.0396599
1.44158	0.90657	0.830111	0.88829	0.87499	0.0399269	0.914917	0.835063	0.587808	0.322667	0.491481	0.467319	0.134212	0.333106	0.601531	1.44164	0.313716	0.258749	0.296304	0.28959	0.0280919	0.317682	0.261498	-0.0269135	0.0204396	0.008014	0.000513383	0.0245514	-0.0240381	0.0250648
1.4607	0.918335	0.835036	0.897495	0.883622	0.0433478	0.926969	0.840274	0.560299	0.307153	0.4635	0.44365	0.127735	0.315915	0.571386	1.46077	0.311797	0.258443	0.296231	0.288823	0.0274375	0.316261	0.261386	-0.0167153	-0.0314874	0.00513409	-0.0143562	0.0184244	-0.0327806	0.00406815
1.47966	0.927906	0.841807	0.905939	0.891884	0.0447371	0.936621	0.847147	0.525648	0.208512	0.503857	0.412672	0.177143	0.235529	0.589816	1.47972	0.31308	0.25755	0.2965	0.289043	0.0285058	0.317549	0.260537	0.053957	-0.0121758	0.037854	0.0265451	0.0344863	-0.00794125	0.0610314
1.49877	0.938345	0.842973	0.916675	0.899331	0.0499955	0.949327	0.849335	0.581061	0.195813	0.501167	0.426013	0.203322	0.222691	0.629336	1.49883	0.313851	0.257979	0.297672	0.289834	0.0287486	0.318582	0.261085	0.0124853	0.0154107	0.0517826	0.0265595	0.0218927	0.0046668	0.0484523
1.51785	0.950091	0.849283	0.925075	0.90815	0.052492	0.960642	0.855658	0.567623	0.429171	0.459943	0.485579	0.0726993	0.41288	0.558278	1.51801	0.313558	0.25814	0.298482	0.29006	0.0286527	0.318712	0.261407	-0.015179	0.0181914	0.00445982	0.00249072	0.0167721	-0.0142814	0.0192628
1.5371	0.960102	0.859424	0.934305	0.917944	0.0522955	0.970239	0.865648	0.556192	0.53824	0.478152	0.524195	0.040872	0.483323	0.565067	1.53718	0.313269	0.258677	0.297843	0.289929	0.0281432	0.318073	0.261786	-0.0011434	-0.00307535	0.00683412	0.000871788	0.00525311	-0.00438132	0.0061249
1.55589	0.971252	0.86976	0.943266	0.928093	0.0524193	0.980512	0.875673	0.584785	0.477206	0.493656	0.518549	0.0579487	0.460601	0.576498	1.55605	0.313514	0.258023	0.298742	0.290093	0.0287388	0.318832	0.261354	-0.00561784	-0.0339428	0.0141952	-0.00845514	0.0241941	-0.0326492	0.015739
1.57515	0.982357	0.877584	0.953092	0.937677	0.0540604	0.991738	0.883617	0.557889	0.430121	0.471416	0.486475	0.0652018	0.421274	0.551677	1.57536	0.313054	0.25738	0.298385	0.289606	0.0288562	0.318463	0.26075	-0.00920929	-0.00270017	0.00300019	-0.00296976	0.0061092	-0.00907896	0.00313945
1.59437	0.992719	0.886312	0.961406	0.946812	0.0546843	1.0015	0.892128	0.553481	0.43857	0.418562	0.470204	0.0728105	0.397394	0.543015	1.59438	0.313161	0.257919	0.298857	0.289979	0.0286709	0.31865	0.261308	-0.0169816	0.00908043	0.031775	0.00795793	0.0243976	-0.0164397	0.0323556
1.61359	1.00363	0.89444	0.969179	0.955749	0.0558196	1.01157	0.89993	0.585572	0.404021	0.475689	0.488427	0.0914436	0.396984	0.579871	1.61352	0.312406	0.257727	0.299598	0.28991	0.0285978	0.318508	0.261312	-0.000852468	-0.0297183	0.0312003	0.000209838	0.0304732	-0.0302634	0.0306831
1.63248	1.01504	0.90171	0.979536	0.965428	0.0579658	1.02339	0.907462	0.591272	0.374128	0.539796	0.501732	0.113466	0.388266	0.615197	1.63251	0.313129	0.256787	0.300047	0.289987	0.0294872	0.319474	0.2605	0.028823	0.0307446	0.017333	0.0256335	0.00725237	0.0183812	0.0328859
1.65171	1.02617	0.908704	0.989758	0.974878	0.060131	1.03501	0.914747	0.541021	0.385577	0.418142	0.448246	0.0819783	0.366268	0.530225	1.65177	0.313509	0.258903	0.30026	0.290891	0.0284831	0.319374	0.262408	0.00929419	0.0388169	0.00148395	0.0165317	0.0196907	-0.00315901	0.0362224
1.67088	1.03581	0.916516	0.995593	0.98264	0.0606935	1.04333	0.921947	0.527347	0.419618	0.404692	0.450552	0.0669232	0.383629	0.517476	1.67092	0.313486	0.258278	0.300104	0.290622	0.0287994	0.319422	0.261823	-0.0100409	-0.0346174	0.029229	-0.00514311	0.0322038	-0.0373469	0.0270607
1.68973	1.04622	0.924658	1.00515	0.992008	0.0618374	1.05385	0.930171	0.553042	0.398717	0.485904	0.479221	0.0773797	0.401841	0.556601	1.68981	0.313127	0.257586	0.301372	0.290695	0.0292693	0.319964	0.261426	0.0233402	0.00686941	0.0306037	0.0202711	0.0121611	0.00810996	0.0324323
1.70894	1.05686	0.93169	1.01408	1.00088	0.063621	1.0645	0.937256	0.573387	0.397237	0.416628	0.462417	0.0965903	0.365827	0.559008	1.70898	0.314374	0.258539	0.301268	0.291394	0.0291979	0.320592	0.262196	0.0222539	0.023533	-0.0046335	0.0137178	0.0159055	-0.00218776	0.0296233
1.72808	1.06821	0.939889	1.02112	1.00974	0.0649115	1.07465	0.944827	0.564851	0.430733	0.407928	0.467837	0.0847864	0.383051	0.552624	1.72812	0.313979	0.258488	0.301195	0.29122	0.0290593	0.32028	0.262161	-0.0319864	-0.00330713	0.00501952	-0.0100913	0.0194133	-0.0295047	0.00932202
1.74715	1.07845	0.948151	1.02967	1.01876	0.0658297	1.08459	0.952927	0.562958	0.403667	0.590929	0.519185	0.101014	0.41817	0.620199	1.74723	0.31315	0.258413	0.301461	0.291008	0.0288272	0.319835	0.262181	0.00431465	-0.0347408	0.0296106	-0.000271858	0.03242	-0.0326918	0.0321481
1.7661	1.08961	0.955237	1.04359	1.02948	0.0682891	1.09777	0.96119	0.567507	0.415602	0.709609	0.564239	0.147031	0.417208	0.71127	1.76613	0.314143	0.257167	0.30232	0.29121	0.030069	0.321279	0.261141	0.0365116	0.00507942	0.0341813	0.0252574	0.0175135	0.00774396	0.0427709
1.78536	1.10013	0.964028	1.05678	1.04031	0.069528	1.10984	0.970785	0.561023	0.463814	0.667938	0.564259	0.1021	0.462158	0.666359	1.78543	0.314545	0.258606	0.302766	0.291973	0.0294899	0.321462	0.262483	0.00968757	0.0261512	-0.00621467	0.00987471	0.0161838	-0.00630905	0.0260585
1.80427	1.11103	0.972941	1.06908	1.05102	0.0707929	1.12181	0.980224	0.545927	0.43565	0.587933	0.52317	0.0786509	0.444519	0.601821	1.80443	0.314514	0.258168	0.302082	0.291588	0.0296024	0.321191	0.261986	-0.0114134	-0.000209901	-0.015782	-0.00913508	0.00803214	-0.0171672	-0.00110294
1.82345	1.12092	0.980623	1.07918	1.06024	0.0720409	1.13228	0.9882	0.564472	0.412946	0.582391	0.519937	0.0930885	0.426848	0.613025	1.82354	0.31411	0.258599	0.302165	0.291624	0.0292182	0.320843	0.262406	0.0084591	0.0254035	0.025338	0.0197335	0.009764	0.00996953	0.0294975
1.84249	1.1326	0.988727	1.09135	1.07089	0.0740873	1.14498	0.996805	0.570578	0.447169	0.58365	0.533799	0.0753082	0.458491	0.609107	1.84255	0.314837	0.259137	0.303048	0.292341	0.0293531	0.321694	0.262988	0.0339529	0.0141612	0.0152455	0.0211199	0.011127	0.00999292	0.0322468
1.8617	1.14275	0.997727	1.1015	1.08066	0.0747228	1.15538	1.00594	0.557758	0.470349	0.497052	0.508386	0.0447936	0.463593	0.55318	1.86181	0.31541	0.25914	0.302748	0.292433	0.0295187	0.321951	0.262914	0.0126283	-0.0093379	-0.0016647	0.000541893	0.0111481	-0.0106062	0.01169
1.88092	1.15403	1.0068	1.11044	1.09043	0.0756316	1.16606	1.01479	0.561403	0.411418	0.531602	0.501474	0.0794019	0.422072	0.580876	1.881	0.315322	0.258778	0.302984	0.292361	0.0297312	0.322093	0.26263	-0.0176895	0.0307598	-0.00171908	0.00378373	0.0246889	-0.0209052	0.0284727
1.89987	1.16417	1.01343	1.12179	1.0998	0.0777416	1.17754	1.02206	0.575086	0.3792	0.611806	0.522031	0.12505	0.396981	0.647081	1.89992	0.314736	0.260313	0.302683	0.292577	0.0285842	0.321161	0.263993	0.00723514	0.0259314	0.00316619	0.0121109	0.0121405	-2.96562e-05	0.0242514
1.91918	1.17604	1.02131	1.13385	1.1104	0.0799871	1.19039	1.03041	0.556069	0.467562	0.612589	0.545407	0.0730987	0.472308	0.618505	1.91921	0.315599	0.259769	0.303106	0.292824	0.0293003	0.322125	0.263524	0.0234426	-0.0332636	0.0190283	0.00306908	0.0315424	-0.0284733	0.0346115
1.93817	1.18547	1.03134	1.14525	1.12069	0.0799497	1.20064	1.04074	0.537198	0.445941	0.608739	0.530626	0.0815976	0.449028	0.612224	1.9382	0.315633	0.259039	0.303411	0.292694	0.0297801	0.322474	0.262914	-0.00640584	-0.0109871	0.0126804	-0.00157083	0.0125527	-0.0141235	0.0109819
1.95727	1.1965	1.03829	1.15704	1.13061	0.082348	1.21296	1.04826	0.583188	0.414588	0.579426	0.525734	0.0962738	0.42946	0.622008	1.9573	0.315355	0.25935	0.303588	0.292765	0.0295293	0.322294	0.263235	0.00661269	-0.0022349	0.0377962	0.014058	0.0210285	-0.00697048	0.0350865
1.97618	1.20764	1.0471	1.16728	1.14067	0.0835131	1.22418	1.05716	0.592794	0.458463	0.553495	0.534917	0.0690654	0.465852	0.603983	1.97623	0.315885	0.258954	0.304849	0.293229	0.0301916	0.323421	0.263037	0.0363021	-0.015343	0.0280284	0.0163292	0.0277391	-0.0114099	0.0440683
1.99545	1.21913	1.0558	1.17817	1.15104	0.0849823	1.23602	1.06605	0.571955	0.456975	0.601679	0.543536	0.0764238	0.467113	0.61996	1.9955	0.316741	0.258765	0.304659	0.293388	0.0305875	0.323976	0.262801	0.0133704	0.00932668	-0.00657433	0.00537426	0.0105435	-0.0051692	0.0159177
2.0145	1.22955	1.06461	1.19034	1.1615	0.086172	1.24767	1.07533	0.569832	0.449765	0.545776	0.521791	0.0635255	0.458266	0.585317	2.01457	0.316397	0.259312	0.304597	0.293435	0.0301351	0.32357	0.2633	0.0195398	0.027046	-0.00810988	0.0128253	0.0185148	-0.00568948	0.0313401
2.03353	1.24083	1.07293	1.19896	1.17091	0.087398	1.2583	1.08351	0.644499	0.437618	0.530449	0.537522	0.103621	0.433901	0.641144	2.0336	0.317486	0.259795	0.30435	0.293877	0.0302376	0.324114	0.263639	0.00690466	0.00598579	0.0209371	0.0112759	0.00837951	0.00289635	0.0196554
2.0526	1.25411	1.08128	1.21055	1.18198	0.0898868	1.27187	1.09209	0.612826	0.450214	0.586604	0.549882	0.0873043	0.462577	0.637186	2.05266	0.31666	0.25954	0.305394	0.293864	0.0302553	0.32412	0.263609	-0.0165668	0.0109704	0.0266219	0.00700851	0.0218652	-0.0148567	0.0288737
2.07178	1.26427	1.09015	1.2214	1.19194	0.0907241	1.28266	1.10121	0.568575	0.440817	0.4814	0.49693	0.0652796	0.431651	0.56221	2.07184	0.316852	0.260215	0.305368	0.294145	0.0299403	0.324085	0.264205	-0.00209825	0.0381074	0.0119509	0.0159867	0.0204044	-0.0044177	0.0363911
2.09095	1.27592	1.09819	1.22901	1.20104	0.0921077	1.29315	1.10893	0.614171	0.43628	0.488191	0.512881	0.0914796	0.421401	0.60436	2.09102	0.31658	0.261001	0.305853	0.294478	0.0294833	0.323961	0.264995	-0.00205966	-0.00240075	-0.00561486	-0.00335842	0.00196156	-0.00531998	-0.00139686
2.10989	1.28768	1.10677	1.24	1.21149	0.0937642	1.30525	1.11772	0.625322	0.465064	0.534707	0.541698	0.0803578	0.46134	0.622055	2.10995	0.316774	0.260123	0.305154	0.294017	0.0299224	0.323939	0.264094	0.0276026	-0.0255758	0.0327936	0.0116068	0.0323055	-0.0206988	0.0439123
2.12917	1.29982	1.11596	1.24944	1.22174	0.0950068	1.31675	1.12673	0.622828	0.475395	0.45651	0.518244	0.0910632	0.427181	0.609307	2.12926	0.317635	0.260024	0.307107	0.294922	0.0306777	0.325599	0.264244	-0.0074811	-0.00376013	0.043346	0.0107016	0.028332	-0.0176305	0.0390336
2.14818	1.31153	1.12498	1.25748	1.23133	0.0959862	1.32731	1.13534	0.59643	0.463384	0.469941	0.509918	0.0749931	0.434925	0.584911	2.14825	0.316487	0.259979	0.306814	0.294427	0.0302221	0.324649	0.264205	-0.0119369	0.0181478	-0.00186064	0.00145007	0.0153131	-0.0138631	0.0167632
2.16737	1.3226	1.13366	1.2674	1.24122	0.0971509	1.33837	1.14407	0.576602	0.479428	0.48965	0.515226	0.0533977	0.461829	0.568624	2.16742	0.31718	0.260716	0.307036	0.294977	0.0301013	0.325078	0.264876	0.0422418	-0.00766601	-0.000630083	0.0113152	0.0270132	-0.015698	0.0383285
2.18628	1.3335	1.14324	1.27614	1.25096	0.0975942	1.34855	1.15336	0.580251	0.491534	0.432228	0.501338	0.0744972	0.426841	0.575835	2.18634	0.318096	0.259687	0.30679	0.294858	0.0309788	0.325837	0.263879	-0.00534631	0.00377771	0.0181173	0.00551624	0.011828	-0.0063118	0.0173443
2.20562	1.3448	1.15247	1.28393	1.2604	0.0983016	1.3587	1.1621	0.609652	0.469964	0.499891	0.526502	0.0735484	0.452954	0.600051	2.20567	0.316975	0.26086	0.307729	0.295188	0.0300858	0.325274	0.265102	-0.0478869	0.0582211	0.0333643	0.0145662	0.0554956	-0.0409294	0.0700617
2.22462	1.35687	1.16126	1.2953	1.27115	0.100018	1.37116	1.17113	0.642156	0.477255	0.474544	0.531318	0.0959977	0.435321	0.627316	2.22466	0.316261	0.261918	0.308068	0.295416	0.0292977	0.324714	0.266118	0.0309863	0.0158021	-0.00351012	0.0144261	0.0172893	-0.00286323	0.0317154
2.24362	1.3692	1.1706	1.30196	1.28059	0.10101	1.3816	1.17958	0.594647	0.484227	0.472322	0.517065	0.067451	0.449614	0.584516	2.2437	0.318154	0.261462	0.307595	0.295737	0.030149	0.325886	0.265588	0.0493855	-0.0218428	0.00133651	0.00962639	0.0363306	-0.0267042	0.0459569
2.26276	1.37955	1.17973	1.31332	1.29086	0.101785	1.39265	1.18908	0.585503	0.45139	0.526093	0.520995	0.0672014	0.453794	0.588197	2.26282	0.318145	0.261085	0.308119	0.295783	0.0304652	0.326248	0.265318	-0.0148319	0.00205164	0.028932	0.00538391	0.0220714	-0.0166875	0.0274553
2.28191	1.39161	1.18788	1.3221	1.30053	0.103565	1.4041	1.19697	0.641521	0.389382	0.448865	0.493256	0.131801	0.361455	0.625057	2.28196	0.317586	0.26154	0.308702	0.295943	0.0301229	0.326066	0.26582	-0.0118077	0.0243038	0.0176771	0.0100577	0.0192237	-0.00916594	0.0292814
2.292	1.39831	1.19111	1.32644	1.30529	0.105205	1.41049	1.20008	0.663265	0.320241	0.429597	0.471034	0.175226	0.295808	0.64626	2.29187	0.317802	0.26179	0.308633	0.296075	0.0300434	0.326119	0.266032	0.0218671	0.0253012	-0.0069692	0.0133997	0.0177234	-0.00432365	0.0311231

## Sheet: Fig. 4 wrist flexion
Locked												Both unlocked												Flexion unlocked												Deviation unlocked
Extension (mm)	Load Re 1 (N)	Load Re 2 (N)	Load Re 3 (N)	Displacement (deg)	Torque Re 1(Nm)	Torque Re 2(Nm)	Torque Re 3(Nm)	Torque Avg (Nm)	Torque SD (Nm)	Torque Min (Nm)	Torque Max (Nm)	Extension (mm)	Load Re 1 (N)	Load Re 2 (N)	Load Re 3 (N)	Displacement (deg)	Torque Re 1(Nm)	Torque Re 2(Nm)	Torque Re 3(Nm)	Torque Avg (Nm)	Torque SD (Nm)	Torque Min (Nm)	Torque Max (Nm)	Extension (mm)	Load Re 1 (N)	Load Re 2 (N)	Load Re 3 (N)	Displacement (deg)	Torque Re 1(Nm)	Torque Re 2(Nm)	Torque Re 3(Nm)	Torque Avg (Nm)	Torque SD (Nm)	Torque Min (Nm)	Torque Max (Nm)	Extension (mm)	Load Re 1 (N)	Load Re 2 (N)	Load Re 3 (N)	Displacement (deg)	Torque Re 1(Nm)	Torque Re 2(Nm)	Torque Re 3(Nm)	Torque Avg (Nm)	Torque SD (Nm)	Torque Min (Nm)	Torque Max (Nm)
-0.00042	0	0	0	-0.000210536	0	0	0	0	0	0	0	-0.00045	0	0	0	-0.000225574	0	0	0	0	0	0	0	-0.00043	0	0	0	-0.000215548	0	0	0	0	0	0	0	-0.00035	0	0	0	-0.000175446	0	0	0	0	0	0	0
0.00602	0.21586	0.256	0.28691	0.00301768	0.0246728	0.0292608	0.0327938	0.0289091	0.00407191	0.0248372	0.032981	0.0061	0.27531	0.32352	0.24413	0.00305778	0.0314679	0.0369783	0.0279041	0.0321168	0.0045718	0.027545	0.0366886	0.00639	0.21269	0.15884	0.23034	0.00320315	0.0243105	0.0181554	0.0263279	0.0229312	0.00425722	0.018674	0.0271885	0.00622	0.25866	0.25598	0.19571	0.00311793	0.0295648	0.0292585	0.0223697	0.0270643	0.0040686	0.0229957	0.0311329
0.02402	0.40253	0.44769	0.47317	0.0120406	0.0460092	0.051171	0.0540833	0.0504212	0.00408897	0.0463322	0.0545101	0.02404	0.43459	0.42391	0.5237	0.0120507	0.0496736	0.0484529	0.0598589	0.0526618	0.00626268	0.0463991	0.0589245	0.02431	0.39031	0.43521	0.37004	0.012186	0.0446124	0.0497445	0.0422956	0.0455508	0.0038121	0.0417387	0.0493629	0.02435	0.54489	0.43043	0.52513	0.0122061	0.0622809	0.0491981	0.0600224	0.0571671	0.00699314	0.050174	0.0641603
0.04091	0.71083	0.7777	0.82178	0.0205072	0.0812479	0.0888911	0.0939295	0.0880228	0.00638523	0.0816376	0.094408	0.04091	0.82094	0.87331	0.74928	0.0205072	0.0938334	0.0998193	0.0856427	0.0930985	0.00711683	0.0859817	0.100215	0.04128	0.73693	0.71954	0.79298	0.0206926	0.0842311	0.0822434	0.0906376	0.085704	0.00438666	0.0813174	0.0900907	0.04114	0.86092	0.74366	0.83287	0.0206225	0.0984032	0.0850003	0.095197	0.0928668	0.00699866	0.0858682	0.0998655
0.05772	0.87751	0.97679	1.02234	0.0289336	0.100299	0.111647	0.116853	0.1096	0.00846477	0.101135	0.118065	0.05771	0.96494	0.94842	1.004	0.0289286	0.110293	0.108404	0.114757	0.111151	0.0032623	0.107889	0.114414	0.0579	0.92134	0.88298	0.87536	0.0290238	0.105309	0.100925	0.100054	0.102096	0.00281671	0.0992791	0.104913	0.05774	1.15469	0.87164	1.09717	0.0289436	0.131981	0.0996285	0.125407	0.119005	0.0170998	0.101906	0.136105
0.07435	1.02452	1.10892	1.17477	0.0372698	0.117103	0.12675	0.134276	0.126043	0.00860857	0.117434	0.134651	0.07435	1.32597	1.29737	1.25508	0.0372698	0.151558	0.148289	0.143456	0.147768	0.00407647	0.143691	0.151844	0.07462	1.20747	1.19261	1.26311	0.0374052	0.138014	0.136315	0.144373	0.139568	0.00424782	0.13532	0.143815	0.07452	1.42585	1.04566	1.39188	0.037355	0.162975	0.119519	0.159092	0.147195	0.0240468	0.123148	0.171242
0.09098	1.23071	1.36545	1.4095	0.045606	0.14067	0.156071	0.161106	0.152616	0.010647	0.141969	0.163263	0.09098	1.48407	1.51683	1.43556	0.045606	0.169629	0.173374	0.164085	0.169029	0.00467356	0.164356	0.173703	0.0911	1.32943	1.31724	1.36216	0.0456662	0.151954	0.150561	0.155695	0.152736	0.00265513	0.150081	0.155392	0.09128	1.71869	1.27168	1.6359	0.0457564	0.196446	0.145353	0.186983	0.176261	0.027182	0.149079	0.203443
0.10773	1.26889	1.45708	1.48413	0.0540024	0.145034	0.166544	0.169636	0.160405	0.0134009	0.147004	0.173806	0.10772	1.75605	1.70025	1.74168	0.0539974	0.200717	0.194339	0.199074	0.198043	0.00331161	0.194731	0.201355	0.10804	1.73084	1.67079	1.63198	0.0541578	0.197835	0.190971	0.186535	0.191781	0.00569315	0.186087	0.197474	0.10779	1.94902	1.35036	1.88952	0.0540325	0.222773	0.154346	0.215972	0.197697	0.0376967	0.16	0.235394
0.12451	1.47325	1.59815	1.68274	0.0624138	0.168392	0.182669	0.192337	0.181133	0.012046	0.169087	0.193179	0.1245	2.00962	1.9795	1.93562	0.0624088	0.2297	0.226257	0.221241	0.225733	0.0042534	0.221479	0.229986	0.1246	1.8131	1.75615	1.85628	0.0624589	0.207237	0.200728	0.212173	0.206713	0.00574044	0.200972	0.212453	0.12456	2.28386	1.53581	2.14928	0.0624389	0.261045	0.175543	0.245663	0.227417	0.0455778	0.181839	0.272995
0.14098	1.61237	1.77792	1.79291	0.0706698	0.184294	0.203216	0.20493	0.19748	0.0114515	0.186028	0.208931	0.14098	2.14923	2.14062	2.17445	0.0706698	0.245657	0.244673	0.24854	0.24629	0.00200956	0.24428	0.248299	0.14123	2.10664	2.12161	2.0426	0.0707951	0.240789	0.2425	0.233469	0.238919	0.00479693	0.234122	0.243716	0.14122	2.51334	1.65559	2.41225	0.0707901	0.287275	0.189234	0.27572	0.250743	0.0535808	0.197162	0.304324
0.15773	1.68954	1.82119	1.88866	0.0790662	0.193114	0.208162	0.215874	0.205717	0.0115751	0.194142	0.217292	0.1577	2.5303	2.39415	2.35161	0.0790511	0.289213	0.273651	0.268789	0.277218	0.010669	0.266549	0.287887	0.15796	2.31818	2.21975	2.34233	0.0791815	0.264968	0.253717	0.267728	0.262138	0.00742181	0.254716	0.26956	0.15805	2.81417	1.77404	2.72226	0.0792266	0.32166	0.202773	0.311154	0.278529	0.0658167	0.212712	0.344346
0.17437	1.87172	1.97928	2.04152	0.0874074	0.213938	0.226232	0.233346	0.224505	0.00981861	0.214686	0.234324	0.17435	2.59626	2.57739	2.59022	0.0873974	0.296753	0.294596	0.296062	0.295803	0.00110145	0.294702	0.296905	0.17469	2.47078	2.58699	2.46461	0.0875678	0.28241	0.295693	0.281705	0.286603	0.00788031	0.278722	0.294483	0.17447	3.06023	1.98093	2.96968	0.0874575	0.349784	0.22642	0.339434	0.305213	0.0684324	0.236781	0.373645
0.19106	2.01981	2.10606	2.20387	0.0957737	0.230864	0.240723	0.251902	0.241163	0.0105259	0.230637	0.251689	0.19109	2.9054	2.86886	2.79124	0.0957887	0.332087	0.327911	0.319039	0.326346	0.00666356	0.319682	0.333009	0.19134	2.77641	2.67468	2.76431	0.095914	0.317344	0.305716	0.315961	0.313007	0.00635179	0.306655	0.319359	0.19127	3.30465	2.14369	3.21199	0.0958789	0.377721	0.245024	0.36713	0.329959	0.0737461	0.256212	0.403705
0.20753	2.11124	2.181	2.23557	0.10403	0.241315	0.249288	0.255526	0.24871	0.00712311	0.241586	0.255833	0.20753	3.08746	2.9457	2.98383	0.10403	0.352897	0.336694	0.341052	0.343547	0.0083849	0.335162	0.351932	0.20785	2.91129	2.9268	2.85537	0.10419	0.33276	0.334533	0.326369	0.331221	0.00429446	0.326926	0.335515	0.20797	3.60319	2.24337	3.48578	0.10425	0.411845	0.256417	0.398425	0.355562	0.0861238	0.269438	0.441686
0.22438	2.30268	2.33351	2.41711	0.112476	0.263196	0.26672	0.276276	0.268731	0.0067675	0.261963	0.275498	0.22438	3.32366	3.22732	3.25656	0.112476	0.379894	0.368883	0.372225	0.373667	0.00564577	0.368022	0.379313	0.22472	3.14059	3.10291	3.1562	0.112647	0.358969	0.354663	0.360754	0.358129	0.00313137	0.354997	0.36126	0.22455	3.82625	2.45457	3.72722	0.112561	0.43734	0.280557	0.426021	0.381306	0.0874345	0.293872	0.468741
0.24105	2.43875	2.47392	2.54806	0.120832	0.278749	0.282769	0.291243	0.284254	0.00637803	0.277876	0.290632	0.24104	3.46716	3.36827	3.37158	0.120827	0.396296	0.384993	0.385372	0.388887	0.00641944	0.382468	0.395307	0.2413	3.34526	3.26386	3.27219	0.120958	0.382363	0.373059	0.374011	0.376478	0.00511901	0.371359	0.381597	0.24117	4.09479	2.54017	3.97277	0.120893	0.468034	0.290341	0.454088	0.404155	0.0988114	0.305343	0.502966
0.25768	2.60828	2.55098	2.65159	0.129169	0.298126	0.291577	0.303077	0.297593	0.00576836	0.291825	0.303362	0.25763	3.68567	3.54474	3.61838	0.129144	0.421272	0.405164	0.413581	0.413339	0.00805687	0.405282	0.421396	0.25796	3.54734	3.49756	3.52532	0.129309	0.405461	0.399771	0.402944	0.402725	0.00285122	0.399874	0.405577	0.25791	4.32947	2.73973	4.25805	0.129284	0.494858	0.313151	0.486695	0.431568	0.102633	0.328935	0.534202
0.27429	2.81265	2.76033	2.8533	0.137495	0.321486	0.315506	0.326132	0.321041	0.00532717	0.315714	0.326368	0.27429	3.92168	3.82128	3.74397	0.137495	0.448248	0.436772	0.427936	0.437652	0.0101847	0.427467	0.447837	0.27449	3.72322	3.63039	3.66705	0.137595	0.425564	0.414954	0.419144	0.419887	0.00534415	0.414543	0.425231	0.2747	4.59126	2.91784	4.47863	0.1377	0.524781	0.333509	0.511907	0.456733	0.106909	0.349824	0.563641
0.29108	2.89194	2.83549	2.94639	0.145911	0.330549	0.324097	0.336772	0.330473	0.00633828	0.324134	0.336811	0.29107	4.07579	3.92369	3.95996	0.145906	0.465863	0.448478	0.452623	0.455655	0.00908026	0.446574	0.464735	0.29131	3.91043	3.91237	3.88771	0.146027	0.446962	0.447184	0.444365	0.44617	0.00156726	0.444603	0.447738	0.29117	4.83672	2.96249	4.71055	0.145956	0.552837	0.338613	0.538416	0.476622	0.119737	0.356885	0.596359
0.30786	3.10912	2.98113	3.14912	0.154323	0.355372	0.340743	0.359944	0.35202	0.01003	0.34199	0.36205	0.30784	4.3381	4.15205	4.17689	0.154313	0.495845	0.474579	0.477419	0.482614	0.0115456	0.471069	0.49416	0.30785	4.07981	3.94121	4.01688	0.154318	0.466322	0.45048	0.459129	0.458644	0.00793214	0.450712	0.466576	0.30785	5.05974	3.14388	4.93859	0.154318	0.578328	0.359345	0.564481	0.500718	0.122628	0.37809	0.623346
0.32432	3.234	3.17293	3.30306	0.162574	0.369646	0.362666	0.37754	0.369951	0.0074416	0.362509	0.377392	0.3243	4.44922	4.29698	4.28056	0.162564	0.508546	0.491145	0.489268	0.49632	0.0106298	0.48569	0.506949	0.32453	4.29659	4.31353	4.24051	0.162679	0.4911	0.493036	0.48469	0.489609	0.00436836	0.485241	0.493977	0.32456	5.31366	3.29708	5.1727	0.162694	0.607351	0.376856	0.59124	0.525149	0.128678	0.396471	0.653827
0.34112	3.31692	3.25642	3.38425	0.170995	0.379124	0.372209	0.38682	0.379384	0.00730896	0.372075	0.386693	0.34114	4.6629	4.55698	4.52898	0.171005	0.532969	0.520863	0.517662	0.523832	0.00807382	0.515758	0.531905	0.34132	4.42676	4.33712	4.44623	0.171095	0.505979	0.495733	0.508204	0.503305	0.0066516	0.496654	0.509957	0.34126	5.5239	3.40804	5.388	0.171065	0.631382	0.389539	0.615848	0.54559	0.135367	0.410223	0.680957
0.35772	3.4857	3.41198	3.59274	0.179316	0.398416	0.389989	0.41065	0.399685	0.0103888	0.389296	0.410074	0.35769	4.82073	4.65518	4.67276	0.179301	0.551009	0.532087	0.534096	0.539064	0.0103934	0.528671	0.549458	0.35803	4.57921	4.61694	4.58644	0.179472	0.523404	0.527716	0.52423	0.525117	0.00228889	0.522828	0.527406	0.35782	5.75837	3.58576	5.62982	0.179366	0.658182	0.409852	0.643488	0.570507	0.139325	0.431182	0.709833
0.37443	3.64442	3.5904	3.71184	0.187693	0.416557	0.410383	0.424263	0.417068	0.00695437	0.410113	0.424022	0.37442	5.08545	4.86318	4.86096	0.187688	0.581267	0.555861	0.555608	0.564245	0.0147416	0.549504	0.578987	0.37466	4.81714	4.76182	4.81745	0.187808	0.550599	0.544276	0.550635	0.548503	0.0036609	0.544842	0.552164	0.37457	6.00248	3.70752	5.85548	0.187763	0.686083	0.42377	0.669281	0.593045	0.146837	0.446208	0.739882
0.39094	3.74902	3.67935	3.79316	0.195969	0.428513	0.42055	0.433558	0.42754	0.00655856	0.420982	0.434099	0.39094	5.1747	5.01156	5.03485	0.195969	0.591468	0.572821	0.575483	0.579924	0.0100855	0.569839	0.59001	0.3912	4.96898	4.93319	4.93409	0.196099	0.567954	0.563864	0.563966	0.565262	0.00233269	0.562929	0.567594	0.39128	6.2088	3.82343	6.08994	0.196139	0.709666	0.437018	0.69608	0.614255	0.153642	0.460613	0.767896
0.40777	3.97787	3.83342	4.00257	0.204405	0.454671	0.43816	0.457494	0.450108	0.0104433	0.439665	0.460551	0.40775	5.41936	5.24	5.26745	0.204395	0.619433	0.598932	0.60207	0.606811	0.0110424	0.595769	0.617854	0.40811	5.14942	5.12648	5.15273	0.204576	0.588579	0.585957	0.588957	0.587831	0.00163404	0.586197	0.589465	0.40788	6.44225	4.04824	6.31733	0.20446	0.736349	0.462714	0.722071	0.640378	0.154027	0.486351	0.794405
0.4244	4.06897	3.97037	4.10993	0.212741	0.465083	0.453813	0.469765	0.462887	0.00819947	0.454688	0.471087	0.42441	5.49277	5.37954	5.35105	0.212746	0.627824	0.614881	0.611625	0.61811	0.00856834	0.609542	0.626678	0.4246	5.27422	5.23046	5.33954	0.212842	0.602843	0.597842	0.610309	0.603665	0.00627438	0.59739	0.609939	0.42452	6.65001	4.12738	6.48746	0.212801	0.760096	0.47176	0.741517	0.657791	0.161375	0.496415	0.819166
0.44101	4.24071	4.08725	4.23834	0.221067	0.484713	0.467173	0.484442	0.478776	0.0100497	0.468726	0.488826	0.44099	5.75181	5.50965	5.54599	0.221057	0.657432	0.629753	0.633907	0.640364	0.0149265	0.625437	0.65529	0.44128	5.52546	5.49716	5.43974	0.221203	0.63156	0.628325	0.621762	0.627216	0.00499223	0.622224	0.632208	0.44129	6.83407	4.26206	6.7193	0.221208	0.781134	0.487153	0.768016	0.678768	0.166073	0.512695	0.84484
0.45766	4.43582	4.30224	4.45913	0.229414	0.507014	0.491746	0.509679	0.502813	0.00967636	0.493137	0.512489	0.45764	5.87901	5.70416	5.7347	0.229404	0.671971	0.651985	0.655476	0.659811	0.0106745	0.649136	0.670485	0.45789	5.64739	5.57297	5.67057	0.229529	0.645497	0.63699	0.648146	0.643544	0.00582844	0.637716	0.649373	0.45802	7.09702	4.46087	6.94907	0.229594	0.811189	0.509877	0.794279	0.705115	0.169292	0.535823	0.874407
0.47436	4.46649	4.3934	4.55735	0.237785	0.51052	0.502166	0.520905	0.511197	0.00938807	0.501809	0.520585	0.47434	6.00188	5.88828	5.83014	0.237775	0.686015	0.67303	0.666385	0.675143	0.00998407	0.665159	0.685128	0.47469	5.89307	5.86664	5.79615	0.23795	0.673578	0.670557	0.6625	0.668878	0.00572658	0.663152	0.674605	0.47451	7.30159	4.50434	7.15813	0.23786	0.834572	0.514846	0.818174	0.722531	0.180047	0.542484	0.902578
0.49111	4.70205	4.5626	4.7334	0.246181	0.537444	0.521505	0.541028	0.533326	0.0103925	0.522933	0.543718	0.4911	6.20121	5.98243	6.13333	0.246176	0.708798	0.683792	0.70104	0.697877	0.0127998	0.685077	0.710676	0.49125	5.955	5.93804	5.98366	0.246252	0.680656	0.678718	0.683932	0.681102	0.00263561	0.678467	0.683738	0.49125	7.51118	4.72437	7.36225	0.246252	0.858528	0.539995	0.841505	0.746676	0.179193	0.567483	0.925869
0.5076	4.84754	4.76584	4.91685	0.254447	0.554074	0.544736	0.561996	0.553602	0.0086399	0.544962	0.562242	0.50761	6.32448	6.17712	6.1335	0.254452	0.722888	0.706045	0.701059	0.709997	0.0114387	0.698559	0.721436	0.50784	6.18064	6.22849	6.15409	0.254568	0.706447	0.711916	0.703412	0.707259	0.00430965	0.702949	0.711568	0.50796	7.731	4.84783	7.57877	0.254628	0.883653	0.554107	0.866253	0.768005	0.185445	0.58256	0.953449
0.52443	4.9943	4.84707	5.0166	0.262884	0.570848	0.55402	0.573397	0.566089	0.0105291	0.55556	0.576618	0.52442	6.52364	6.28978	6.42389	0.262879	0.745652	0.718922	0.734251	0.732942	0.0134131	0.719528	0.746355	0.52466	6.31092	6.22321	6.28696	0.262999	0.721338	0.711313	0.7186	0.717084	0.00518171	0.711902	0.722265	0.52459	7.93606	4.93919	7.78224	0.262964	0.907092	0.564549	0.88951	0.78705	0.192892	0.594158	0.979942
0.54109	5.16432	4.98325	5.20511	0.271235	0.590282	0.569585	0.594944	0.584937	0.0134977	0.571439	0.598435	0.54105	6.65839	6.49018	6.53135	0.271215	0.761054	0.741828	0.746533	0.749805	0.010022	0.739783	0.759827	0.54129	6.42597	6.47792	6.42534	0.271335	0.734488	0.740426	0.734416	0.736444	0.00344921	0.732994	0.739893	0.54105	8.14245	5.11577	7.96915	0.271215	0.930682	0.584733	0.910874	0.808763	0.194269	0.614494	1.00303
0.55772	5.26013	5.17559	5.33241	0.279571	0.601233	0.59157	0.609494	0.600766	0.00897139	0.591794	0.609737	0.5577	6.80217	6.64681	6.71242	0.279561	0.777488	0.75973	0.76723	0.768149	0.00891448	0.759235	0.777064	0.55802	6.66753	6.59833	6.69746	0.279722	0.762099	0.754189	0.76552	0.760602	0.00581157	0.754791	0.766414	0.55792	8.36304	5.23512	8.19064	0.279672	0.955895	0.598374	0.93619	0.830153	0.200968	0.629185	1.03112
0.57429	5.35768	5.27038	5.43619	0.287877	0.612383	0.602404	0.621357	0.612048	0.00948048	0.602567	0.621528	0.5743	7.03822	6.80837	6.84765	0.287882	0.804469	0.778197	0.782686	0.788451	0.0140525	0.774398	0.802503	0.57448	6.72157	6.77772	6.74134	0.287973	0.768275	0.774693	0.770535	0.771168	0.00325544	0.767913	0.774423	0.5746	8.55628	5.3772	8.39134	0.288033	0.977983	0.614614	0.95913	0.850576	0.204566	0.64601	1.05514
0.59112	5.59891	5.49196	5.63587	0.296314	0.639955	0.627731	0.64418	0.637289	0.00854253	0.628746	0.645831	0.59109	7.11945	6.94096	7.0077	0.296299	0.813753	0.793352	0.80098	0.802695	0.0103082	0.792387	0.813003	0.59139	6.95199	6.9258	6.96855	0.296449	0.794612	0.791619	0.796505	0.794246	0.00246374	0.791782	0.796709	0.59119	8.75861	5.59007	8.58376	0.296349	1.00111	0.638945	0.981124	0.873726	0.203572	0.670154	1.0773
0.60778	5.69494	5.60221	5.75686	0.304665	0.650932	0.640333	0.658009	0.649758	0.00889652	0.640861	0.658654	0.60779	7.30128	7.13551	7.15073	0.30467	0.834536	0.815589	0.817328	0.822485	0.0104733	0.812011	0.832958	0.60788	7.02796	7.06931	7.12937	0.304715	0.803296	0.808022	0.814887	0.808735	0.00582837	0.802907	0.814563	0.60783	8.95945	5.69428	8.77591	0.30469	1.02407	0.650856	1.00309	0.892669	0.209679	0.68299	1.10235
0.62431	5.88992	5.69864	5.91496	0.312951	0.673218	0.651355	0.67608	0.666884	0.0135249	0.653359	0.680409	0.6243	7.4324	7.21546	7.27772	0.312946	0.849523	0.824727	0.831843	0.835365	0.0127676	0.822597	0.848132	0.62457	7.22369	7.22338	7.20807	0.313082	0.825668	0.825632	0.823882	0.825061	0.00102071	0.82404	0.826082	0.62458	9.1919	5.86043	8.98429	0.313087	1.05063	0.669847	1.0269	0.915795	0.213327	0.702468	1.12912
0.64106	6.13878	5.93879	6.12805	0.321348	0.701663	0.678804	0.700436	0.693634	0.0128582	0.680776	0.706492	0.64106	7.59486	7.45723	7.53499	0.321348	0.868092	0.852361	0.861249	0.860568	0.00788767	0.85268	0.868455	0.64129	7.30715	7.35709	7.46873	0.321463	0.835207	0.840915	0.853676	0.843266	0.00945605	0.83381	0.852722	0.64134	9.34328	6.0912	9.17415	0.321488	1.06794	0.696224	1.04861	0.937589	0.209251	0.728338	1.14684
0.65776	6.2259	6.03158	6.21414	0.329719	0.71162	0.68941	0.710276	0.703769	0.0124535	0.691315	0.716222	0.65774	7.73357	7.4664	7.4608	0.329709	0.883947	0.85341	0.852769	0.863375	0.0178185	0.845557	0.881194	0.65808	7.50838	7.60836	7.5201	0.329879	0.858208	0.869636	0.859547	0.862464	0.0062471	0.856217	0.868711	0.6578	9.54558	6.15892	9.3716	0.329739	1.09106	0.703965	1.07117	0.955399	0.217976	0.737424	1.17338
0.6744	6.42991	6.19899	6.38975	0.33806	0.734939	0.708545	0.730348	0.724611	0.0141016	0.710509	0.738712	0.67444	7.8953	7.72004	7.88644	0.33808	0.902433	0.882401	0.90142	0.895418	0.0112846	0.884133	0.906702	0.67462	7.64674	7.61663	7.78816	0.33817	0.874022	0.870581	0.890187	0.878263	0.0104684	0.867795	0.888732	0.6747	9.73153	6.38734	9.57445	0.338211	1.11231	0.730073	1.09436	0.978915	0.215691	0.763225	1.19461
0.69089	6.56993	6.44125	6.55864	0.346326	0.750943	0.736235	0.749653	0.74561	0.00814482	0.737465	0.753755	0.69087	8.01889	7.82147	7.78442	0.346316	0.916559	0.893994	0.889759	0.900104	0.0144069	0.885697	0.914511	0.69118	7.75259	7.90045	7.83021	0.346472	0.886121	0.903021	0.894993	0.894712	0.00845371	0.886258	0.903166	0.69132	9.9163	6.53412	9.75732	0.346542	1.13343	0.74685	1.11526	0.998515	0.218138	0.780377	1.21665
0.70776	6.72981	6.51886	6.678	0.354783	0.769217	0.745106	0.763295	0.759206	0.0125652	0.746641	0.771771	0.70776	8.24355	8.02234	8.12228	0.354783	0.942238	0.916953	0.928377	0.929189	0.0126617	0.916528	0.941851	0.70804	8.00632	7.99162	8.0613	0.354923	0.915122	0.913442	0.921407	0.916657	0.00419814	0.912459	0.920855	0.70793	10.1243	6.65073	9.95553	0.354868	1.1572	0.760178	1.13792	1.01843	0.223863	0.79457	1.2423
0.72438	6.87305	6.70219	6.85468	0.363114	0.78559	0.76606	0.78349	0.77838	0.0107206	0.767659	0.789101	0.72437	8.34468	8.12309	8.23631	0.363109	0.953797	0.928469	0.94141	0.941225	0.0126649	0.928561	0.95389	0.72466	8.0284	8.15642	8.18135	0.363254	0.917646	0.932279	0.935128	0.928351	0.0093796	0.918971	0.937731	0.72443	10.2964	6.85185	10.1141	0.363139	1.17688	0.783166	1.15604	1.0387	0.221539	0.817156	1.26023
0.74103	7.01222	6.89775	6.99653	0.37146	0.801497	0.788413	0.799703	0.796538	0.00709321	0.789444	0.803631	0.74101	8.47351	8.30445	8.29037	0.37145	0.968522	0.949199	0.947589	0.955103	0.0116489	0.943455	0.966752	0.74129	8.31972	8.34869	8.34141	0.37159	0.950944	0.954255	0.953423	0.952874	0.00172256	0.951152	0.954597	0.74129	10.4785	6.98322	10.3088	0.37159	1.19769	0.798182	1.17829	1.05805	0.225265	0.832789	1.28332
0.75759	7.16664	6.98502	7.14355	0.379761	0.819147	0.798388	0.816508	0.811348	0.0113008	0.800047	0.822648	0.75759	8.73237	8.43822	8.6098	0.379761	0.99811	0.964489	0.9841	0.982233	0.0168883	0.965345	0.999121	0.75785	8.37304	8.41744	8.51515	0.379892	0.957038	0.962113	0.973282	0.964145	0.00830989	0.955835	0.972454	0.75796	10.6796	7.05758	10.5002	0.379947	1.22068	0.806681	1.20017	1.07584	0.233326	0.842517	1.30917
0.77444	7.37116	7.201	7.35368	0.388208	0.842524	0.823074	0.840526	0.835375	0.010699	0.824675	0.846074	0.77445	8.76252	8.59671	8.54747	0.388213	1.00156	0.982604	0.976976	0.987045	0.0128779	0.974167	0.999923	0.7747	8.61305	8.69052	8.61319	0.388338	0.984472	0.993326	0.984488	0.987429	0.00510772	0.982321	0.992536	0.77451	10.8161	7.23494	10.6712	0.388243	1.23627	0.826954	1.21972	1.09432	0.23169	0.862625	1.32601
0.79109	7.48345	7.30808	7.47823	0.396554	0.855358	0.835314	0.854762	0.848478	0.0114045	0.837073	0.859882	0.79109	9.02749	8.77174	8.93884	0.396554	1.03184	1.00261	1.02171	1.01872	0.0148436	1.00388	1.03356	0.79119	8.71522	8.69006	8.82882	0.396604	0.99615	0.993274	1.00913	0.999519	0.00845	0.991069	1.00797	0.79115	11.0263	7.36098	10.8394	0.396584	1.2603	0.84136	1.23895	1.11354	0.235952	0.877583	1.34949
0.80767	7.67617	7.45284	7.59351	0.404865	0.877386	0.85186	0.867938	0.865728	0.012906	0.852822	0.878634	0.80765	9.07288	8.91246	8.87027	0.404855	1.03703	1.01869	1.01387	1.0232	0.0122186	1.01098	1.03542	0.80788	8.87347	8.96399	8.87892	0.40497	1.01424	1.02458	1.01486	1.01789	0.00580206	1.01209	1.0237	0.80792	11.1948	7.49372	11.0337	0.40499	1.27957	0.856532	1.26115	1.13242	0.239101	0.893316	1.37152
0.82449	7.88858	7.65816	7.85589	0.413297	0.901665	0.875328	0.897928	0.89164	0.01425	0.87739	0.90589	0.82448	9.37553	9.07409	9.13547	0.413292	1.07162	1.03717	1.04418	1.05099	0.0182082	1.03278	1.0692	0.82461	9.04439	9.01703	9.15842	0.413357	1.03377	1.03065	1.04681	1.03708	0.00857155	1.0285	1.04565	0.82465	11.3721	7.73793	11.2169	0.413377	1.29983	0.884445	1.28209	1.15545	0.234868	0.920586	1.39032
0.8411	7.96689	7.76625	7.94187	0.421623	0.910616	0.887682	0.907756	0.902018	0.012497	0.889521	0.914515	0.84109	9.44418	9.23712	9.20477	0.421618	1.07947	1.0558	1.05211	1.06246	0.0148471	1.04761	1.07731	0.84136	9.16856	9.20287	9.13505	0.421753	1.04797	1.05189	1.04414	1.048	0.003876	1.04412	1.05187	0.84112	11.516	7.75706	11.3798	0.421633	1.31628	0.886632	1.30071	1.16787	0.243688	0.924187	1.41156
0.85776	8.17456	7.92444	8.12566	0.429974	0.934352	0.905763	0.928763	0.92296	0.0151522	0.907807	0.938112	0.85776	9.58456	9.37887	9.37737	0.429974	1.09552	1.072	1.07183	1.07978	0.0136235	1.06616	1.09341	0.85797	9.35705	9.42246	9.48221	0.430079	1.06951	1.07699	1.08382	1.07677	0.00715533	1.06962	1.08393	0.85798	11.7057	7.98727	11.5349	0.430084	1.33796	0.912945	1.31844	1.18978	0.239945	0.949835	1.42973
0.87425	8.29624	8.14706	8.31022	0.43824	0.94826	0.931209	0.949858	0.943109	0.0103368	0.932772	0.953446	0.87425	9.78927	9.50675	9.52765	0.43824	1.11891	1.08662	1.08901	1.09818	0.0179939	1.08019	1.11618	0.87453	9.43552	9.42133	9.42634	0.43838	1.07848	1.07686	1.07743	1.07759	0.000822548	1.07677	1.07841	0.87458	11.8493	8.11151	11.7006	0.438405	1.35437	0.927146	1.33738	1.2063	0.241903	0.964396	1.4482
0.89112	8.47376	8.24732	8.45694	0.446697	0.968551	0.942669	0.966628	0.959283	0.0144201	0.944862	0.973703	0.8911	9.86834	9.62981	9.65025	0.446687	1.12795	1.10069	1.10302	1.11055	0.0151117	1.09544	1.12567	0.89147	9.6473	9.68573	9.70198	0.446872	1.10269	1.10708	1.10894	1.10623	0.00320951	1.10302	1.10944	0.89127	12.0304	8.25595	11.869	0.446772	1.37508	0.943655	1.35662	1.22512	0.243929	0.981189	1.46905
0.90771	8.64078	8.43295	8.62075	0.455013	0.987641	0.963886	0.985352	0.97896	0.0131041	0.965856	0.992064	0.90771	10.1016	9.81574	9.87499	0.455013	1.15462	1.12194	1.12871	1.13509	0.0172482	1.11784	1.15234	0.90791	9.72654	9.76831	9.81456	0.455113	1.11174	1.11652	1.1218	1.11669	0.00503251	1.11166	1.12172	0.90779	12.1824	8.43397	12.0292	0.455053	1.39244	0.964003	1.37493	1.24379	0.242464	1.00133	1.48626
0.92435	8.82161	8.65332	8.77722	0.463354	1.00831	0.989074	1.00324	1.00021	0.00996916	0.990238	1.01018	0.92434	10.1432	9.88013	9.90168	0.463349	1.15936	1.1293	1.13176	1.14014	0.0166914	1.12345	1.15683	0.92465	9.94833	9.99895	9.8886	0.463504	1.13709	1.14288	1.13027	1.13675	0.00631366	1.13043	1.14306	0.92463	12.3231	8.62255	12.2033	0.463494	1.40853	0.985557	1.39484	1.26298	0.240349	1.02263	1.50332
0.94093	8.93839	8.71968	8.90135	0.471665	1.02166	0.996659	1.01742	1.01191	0.0133793	0.998535	1.02529	0.94091	10.3597	10.0851	10.1678	0.471655	1.18412	1.15273	1.16218	1.16634	0.0161039	1.15024	1.18244	0.94124	10.032	10.0578	10.1225	0.47182	1.14665	1.14961	1.157	1.15109	0.00533134	1.14576	1.15642	0.94129	12.5631	8.75397	12.3857	0.471846	1.43596	1.00058	1.41568	1.28407	0.245723	1.03835	1.5298
0.95772	9.19116	8.95919	9.09512	0.480081	1.05055	1.02404	1.03957	1.03805	0.0133223	1.02473	1.05137	0.95771	10.4798	10.1962	10.1509	0.480076	1.19784	1.16543	1.16025	1.1745	0.0203718	1.15413	1.19488	0.95806	10.1682	10.2837	10.1285	0.480252	1.16222	1.17543	1.15768	1.16511	0.00921812	1.15589	1.17433	0.95789	12.6162	8.93376	12.5694	0.480167	1.44203	1.02113	1.43668	1.29995	0.24148	1.05847	1.54143
0.97441	9.28503	9.101	9.23651	0.488448	1.06128	1.04024	1.05573	1.05242	0.0109019	1.04152	1.06332	0.97437	10.6384	10.3945	10.4455	0.488428	1.21597	1.18809	1.19392	1.19932	0.0147044	1.18462	1.21403	0.97451	10.3961	10.4087	10.4266	0.488498	1.18827	1.18971	1.19176	1.18991	0.00175236	1.18816	1.19167	0.97456	12.8362	9.0791	12.7187	0.488523	1.46718	1.03774	1.45375	1.31956	0.244151	1.0754	1.56371
0.99092	9.51441	9.20133	9.41904	0.496724	1.0875	1.05171	1.0766	1.07194	0.0183422	1.05359	1.09028	0.99092	10.7224	10.4566	10.4417	0.496724	1.22557	1.19519	1.19349	1.20475	0.0180521	1.1867	1.2228	0.99116	10.4499	10.519	10.3652	0.496844	1.19443	1.20232	1.18474	1.19383	0.00880378	1.18502	1.20263	0.99129	12.9829	9.22245	12.8776	0.496909	1.48394	1.05413	1.47191	1.33666	0.244755	1.0919	1.58141
1.00777	9.71909	9.43856	9.63212	0.50517	1.11089	1.07883	1.10095	1.09689	0.0164135	1.08048	1.1133	1.00776	10.8875	10.6125	10.5938	0.505165	1.24444	1.21301	1.21087	1.22277	0.0187912	1.20398	1.24157	1.00793	10.7128	10.6616	10.6804	0.505251	1.22447	1.21863	1.22077	1.22129	0.00295547	1.21833	1.22424	1.00791	13.153	9.42266	13.0508	0.50524	1.50339	1.07701	1.49171	1.35737	0.242869	1.1145	1.60024
1.02443	9.78803	9.55681	9.73635	0.513522	1.11877	1.09234	1.11286	1.10799	0.0138713	1.09412	1.12186	1.02441	11.0119	10.8151	10.7615	0.513512	1.25866	1.23617	1.23004	1.24162	0.0150693	1.22655	1.25669	1.02463	10.7374	10.787	10.7091	0.513622	1.22729	1.23295	1.22405	1.2281	0.00450589	1.22359	1.2326	1.02441	13.2789	9.58664	13.1918	0.513512	1.51778	1.09575	1.50783	1.37379	0.240836	1.13295	1.61462
1.04114	10.005	9.77427	9.9174	0.521898	1.14357	1.1172	1.13356	1.13144	0.0133113	1.11813	1.14475	1.04111	11.1283	10.8645	10.9055	0.521883	1.27196	1.24182	1.2465	1.25343	0.0162216	1.2372	1.26965	1.0413	10.941	10.9526	10.9294	0.521978	1.25056	1.25188	1.24923	1.25056	0.00132588	1.24923	1.25188	1.04131	13.4078	9.70736	13.338	0.521983	1.53251	1.10955	1.52454	1.38887	0.241927	1.14694	1.63079
1.0576	10.1495	9.94036	10.136	0.530149	1.16009	1.13618	1.15854	1.1516	0.013377	1.13823	1.16498	1.05761	11.2444	11.1129	10.9991	0.530154	1.28524	1.2702	1.25719	1.27088	0.0140351	1.25684	1.28491	1.05783	11.0444	11.0619	10.9611	0.530264	1.26238	1.26437	1.25286	1.25987	0.00615227	1.25372	1.26602	1.05784	13.6061	9.89249	13.4809	0.530269	1.55518	1.13071	1.54087	1.40892	0.241041	1.16788	1.64996
1.07446	10.305	10.0819	10.2654	0.5386	1.17786	1.15237	1.17333	1.16785	0.0136025	1.15425	1.18146	1.07443	11.412	11.135	11.2325	0.538585	1.30439	1.27273	1.28387	1.287	0.0160582	1.27094	1.30306	1.07477	11.2431	11.2369	11.1346	0.538756	1.28509	1.28437	1.27268	1.28071	0.00696598	1.27375	1.28768	1.07455	13.6983	9.98625	13.672	0.538645	1.56572	1.14143	1.56271	1.42328	0.244098	1.17919	1.66738
1.09109	10.4944	10.2565	10.469	0.546937	1.1995	1.17232	1.19661	1.18948	0.0149283	1.17455	1.20441	1.0911	11.547	11.3226	11.2236	0.546942	1.31982	1.29417	1.28286	1.29895	0.0189396	1.28001	1.31789	1.09125	11.2661	11.2833	11.274	0.547017	1.28771	1.28968	1.28862	1.28867	0.000983418	1.28769	1.28965	1.09112	13.9278	10.192	13.8585	0.546952	1.59195	1.16494	1.58403	1.44697	0.244277	1.20269	1.69125
1.10767	10.6409	10.4699	10.6104	0.555248	1.21626	1.19671	1.21277	1.20858	0.0104236	1.19816	1.219	1.10766	11.6334	11.4352	11.4302	0.555243	1.32969	1.30704	1.30647	1.3144	0.0132465	1.30116	1.32765	1.10796	11.4653	11.5257	11.3658	0.555393	1.31049	1.31738	1.29911	1.30899	0.00922842	1.29976	1.31822	1.10799	13.9538	10.2876	13.9758	0.555408	1.59492	1.17587	1.59743	1.45607	0.242668	1.21341	1.69874
1.12436	10.7907	10.5395	10.7886	0.563614	1.23338	1.20466	1.23314	1.22373	0.0165121	1.20722	1.24024	1.12435	11.8365	11.5858	11.6212	0.563609	1.35291	1.32426	1.32831	1.33516	0.0155089	1.31965	1.35067	1.12462	11.5869	11.5657	11.5273	0.563744	1.32438	1.32196	1.31756	1.3213	0.00345662	1.31785	1.32476	1.12464	14.2179	10.413	14.1284	0.563754	1.62511	1.19021	1.61488	1.47673	0.248191	1.22854	1.72492
1.14109	11.0236	10.7543	10.9641	0.572	1.26	1.22921	1.25319	1.24747	0.0161717	1.2313	1.26364	1.14106	11.8924	11.6476	11.568	0.571985	1.3593	1.33132	1.32223	1.33761	0.0193223	1.31829	1.35694	1.14146	11.6891	11.8009	11.5844	0.572186	1.33607	1.34884	1.3241	1.33634	0.0123763	1.32396	1.34871	1.14119	14.2843	10.614	14.2941	0.57205	1.63269	1.21318	1.63381	1.49323	0.242531	1.25069	1.73576
1.15775	11.0855	10.8722	11.1342	0.580352	1.26707	1.24269	1.27264	1.2608	0.0159261	1.24487	1.27673	1.15775	12.0822	11.8299	11.8169	0.580352	1.381	1.35216	1.35067	1.36127	0.0170964	1.34418	1.37837	1.15789	11.8789	11.8863	11.8255	0.580422	1.35775	1.3586	1.35165	1.356	0.0037928	1.35221	1.3598	1.15801	14.504	10.7392	14.4584	0.580482	1.65781	1.22749	1.6526	1.51263	0.246955	1.26568	1.75959
1.17429	11.2859	10.9718	11.2651	0.588643	1.28998	1.25407	1.2876	1.27722	0.0200807	1.25714	1.2973	1.17427	12.2094	11.8986	11.8315	0.588633	1.39554	1.36002	1.35234	1.3693	0.0230466	1.34625	1.39234	1.17454	11.9826	12.0012	11.8072	0.588768	1.36961	1.37174	1.34956	1.36364	0.0122391	1.3514	1.37588	1.17465	14.5627	10.9094	14.6141	0.588823	1.66452	1.24695	1.6704	1.52729	0.2428	1.28449	1.77009
1.19111	11.5113	11.2315	11.4908	0.597074	1.31574	1.28377	1.3134	1.3043	0.0178235	1.28648	1.32213	1.19111	12.2941	12.1061	12.122	0.597074	1.40521	1.38372	1.38555	1.39149	0.0119132	1.37958	1.40341	1.19134	12.098	12.2139	12.1173	0.597189	1.3828	1.39605	1.38501	1.38795	0.00710164	1.38085	1.39505	1.19131	14.7428	11.0839	14.7839	0.597174	1.6851	1.26689	1.6898	1.54726	0.242824	1.30444	1.79009
1.20769	11.5922	11.3541	11.6377	0.605385	1.32499	1.29777	1.33019	1.31765	0.0174119	1.30024	1.33506	1.20768	12.4423	12.2054	12.0727	0.60538	1.42216	1.39508	1.37991	1.39905	0.0214004	1.37765	1.42045	1.208	12.2361	12.2399	12.0791	0.605541	1.39859	1.39902	1.38064	1.39275	0.0104899	1.38226	1.40324	1.2078	14.8819	11.1518	14.9251	0.60544	1.701	1.27465	1.70594	1.56053	0.247592	1.31294	1.80812
1.22443	11.8359	11.5187	11.7429	0.613777	1.35284	1.31658	1.34221	1.33721	0.0186394	1.31857	1.35585	1.22442	12.5711	12.2863	12.2639	0.613772	1.43688	1.40432	1.40176	1.41432	0.0195755	1.39474	1.4339	1.2246	12.3581	12.4616	12.313	0.613862	1.41253	1.42436	1.40737	1.41475	0.00870753	1.40605	1.42346	1.22467	15.0092	11.3734	15.0626	0.613897	1.71555	1.29998	1.72165	1.57906	0.241709	1.33735	1.82077
1.24084	11.9993	11.6996	11.9296	0.622003	1.37152	1.33726	1.36356	1.35745	0.0179287	1.33952	1.37537	1.24083	12.6876	12.4868	12.362	0.621998	1.45019	1.42724	1.41298	1.43014	0.018776	1.41136	1.44891	1.2412	12.4922	12.573	12.4043	0.622183	1.42785	1.4371	1.41781	1.42759	0.0096451	1.41794	1.43723	1.24125	15.1897	11.5412	15.2139	0.622208	1.73618	1.31916	1.73895	1.59809	0.24157	1.35652	1.83967
1.25781	12.0922	11.8109	12.0372	0.630509	1.38214	1.34999	1.37585	1.36933	0.0170381	1.35229	1.38636	1.25779	12.7777	12.5424	12.5051	0.630499	1.46049	1.4336	1.42933	1.44114	0.0168944	1.42424	1.45803	1.25806	12.5778	12.6761	12.4706	0.630635	1.43764	1.44888	1.42539	1.4373	0.0117497	1.42555	1.44905	1.25787	15.2731	11.568	15.3768	0.630539	1.74572	1.32223	1.75757	1.6085	0.247995	1.36051	1.8565
1.27435	12.261	12.003	12.1984	0.6388	1.40144	1.37194	1.39428	1.38922	0.0153855	1.37383	1.4046	1.27436	12.9769	12.7555	12.6961	0.638805	1.48326	1.45795	1.45117	1.46413	0.0169158	1.44721	1.48104	1.27453	12.7726	12.8034	12.6795	0.638891	1.45991	1.46343	1.44927	1.45754	0.00737277	1.45016	1.46491	1.27445	15.4725	11.8272	15.5034	0.63885	1.76851	1.35185	1.77204	1.6308	0.241586	1.38921	1.87238
1.29101	12.4533	12.2204	12.3533	0.647152	1.42341	1.39679	1.41198	1.41073	0.0133546	1.39737	1.42408	1.291	12.9782	12.8298	12.629	0.647147	1.48341	1.46645	1.44349	1.46445	0.0200317	1.44442	1.48448	1.29123	12.8518	12.9128	12.6873	0.647262	1.46896	1.47593	1.45016	1.46501	0.013332	1.45168	1.47835	1.29129	15.5704	11.9184	15.6634	0.647292	1.7797	1.36228	1.79032	1.6441	0.244122	1.39998	1.88822
1.30776	12.572	12.2758	12.4715	0.655548	1.43698	1.40312	1.42549	1.42186	0.0172195	1.40464	1.43908	1.30775	13.2135	12.9747	12.9539	0.655543	1.5103	1.48301	1.48063	1.49131	0.0164844	1.47483	1.5078	1.3079	13.0141	13.08	12.8668	0.655618	1.48752	1.49505	1.47068	1.48441	0.0124786	1.47194	1.49689	1.3079	15.7118	12.0242	15.819	0.655618	1.79585	1.37436	1.80811	1.65944	0.246961	1.41248	1.9064
1.32441	12.7308	12.4958	12.6325	0.663894	1.45513	1.42827	1.44389	1.44243	0.0134933	1.42894	1.45593	1.32441	13.2694	13.0442	12.8766	0.663894	1.51669	1.49095	1.47179	1.49314	0.0225272	1.47062	1.51567	1.32473	13.1277	13.1234	12.9444	0.664055	1.5005	1.50001	1.47955	1.49335	0.0119571	1.4814	1.50531	1.32443	15.8092	12.2291	15.9718	0.663904	1.80699	1.39778	1.82557	1.67678	0.241801	1.43498	1.91858
1.34113	12.8497	12.6154	12.7881	0.672275	1.46872	1.44194	1.46168	1.45745	0.0138848	1.44356	1.47133	1.34111	13.4137	13.2149	13.1382	0.672265	1.53319	1.51047	1.5017	1.51512	0.0162529	1.49887	1.53137	1.34123	13.2701	13.2594	13.1567	0.672326	1.51677	1.51555	1.50381	1.51204	0.00715481	1.50489	1.5192	1.34129	16.0039	12.3749	16.1077	0.672356	1.82925	1.41445	1.84111	1.69494	0.242982	1.45195	1.93792
1.35764	13.0058	12.7225	12.9614	0.680552	1.48656	1.45418	1.48148	1.47407	0.0174159	1.45666	1.49149	1.35763	13.531	13.2488	13.1192	0.680547	1.54659	1.51434	1.49953	1.52015	0.0240626	1.49609	1.54422	1.35792	13.332	13.3493	13.1048	0.680692	1.52384	1.52582	1.49787	1.51585	0.0155974	1.50025	1.53144	1.35797	16.0252	12.4969	16.2346	0.680717	1.83168	1.42839	1.85562	1.70523	0.240049	1.46518	1.94528
1.3745	13.2243	12.9442	13.1421	0.689003	1.51154	1.47952	1.50214	1.49773	0.0164582	1.48127	1.51419	1.3745	13.6217	13.417	13.3032	0.689003	1.55696	1.53357	1.52056	1.53703	0.0184444	1.51858	1.55547	1.37474	13.5033	13.5518	13.3736	0.689123	1.54342	1.54897	1.5286	1.54033	0.0105316	1.5298	1.55087	1.37463	16.1929	12.7039	16.3725	0.689068	1.85085	1.45206	1.87138	1.72476	0.23639	1.48837	1.96115
1.39102	13.3014	13.0629	13.2849	0.697284	1.52035	1.49308	1.51846	1.51063	0.0152241	1.49541	1.52585	1.39103	13.7563	13.4884	13.4199	0.697289	1.57234	1.54172	1.53389	1.54932	0.020319	1.529	1.56964	1.39127	13.5275	13.5657	13.3889	0.697409	1.54619	1.55056	1.53035	1.54236	0.0106346	1.53173	1.553	1.39111	16.3356	12.7718	16.5313	0.697329	1.86715	1.45981	1.88953	1.73883	0.241897	1.49693	1.98073
1.40771	13.5206	13.208	13.462	0.70565	1.54541	1.50968	1.5387	1.53126	0.0189922	1.51227	1.55025	1.40771	13.8466	13.6336	13.4097	0.70565	1.58267	1.55833	1.53273	1.55791	0.0249732	1.53293	1.58288	1.408	13.7352	13.7971	13.5579	0.705796	1.56993	1.577	1.54967	1.56553	0.0141864	1.55135	1.57972	1.40804	16.4172	12.9435	16.6664	0.705816	1.87648	1.47944	1.90497	1.75363	0.237885	1.51574	1.99152
1.42426	13.6418	13.4132	13.6531	0.713947	1.55925	1.53313	1.56054	1.55097	0.0154712	1.5355	1.56645	1.42424	13.9987	13.7882	13.6587	0.713936	1.60006	1.57599	1.56119	1.57908	0.0196172	1.55946	1.59869	1.42458	13.79	13.8226	13.6388	0.714107	1.5762	1.57992	1.55892	1.57168	0.0112085	1.56047	1.58289	1.42457	16.5792	13.0912	16.8263	0.714102	1.89501	1.49632	1.92324	1.77152	0.23875	1.53277	2.01027
1.44112	13.7488	13.5409	13.6977	0.722398	1.57149	1.54772	1.56564	1.56162	0.0123854	1.54923	1.574	1.44111	14.0326	13.8197	13.6814	0.722393	1.60393	1.57959	1.56379	1.58243	0.0202193	1.56222	1.60265	1.44143	13.8953	13.9942	13.666	0.722553	1.58823	1.59954	1.56202	1.58327	0.0192461	1.56402	1.60251	1.44124	16.67	13.1707	16.9601	0.722458	1.90538	1.50541	1.93854	1.78311	0.241068	1.54204	2.02418
1.45767	13.9675	13.6843	13.8892	0.730694	1.59649	1.56411	1.58754	1.58271	0.0167172	1.56599	1.59943	1.45762	14.2156	14.056	13.8545	0.730669	1.62484	1.6066	1.58357	1.605	0.0206824	1.58432	1.62569	1.45787	14.0317	14.0644	13.8618	0.730794	1.60383	1.60756	1.5844	1.5986	0.012434	1.58616	1.61103	1.45785	16.7768	13.3728	17.1039	0.730784	1.91759	1.52851	1.95498	1.80036	0.236172	1.56419	2.03653
1.47423	14.0356	13.8721	14.0638	0.738995	1.60427	1.58558	1.6075	1.59912	0.0118302	1.58729	1.61095	1.47423	14.2509	14.0887	13.8598	0.738995	1.62888	1.61034	1.58417	1.6078	0.0224623	1.58533	1.63026	1.47454	14.1415	14.1693	13.8206	0.739151	1.61637	1.61955	1.57969	1.6052	0.0221532	1.58305	1.62736	1.47464	16.9227	13.4743	17.2227	0.739201	1.93426	1.54011	1.96855	1.81431	0.238077	1.57623	2.05239
1.49111	14.1616	13.9456	14.2103	0.747457	1.61868	1.59399	1.62424	1.6123	0.0161018	1.5962	1.6284	1.49111	14.4298	14.2323	14.0494	0.747457	1.64933	1.62675	1.60585	1.62731	0.0217475	1.60556	1.64906	1.49126	14.3239	14.2298	13.9952	0.747532	1.63723	1.62647	1.59965	1.62112	0.0193502	1.60177	1.64047	1.49124	16.9522	13.6005	17.3384	0.747522	1.93764	1.55453	1.98178	1.82465	0.234968	1.58968	2.05962
1.50779	14.3579	14.1994	14.3773	0.755818	1.64111	1.62299	1.64333	1.63581	0.0111566	1.62465	1.64697	1.50775	14.445	14.304	14.006	0.755798	1.65106	1.63495	1.60088	1.62897	0.0256183	1.60335	1.65458	1.50801	14.2377	14.3675	13.9629	0.755928	1.62737	1.64221	1.59596	1.62185	0.0236129	1.59823	1.64546	1.50778	17.1059	13.7691	17.4899	0.755813	1.95521	1.57381	1.99909	1.8427	0.233899	1.6088	2.0766
1.52443	14.4755	14.3061	14.4938	0.764159	1.65455	1.63519	1.65664	1.64879	0.0118283	1.63696	1.66062	1.52442	14.568	14.4033	14.259	0.764154	1.66512	1.64629	1.62981	1.64707	0.0176717	1.6294	1.66475	1.52454	14.4638	14.4067	14.0917	0.764214	1.65322	1.64669	1.61068	1.63686	0.0229091	1.61395	1.65977	1.52467	17.1692	13.8657	17.6249	0.76428	1.96244	1.58485	2.01453	1.85394	0.234488	1.61945	2.08843
1.54092	14.5763	14.4069	14.6516	0.772425	1.66607	1.64671	1.67468	1.66249	0.0143287	1.64816	1.67681	1.54094	14.6696	14.5258	14.2437	0.772435	1.67674	1.6603	1.62806	1.65503	0.0247628	1.63027	1.67979	1.54123	14.4912	14.5251	14.1199	0.772581	1.65634	1.66022	1.6139	1.64349	0.0256931	1.61779	1.66918	1.54122	17.2787	14.0119	17.7615	0.772576	1.97495	1.60156	2.03014	1.86889	0.233146	1.63574	2.10203
1.55783	14.8103	14.6662	14.8302	0.780902	1.69281	1.67634	1.6951	1.68808	0.0102316	1.67785	1.69832	1.55781	14.7095	14.5306	14.3151	0.780892	1.6813	1.66085	1.63621	1.65945	0.022574	1.63688	1.68203	1.55806	14.557	14.6066	14.1645	0.781017	1.66387	1.66953	1.619	1.6508	0.0276852	1.62312	1.67849	1.55793	17.2904	14.1618	17.8672	0.780952	1.97629	1.61869	2.04222	1.87907	0.227889	1.65118	2.10696
1.57438	14.8942	14.7737	14.9004	0.789198	1.70241	1.68864	1.70311	1.69805	0.00816182	1.68989	1.70621	1.57437	14.8297	14.7282	14.3932	0.789193	1.69504	1.68343	1.64515	1.67454	0.0261071	1.64843	1.70065	1.57454	14.6295	14.5187	14.2499	0.789278	1.67215	1.65948	1.62876	1.65347	0.0223132	1.63115	1.67578	1.57442	17.5073	14.2561	18.0038	0.789218	2.00108	1.62947	2.05784	1.89613	0.23267	1.66346	2.1288
1.59101	15.0831	14.9278	15.0792	0.797534	1.724	1.70625	1.72355	1.71793	0.0101213	1.70781	1.72806	1.59101	14.8768	14.7645	14.4601	0.797534	1.70042	1.68758	1.65279	1.68026	0.0246441	1.65562	1.7049	1.5913	14.7039	14.7485	14.2158	0.79768	1.68066	1.68575	1.62487	1.66376	0.033778	1.62998	1.69754	1.59133	17.4796	14.4897	18.1295	0.797695	1.99792	1.65617	2.0722	1.90877	0.221884	1.68688	2.13065
1.60763	15.2012	15.0571	15.2694	0.805865	1.7375	1.72102	1.74529	1.7346	0.0123896	1.72221	1.74699	1.60764	15.0109	14.8582	14.5665	0.80587	1.71575	1.69829	1.66495	1.693	0.0258069	1.66719	1.7188	1.60795	14.7744	14.6255	14.3141	0.806026	1.68871	1.6717	1.6361	1.6655	0.0268487	1.63865	1.69235	1.60786	17.7005	14.6004	18.2427	0.805981	2.02317	1.66883	2.08514	1.92571	0.224617	1.70109	2.15033
1.62443	15.2858	15.2268	15.3984	0.814287	1.74717	1.74042	1.76003	1.74921	0.00996505	1.73924	1.75917	1.62441	15.073	14.8541	14.4537	0.814277	1.72284	1.69782	1.65205	1.69091	0.0358968	1.65501	1.7268	1.62481	14.843	14.8749	14.2417	0.814477	1.69655	1.70021	1.62783	1.67486	0.0407714	1.63409	1.71563	1.62452	17.7099	14.6608	18.3775	0.814332	2.02424	1.67573	2.10055	1.93351	0.226477	1.70703	2.15998
1.64103	15.4963	15.3653	15.544	0.822608	1.77123	1.75625	1.77668	1.76805	0.0105804	1.75747	1.77864	1.64105	15.1482	14.9737	14.5911	0.822618	1.73144	1.71149	1.66776	1.70357	0.03257	1.671	1.73614	1.64117	14.796	14.6572	14.3748	0.822678	1.69119	1.67532	1.64304	1.66985	0.0245386	1.64531	1.69439	1.64126	17.9841	14.9038	18.4998	0.822723	2.05559	1.7035	2.11453	1.95787	0.222254	1.73562	2.18013
1.65758	15.559	15.5261	15.704	0.830904	1.77839	1.77463	1.79497	1.78266	0.0108222	1.77184	1.79349	1.65755	15.194	15.0118	14.5746	0.830889	1.73668	1.71585	1.66587	1.70613	0.0363868	1.66975	1.74252	1.6579	14.903	14.8689	14.298	0.831065	1.70341	1.69952	1.63426	1.67906	0.0388495	1.64021	1.71791	1.65798	17.9476	15.0009	18.5957	0.831105	2.05141	1.7146	2.12549	1.96384	0.218998	1.74484	2.18283
1.67443	15.6562	15.5915	15.785	0.839351	1.78951	1.78211	1.80422	1.79195	0.0112551	1.78069	1.8032	1.67442	15.2555	15.1274	14.6114	0.839346	1.74371	1.72907	1.67008	1.71429	0.0389763	1.67531	1.75326	1.67461	14.9158	14.8134	14.3932	0.839441	1.70488	1.69317	1.64514	1.68106	0.0316547	1.64941	1.71272	1.6746	18.1785	15.0675	18.7084	0.839436	2.07781	1.72222	2.13837	1.97946	0.224828	1.75464	2.20429
1.69103	15.81	15.777	15.9832	0.847672	1.80708	1.80331	1.82688	1.81242	0.0126616	1.79976	1.82508	1.69103	15.4055	15.1814	14.7315	0.847672	1.76085	1.73524	1.68382	1.72663	0.0392311	1.6874	1.76587	1.69133	14.902	14.8759	14.3554	0.847822	1.7033	1.70032	1.64082	1.68148	0.0352428	1.64624	1.71672	1.69112	18.1993	15.2509	18.8231	0.847717	2.08018	1.74317	2.15148	1.99161	0.218087	1.77352	2.2097
1.70773	15.9028	15.903	16.0655	0.856043	1.81769	1.81771	1.83629	1.8239	0.0107302	1.81317	1.83463	1.70771	15.2764	15.2224	14.5294	0.856033	1.74609	1.73992	1.66071	1.71557	0.0476152	1.66796	1.76319	1.70784	14.9607	14.9513	14.3758	0.856098	1.71001	1.70893	1.64316	1.68737	0.0382906	1.64908	1.72566	1.70802	18.4446	15.3495	18.9326	0.856188	2.10822	1.75445	2.164	2.00889	0.22211	1.78678	2.231
1.72424	15.9419	15.948	16.1693	0.864319	1.82216	1.82285	1.84815	1.83105	0.0148079	1.81624	1.84586	1.72423	15.5724	15.2599	14.7373	0.864314	1.77992	1.74421	1.68447	1.7362	0.0482258	1.68798	1.78443	1.72456	14.9481	14.8652	14.3868	0.86448	1.70857	1.69909	1.64441	1.68402	0.0346315	1.64939	1.71865	1.72462	18.4866	15.4337	19.0461	0.86451	2.11301	1.76408	2.17697	2.01802	0.222235	1.79578	2.24025
1.74119	16.1316	16.1532	16.3544	0.872816	1.84384	1.84632	1.86931	1.85316	0.0140463	1.83911	1.8672	1.74119	15.3135	15.2775	14.6757	0.872816	1.75034	1.74622	1.67744	1.72467	0.0409523	1.68371	1.76562	1.7414	14.9885	15.0101	14.3338	0.872921	1.71318	1.71565	1.63836	1.68907	0.0439301	1.64514	1.733	1.74122	18.5976	15.611	19.1288	0.872831	2.1257	1.78434	2.18642	2.03216	0.21675	1.81541	2.24891
1.75764	16.1402	16.2481	16.409	0.881062	1.84482	1.85716	1.87555	1.85918	0.015463	1.84371	1.87464	1.75764	15.6004	15.3449	14.7196	0.881062	1.78313	1.75392	1.68245	1.73983	0.0517964	1.68804	1.79163	1.75786	15.0014	14.9084	14.5003	0.881172	1.71466	1.70403	1.65738	1.69202	0.0304672	1.66156	1.72249	1.75777	18.7955	15.6233	19.2268	0.881127	2.14832	1.78574	2.19762	2.04389	0.224924	1.81897	2.26882
1.77436	16.3153	16.4096	16.5078	0.889443	1.86484	1.87562	1.88684	1.87576	0.0110004	1.86476	1.88677	1.77436	15.4387	15.2478	14.6299	0.889443	1.76464	1.74282	1.67219	1.72655	0.0483254	1.67823	1.77488	1.77462	14.9636	14.9938	14.3	0.889573	1.71034	1.71379	1.63449	1.68621	0.0448246	1.64138	1.73103	1.77466	18.8506	15.7845	19.3115	0.889593	2.15462	1.80417	2.2073	2.05536	0.219126	1.83624	2.27449
1.79104	16.4716	16.4992	16.63	0.897804	1.88271	1.88586	1.90081	1.88979	0.00966832	1.88012	1.89946	1.79103	15.5949	15.3868	14.7422	0.897799	1.7825	1.75871	1.68504	1.74208	0.0508135	1.69127	1.79289	1.79124	15.1391	14.9465	14.5329	0.897905	1.7304	1.70838	1.66111	1.69996	0.0354014	1.66456	1.73537	1.79113	19.033	15.8452	19.3874	0.897849	2.17547	1.8111	2.21597	2.06752	0.222982	1.84453	2.2905
1.80783	16.5602	16.5881	16.6623	0.906221	1.89283	1.89602	1.9045	1.89778	0.00603162	1.89175	1.90381	1.80783	15.5459	15.3542	14.783	0.906221	1.77689	1.75498	1.6897	1.74052	0.0453588	1.69517	1.78588	1.80809	14.9611	14.9792	14.3321	0.906351	1.71006	1.71212	1.63816	1.68678	0.0421173	1.64466	1.7289	1.8078	19.0902	15.877	19.478	0.906206	2.18201	1.81474	2.22633	2.07436	0.225928	1.84844	2.30029
1.8244	16.7386	16.7161	16.8143	0.914527	1.91322	1.91065	1.92188	1.91525	0.00588347	1.90937	1.92113	1.82438	15.6101	15.4103	14.8214	0.914517	1.78424	1.76139	1.69408	1.74657	0.0468673	1.6997	1.79344	1.82451	15.1535	14.9592	14.5467	0.914582	1.73205	1.70984	1.66268	1.70152	0.0354207	1.6661	1.73694	1.82459	19.2885	16.0421	19.5655	0.914622	2.20468	1.83361	2.23634	2.09154	0.223933	1.86761	2.31548
1.84095	16.8165	16.7765	16.9388	0.922823	1.92213	1.91756	1.9361	1.92526	0.00966222	1.9156	1.93492	1.84094	15.6712	15.3719	14.6747	0.922818	1.79122	1.75701	1.67732	1.74185	0.0584436	1.68341	1.80029	1.84131	15.0083	15.0401	14.3962	0.923003	1.71544	1.71908	1.64549	1.69334	0.041477	1.65186	1.73481	1.84134	19.3884	16.1269	19.6716	0.923018	2.21609	1.8433	2.24847	2.10262	0.225158	1.87746	2.32778
1.85779	17.0199	16.8348	16.9906	0.931264	1.94537	1.92422	1.94203	1.93721	0.011369	1.92584	1.94858	1.85778	15.6145	15.4118	14.8084	0.931259	1.78474	1.76157	1.6926	1.7463	0.0479296	1.69837	1.79423	1.85803	15.1763	14.992	14.4568	0.931385	1.73465	1.71358	1.65241	1.70021	0.0427191	1.65749	1.74293	1.85794	19.5353	16.1786	19.7995	0.93134	2.23288	1.84921	2.26308	2.11506	0.230724	1.88434	2.34578
1.87443	17.1151	16.9879	17.0916	0.939606	1.95626	1.94171	1.95357	1.95051	0.00774087	1.94277	1.95826	1.87444	15.7438	15.4789	14.797	0.939611	1.79951	1.76924	1.69129	1.75335	0.0558324	1.69751	1.80918	1.87461	15.0537	15.0626	14.4919	0.939696	1.72063	1.72165	1.65642	1.69957	0.0373686	1.6622	1.73694	1.87448	19.6419	16.3807	19.9282	0.939631	2.24507	1.87231	2.27779	2.13173	0.225253	1.90647	2.35698
1.89106	17.2797	17.1181	17.2524	0.947942	1.97507	1.9566	1.97195	1.96787	0.00988661	1.95799	1.97776	1.89104	15.5594	15.4656	14.7766	0.947932	1.77844	1.76771	1.68896	1.74504	0.0488586	1.69618	1.7939	1.89126	15.1557	15.0365	14.3956	0.948042	1.7323	1.71867	1.64541	1.6988	0.0467308	1.65207	1.74553	1.89141	19.7694	16.4625	20.0521	0.948117	2.25965	1.88166	2.29196	2.14442	0.228129	1.91629	2.37255
1.9076	17.3692	17.1157	17.2884	0.956233	1.9853	1.95632	1.97606	1.97256	0.0148049	1.95776	1.98737	1.90757	15.772	15.4647	14.8983	0.956218	1.80273	1.76761	1.70288	1.75774	0.0506551	1.70709	1.8084	1.90795	15.0998	14.9112	14.5605	0.956408	1.72591	1.70435	1.66427	1.69817	0.0312816	1.66689	1.72946	1.90788	19.9568	16.5522	20.1882	0.956373	2.28106	1.89191	2.30752	2.16016	0.232688	1.92748	2.39285
1.92443	17.5945	17.3593	17.4361	0.964669	2.01105	1.98417	1.99294	1.99606	0.0137091	1.98235	2.00976	1.92445	15.6924	15.4597	14.6512	0.964679	1.79364	1.76705	1.67463	1.7451	0.0624635	1.68264	1.80757	1.9248	15.1274	15.1726	14.3819	0.964855	1.72907	1.73423	1.64385	1.70238	0.0507544	1.65163	1.75314	1.92459	20.0004	16.7265	20.3271	0.96475	2.28605	1.91184	2.32338	2.17376	0.227596	1.94616	2.40135
1.94099	17.597	17.3798	17.505	0.972971	2.01134	1.98651	2.00082	1.99955	0.012461	1.98709	2.01202	1.94094	15.8086	15.5427	14.9808	0.972945	1.80692	1.77653	1.71231	1.76525	0.0483034	1.71695	1.81355	1.94117	15.2019	14.9384	14.6227	0.973061	1.73757	1.70746	1.67138	1.70547	0.0331404	1.67233	1.73861	1.94115	20.2193	16.7984	20.4519	0.973051	2.31107	1.92006	2.33765	2.18959	0.233803	1.95579	2.4234
1.95766	17.7996	17.5059	17.6613	0.981327	2.0345	2.00093	2.01869	2.01804	0.016795	2.00124	2.03483	1.95763	15.6963	15.4342	14.708	0.981312	1.79408	1.76413	1.68112	1.74645	0.0585218	1.68792	1.80497	1.95793	15.079	15.1394	14.355	0.981462	1.72353	1.73043	1.64078	1.69824	0.0498896	1.64836	1.74813	1.95803	20.2744	16.939	20.5721	0.981512	2.31737	1.93613	2.35139	2.20163	0.230556	1.97107	2.43219
1.97436	17.9601	17.6508	17.7995	0.989698	2.05284	2.01749	2.03448	2.03494	0.0176786	2.01726	2.05262	1.97437	15.8141	15.5721	14.9241	0.989703	1.80755	1.77989	1.70582	1.76442	0.0525968	1.71182	1.81702	1.97454	15.226	15.0249	14.5716	0.989788	1.74033	1.71734	1.66553	1.70773	0.0383122	1.66942	1.74605	1.97448	20.5054	17.0657	20.7119	0.989758	2.34376	1.9506	2.36737	2.22058	0.234101	1.98648	2.45468
1.99111	18.0526	17.7698	17.8964	0.998094	2.06342	2.03109	2.04556	2.04669	0.0161937	2.03049	2.06288	1.9911	15.7909	15.4999	14.7558	0.998089	1.8049	1.77164	1.68659	1.75438	0.0610157	1.69336	1.81539	1.99138	15.0399	15.0871	14.4275	0.99823	1.71906	1.72445	1.64906	1.69752	0.0420569	1.65547	1.73958	1.99113	20.5514	17.1562	20.8313	0.998105	2.34903	1.96096	2.38102	2.23033	0.233835	1.9965	2.46417
2.00774	18.2591	17.9311	18.0425	1.00643	2.08702	2.04952	2.06226	2.06627	0.0190681	2.0472	2.08533	2.00772	15.8147	15.4967	14.915	1.00642	1.80761	1.77127	1.70479	1.76122	0.0521441	1.70908	1.81337	2.00785	15.2646	15.126	14.5967	1.00649	1.74475	1.7289	1.66841	1.71402	0.0402891	1.67373	1.75431	2.00794	20.7655	17.3246	20.9424	1.00653	2.3735	1.9802	2.39372	2.24914	0.233129	2.01601	2.48227
2.02436	18.3973	18.0651	18.1579	1.01476	2.10282	2.06484	2.07545	2.08104	0.0195937	2.06144	2.10063	2.02434	15.8239	15.5912	14.8607	1.01475	1.80867	1.78207	1.69858	1.76311	0.0574394	1.70567	1.82055	2.02457	15.0447	15.024	14.4657	1.01487	1.7196	1.71725	1.65343	1.69676	0.0375431	1.65922	1.7343	2.02458	20.8968	17.4157	21.0907	1.01487	2.3885	1.99062	2.41066	2.26326	0.236376	2.02688	2.49964
2.0412	18.6073	18.138	18.2847	1.0232	2.12681	2.07317	2.08994	2.09664	0.0274407	2.0692	2.12408	2.0412	15.6964	15.4363	14.7879	1.0232	1.7941	1.76437	1.69025	1.74957	0.0534812	1.69609	1.80306	2.04134	15.3361	15.1543	14.4933	1.02327	1.75291	1.73214	1.65659	1.71388	0.0506909	1.66319	1.76457	2.04127	21.0328	17.577	21.1938	1.02324	2.40405	2.00905	2.42245	2.27852	0.233549	2.04497	2.51207
2.05771	18.7074	18.3512	18.4509	1.03148	2.13825	2.09754	2.10893	2.11491	0.0210032	2.09391	2.13591	2.05771	15.8864	15.5968	14.9353	1.03148	1.81582	1.78272	1.7071	1.76855	0.0557273	1.71282	1.82427	2.05791	14.998	15.087	14.5809	1.03158	1.71428	1.72444	1.6666	1.70177	0.0308842	1.67089	1.73266	2.05776	21.1615	17.7276	21.3185	1.0315	2.41876	2.02626	2.4367	2.29391	0.231962	2.06195	2.52587
2.07436	18.8953	18.5008	18.6092	1.03983	2.15973	2.11464	2.12703	2.1338	0.0232932	2.11051	2.1571	2.07435	15.7239	15.49	14.7695	1.03982	1.79724	1.77051	1.68815	1.75197	0.0568586	1.69511	1.80883	2.07462	15.2842	15.1332	14.4372	1.03996	1.74698	1.72972	1.65017	1.70896	0.0516357	1.65732	1.76059	2.07471	21.2694	17.8222	21.4318	1.04	2.4311	2.03708	2.44965	2.30594	0.233027	2.07292	2.53897
2.09096	18.9937	18.5274	18.6535	1.04815	2.17098	2.11769	2.13209	2.14025	0.0275667	2.11269	2.16782	2.09097	15.9274	15.6358	14.959	1.04815	1.8205	1.78718	1.70981	1.7725	0.0567891	1.71571	1.82929	2.0913	15.1376	15.0208	14.6514	1.04832	1.73022	1.71688	1.67465	1.70725	0.0290094	1.67824	1.73626	2.09117	21.4794	17.9111	21.5517	1.04825	2.4551	2.04724	2.46336	2.3219	0.237897	2.084	2.5598
2.1078	19.2221	18.8099	18.8911	1.05659	2.19709	2.14997	2.15925	2.16877	0.0249571	2.14381	2.19373	2.10781	15.7063	15.4926	14.736	1.05659	1.79523	1.7708	1.68433	1.75012	0.0582728	1.69185	1.80839	2.10813	15.2276	15.1813	14.3762	1.05675	1.74051	1.73522	1.6432	1.70631	0.05472	1.65159	1.76103	2.10791	21.5746	18.1147	21.6543	1.05664	2.46598	2.07051	2.47509	2.33719	0.231	2.10619	2.56819
2.12432	19.2984	18.8762	18.9593	1.06487	2.20581	2.15755	2.16705	2.1768	0.025565	2.15124	2.20237	2.1243	15.8905	15.5875	14.9962	1.06486	1.81629	1.78165	1.71407	1.77067	0.0519884	1.71868	1.82266	2.12455	15.2455	15.0403	14.7036	1.06498	1.74257	1.71911	1.68063	1.7141	0.031271	1.68283	1.74537	2.12456	21.721	18.1882	21.7666	1.06499	2.48271	2.07891	2.48792	2.34985	0.234656	2.11519	2.5845
2.14095	19.5123	19.0415	19.1792	1.07321	2.23025	2.17644	2.19218	2.19963	0.0276655	2.17196	2.22729	2.14092	15.8069	15.6211	14.8202	1.07319	1.80673	1.78549	1.69394	1.76205	0.0599334	1.70212	1.82199	2.14127	15.1215	15.1392	14.3703	1.07337	1.72839	1.73041	1.64253	1.70044	0.0501658	1.65028	1.75061	2.14138	21.8631	18.3807	21.9027	1.07342	2.49896	2.10092	2.50348	2.36778	0.231127	2.13666	2.59891
2.15771	19.6784	19.2217	19.3118	1.08161	2.24925	2.19703	2.20734	2.21787	0.0276539	2.19022	2.24553	2.1577	15.8431	15.5919	14.9302	1.0816	1.81087	1.78216	1.70652	1.76652	0.0539033	1.71261	1.82042	2.15793	15.2465	15.1256	14.774	1.08172	1.74267	1.72885	1.68867	1.72006	0.0280532	1.69201	1.74812	2.15792	22.0454	18.501	22.0265	1.08171	2.51979	2.11466	2.51763	2.38403	0.233281	2.15075	2.61731
2.17438	19.7783	19.3171	19.4145	1.08996	2.26066	2.20794	2.21908	2.22923	0.0277866	2.20144	2.25701	2.17439	15.8615	15.6265	14.8444	1.08997	1.81296	1.78611	1.69671	1.76526	0.0608647	1.7044	1.82613	2.17464	15.1631	15.106	14.4288	1.09009	1.73314	1.72662	1.64922	1.70299	0.046686	1.65631	1.74968	2.17443	22.0872	18.6337	22.1444	1.08999	2.52457	2.12984	2.5311	2.39517	0.229808	2.16536	2.62498
2.19106	19.9893	19.5408	19.6055	1.09832	2.28478	2.23352	2.24091	2.25307	0.0277107	2.22536	2.28078	2.19107	15.8282	15.5528	14.9066	1.09833	1.80916	1.77768	1.70382	1.76355	0.0540728	1.70948	1.81763	2.19114	15.2546	15.1899	14.6481	1.09836	1.7436	1.7362	1.67427	1.71803	0.03807	1.67995	1.7561	2.19131	22.3305	18.8184	22.2807	1.09845	2.55238	2.15094	2.54668	2.41667	0.230141	2.18652	2.64681
2.20762	20.0634	19.6623	19.7267	1.10663	2.29324	2.2474	2.25476	2.26513	0.0246214	2.24051	2.28975	2.2076	15.9563	15.6302	14.9648	1.10662	1.82381	1.78653	1.71048	1.7736	0.057762	1.71584	1.83137	2.20795	15.1827	15.1056	14.5267	1.10679	1.73538	1.72657	1.6604	1.70745	0.0409858	1.66646	1.74843	2.20793	22.4263	18.9215	22.3744	1.10678	2.56333	2.16273	2.5574	2.42782	0.229594	2.19822	2.65741
2.22452	20.2677	19.8039	19.8451	1.1151	2.3166	2.26359	2.2683	2.28283	0.0293396	2.25349	2.31217	2.22451	15.7479	15.5289	14.7906	1.11509	1.79998	1.77495	1.69057	1.75517	0.057328	1.69784	1.81249	2.22466	15.2865	15.2088	14.5667	1.11517	1.74724	1.73837	1.66497	1.71686	0.0451551	1.67171	1.76202	2.22459	22.5773	19.0411	22.4852	1.11513	2.58059	2.1764	2.57006	2.44235	0.230381	2.21197	2.67273
2.241	20.41	19.968	20.0242	1.12336	2.33287	2.28234	2.28877	2.30133	0.0275055	2.27382	2.32883	2.24097	16.0499	15.6328	14.9634	1.12334	1.8345	1.78683	1.71032	1.77722	0.0626461	1.71457	1.83986	2.24121	15.2155	15.1322	14.5716	1.12346	1.73914	1.72962	1.66553	1.71143	0.0400321	1.6714	1.75146	2.24115	22.6905	19.2382	22.5883	1.12343	2.59352	2.19892	2.58184	2.4581	0.224527	2.23357	2.68262
2.25769	20.5863	20.1358	20.2109	1.13172	2.35302	2.30152	2.3101	2.32155	0.0275916	2.29396	2.34914	2.25771	15.695	15.5352	14.7783	1.13173	1.79394	1.77567	1.68916	1.75292	0.0559736	1.69695	1.80889	2.25793	15.2622	15.2799	14.5456	1.13184	1.74447	1.74649	1.66257	1.71784	0.0478823	1.66996	1.76573	2.25802	22.907	19.3274	22.7234	1.13189	2.61827	2.20913	2.59728	2.47489	0.230399	2.24449	2.70529
2.27437	20.6997	20.2236	20.2654	1.14009	2.36598	2.31156	2.31633	2.33129	0.0301358	2.30115	2.36142	2.27436	16.0187	15.6079	15.0852	1.14008	1.83094	1.78398	1.72423	1.77972	0.0534806	1.72624	1.8332	2.27462	15.1933	15.0675	14.5964	1.14021	1.73659	1.72222	1.66837	1.70906	0.0359641	1.6731	1.74502	2.27445	22.9886	19.4234	22.8359	1.14013	2.6276	2.2201	2.61014	2.48595	0.230398	2.25555	2.71634
2.29119	20.9208	20.4437	20.5681	1.14852	2.39125	2.33672	2.35094	2.35964	0.0282885	2.33135	2.38792	2.29119	15.7918	15.5862	14.7472	1.14852	1.805	1.7815	1.6856	1.75737	0.0632486	1.69412	1.82062	2.29141	15.2281	15.2526	14.5277	1.14863	1.74057	1.74338	1.66051	1.71482	0.0470512	1.66777	1.76187	2.2912	23.1789	19.6176	22.9367	1.14852	2.64935	2.2423	2.62166	2.50444	0.227443	2.27699	2.73188
2.30766	20.9779	20.6011	20.6004	1.15677	2.39778	2.35471	2.35462	2.36904	0.0248899	2.34415	2.39393	2.30765	15.9516	15.6444	14.9743	1.15677	1.82327	1.78815	1.71156	1.77433	0.0571222	1.7172	1.83145	2.30789	15.324	15.095	14.6698	1.15689	1.75153	1.72536	1.67676	1.71788	0.0379401	1.67994	1.75582	2.30787	23.3002	19.7682	23.0671	1.15688	2.66321	2.25951	2.63657	2.51976	0.225783	2.29398	2.74555
2.3243	21.2292	20.6995	20.8152	1.16511	2.42649	2.36595	2.37917	2.39054	0.0318309	2.35871	2.42237	2.32425	15.947	15.6731	14.8529	1.16509	1.82275	1.79143	1.69768	1.77062	0.0650764	1.70554	1.8357	2.3247	15.1476	15.1974	14.4945	1.16531	1.73137	1.73707	1.65672	1.70839	0.0448352	1.66355	1.75322	2.32465	23.4701	19.879	23.1842	1.16529	2.68264	2.27217	2.64996	2.53492	0.228133	2.30679	2.76305
2.34112	21.373	20.9071	20.9602	1.17355	2.44294	2.38969	2.39575	2.40946	0.0291536	2.3803	2.43861	2.34113	15.8526	15.551	15.0611	1.17355	1.81195	1.77748	1.72148	1.7703	0.0456597	1.72464	1.81596	2.34135	15.3095	15.1635	14.6972	1.17366	1.74987	1.73319	1.67989	1.72098	0.0365547	1.68443	1.75754	2.34125	23.575	20.0536	23.3149	1.17361	2.69462	2.29213	2.66489	2.55055	0.224287	2.32626	2.77483
2.35772	21.4689	20.9993	21.1482	1.18187	2.4539	2.40022	2.41724	2.42379	0.02743	2.39636	2.45122	2.35775	15.9599	15.7478	14.8223	1.18188	1.82422	1.79997	1.69419	1.77279	0.069142	1.70365	1.84194	2.35794	15.1829	15.0701	14.5009	1.18198	1.7354	1.72252	1.65746	1.70513	0.0417804	1.66335	1.74691	2.35785	23.819	20.1495	23.446	1.18193	2.72251	2.30308	2.67988	2.56849	0.230836	2.33766	2.79933
2.37439	21.7351	21.2017	21.2876	1.19022	2.48432	2.42335	2.43317	2.44695	0.0327356	2.41421	2.47968	2.37436	15.8537	15.5849	14.8479	1.19021	1.81207	1.78136	1.69712	1.76352	0.0595181	1.704	1.82303	2.37452	15.3254	15.2946	14.6269	1.19029	1.7517	1.74818	1.67186	1.72391	0.0451142	1.6788	1.76902	2.37476	23.8424	20.3277	23.5776	1.19041	2.72518	2.32345	2.69491	2.58118	0.223714	2.35747	2.8049
2.39096	21.8658	21.321	21.4674	1.19853	2.49926	2.43699	2.45372	2.46332	0.0322249	2.4311	2.49555	2.39095	15.9518	15.7081	15.042	1.19852	1.82329	1.79544	1.7193	1.77934	0.0538308	1.72551	1.83317	2.39135	15.2638	15.0221	14.5481	1.19872	1.74465	1.71703	1.66284	1.70817	0.0416146	1.66656	1.74979	2.39121	24.0904	20.4556	23.7088	1.19865	2.75353	2.33808	2.70992	2.60051	0.228315	2.37219	2.82882
2.40784	22.0138	21.4849	21.5815	1.20699	2.51618	2.45572	2.46676	2.47955	0.0321944	2.44736	2.51175	2.40783	15.8088	15.525	14.8041	1.20699	1.80694	1.7745	1.69211	1.75785	0.0592009	1.69865	1.81705	2.40805	15.2174	15.2838	14.5908	1.2071	1.73935	1.74694	1.66773	1.718	0.0437059	1.6743	1.76171	2.40795	24.1559	20.5651	23.8346	1.20705	2.76101	2.35059	2.7243	2.61197	0.227104	2.38486	2.83907
2.4243	22.185	21.6255	21.8087	1.21524	2.53574	2.47179	2.49273	2.50009	0.0326016	2.46749	2.53269	2.42427	15.9666	15.7066	15.0588	1.21523	1.82498	1.79526	1.72122	1.78049	0.0534368	1.72705	1.83392	2.42455	15.2859	15.0568	14.6449	1.21537	1.74718	1.721	1.67392	1.71403	0.0371248	1.67691	1.75116	2.42453	24.4258	20.7707	23.9443	1.21536	2.79187	2.37409	2.73683	2.63426	0.226994	2.40727	2.86126
2.441	22.3437	21.8005	21.94	1.22361	2.55389	2.4918	2.50774	2.51781	0.032246	2.48556	2.55006	2.44101	15.8073	15.6136	14.8313	1.22362	1.80678	1.78464	1.69522	1.76221	0.0590628	1.70315	1.82128	2.44124	15.3061	15.292	14.5246	1.22373	1.74948	1.74787	1.66016	1.71917	0.0511105	1.66806	1.77028	2.44135	24.4672	20.8809	24.0693	1.22379	2.7966	2.38669	2.75112	2.6448	0.224684	2.42012	2.86949
2.45767	22.495	21.9056	22.021	1.23197	2.57118	2.50381	2.517	2.53066	0.035706	2.49496	2.56637	2.45767	16.0192	15.6204	15.0588	1.23197	1.83099	1.78541	1.72122	1.77921	0.0551506	1.72406	1.83436	2.45792	15.2832	15.1351	14.6792	1.23209	1.74687	1.72995	1.67783	1.71822	0.0359814	1.68224	1.7542	2.45778	24.6472	20.9688	24.2214	1.23202	2.81717	2.39674	2.7685	2.6608	0.229981	2.43082	2.89079
2.47449	22.6971	22.1296	22.2906	1.2404	2.59428	2.52941	2.54782	2.55717	0.0334276	2.52374	2.5906	2.47446	15.8688	15.6614	14.8648	1.24039	1.8138	1.79009	1.69905	1.76765	0.0605826	1.70707	1.82823	2.47472	15.2369	15.1824	14.5613	1.24052	1.74158	1.73535	1.66436	1.71376	0.0428987	1.67087	1.75666	2.47447	24.8049	21.2084	24.3531	1.24039	2.8352	2.42412	2.78356	2.68096	0.223922	2.45704	2.90488
2.49101	22.8287	22.2853	22.3596	1.24868	2.60932	2.54721	2.55571	2.57074	0.033675	2.53707	2.60442	2.49099	15.9431	15.5947	14.9357	1.24867	1.8223	1.78248	1.70715	1.77064	0.0584824	1.71216	1.82912	2.49117	15.385	15.2517	14.7165	1.24876	1.75851	1.74328	1.68209	1.72796	0.0404458	1.68751	1.7684	2.49123	24.9362	21.22	24.4695	1.24879	2.8502	2.42544	2.79686	2.69084	0.231381	2.45945	2.92222
2.5077	23.034	22.377	22.5962	1.25705	2.63278	2.55769	2.58275	2.59107	0.0382347	2.55284	2.62931	2.5077	15.994	15.6964	15.0136	1.25705	1.82811	1.7941	1.71606	1.77942	0.0574504	1.72197	1.83688	2.50797	15.2018	15.1165	14.5484	1.25718	1.73756	1.72782	1.66288	1.70942	0.040596	1.66883	1.75002	2.50794	25.0825	21.4636	24.5948	1.25717	2.86693	2.45329	2.81119	2.71047	0.224459	2.48601	2.93493
2.52449	23.1808	22.647	22.724	1.26546	2.64956	2.58855	2.59736	2.61182	0.0329797	2.57884	2.6448	2.52447	15.8548	15.6397	14.9048	1.26545	1.8122	1.78762	1.70362	1.76781	0.0569384	1.71088	1.82475	2.52464	15.399	15.3008	14.7088	1.26554	1.7601	1.74888	1.68121	1.73006	0.0426775	1.68739	1.77274	2.52456	25.2735	21.5653	24.727	1.2655	2.88876	2.46492	2.8263	2.72666	0.228817	2.49784	2.95548
2.54102	23.3251	22.7213	22.8635	1.27375	2.66606	2.59705	2.61329	2.62547	0.0360803	2.58939	2.66155	2.54102	16.0528	15.7607	15.0599	1.27375	1.83484	1.80145	1.72134	1.78588	0.0583292	1.72755	1.84421	2.5413	15.2923	15.174	14.5753	1.27389	1.74791	1.73439	1.66596	1.71609	0.0439356	1.67215	1.76002	2.54116	25.4007	21.7262	24.8006	1.27382	2.9033	2.48331	2.83471	2.74044	0.225308	2.51513	2.96575
2.55771	23.5741	22.9375	23.0754	1.28212	2.69452	2.62175	2.63751	2.65126	0.0382808	2.61298	2.68954	2.55769	15.8656	15.5577	14.8925	1.28211	1.81344	1.77825	1.70222	1.76464	0.0568485	1.70779	1.82148	2.55786	15.2724	15.2831	14.6396	1.28219	1.74564	1.74686	1.67331	1.72194	0.0421184	1.67982	1.76405	2.55806	25.63	21.8788	24.9486	1.28229	2.92951	2.50075	2.85162	2.76063	0.228406	2.53222	2.98903
2.57429	23.7018	23.0605	23.2085	1.29043	2.70912	2.63581	2.65273	2.66589	0.0383839	2.6275	2.70427	2.57431	16.0322	15.8555	15.0637	1.29044	1.83248	1.81228	1.72179	1.78885	0.0589499	1.7299	1.8478	2.57465	15.3513	15.1517	14.6692	1.29061	1.75466	1.73184	1.6767	1.72106	0.0400814	1.68098	1.76114	2.57451	25.6182	21.9981	25.0721	1.29054	2.92816	2.51438	2.86575	2.76943	0.223071	2.54636	2.9925
2.5912	23.8214	23.2304	23.3764	1.2989	2.72278	2.65524	2.67192	2.68331	0.0351832	2.64813	2.7185	2.59119	15.8383	15.4965	14.8554	1.2989	1.81031	1.77125	1.69797	1.75984	0.057034	1.70281	1.81688	2.5914	15.1687	15.2489	14.5652	1.29901	1.73378	1.74295	1.6648	1.71384	0.0427201	1.67112	1.75656	2.59125	25.8955	22.1849	25.2011	1.29893	2.95986	2.53573	2.88049	2.79203	0.22548	2.56655	3.01751
2.60765	24.0393	23.4136	23.5419	1.30715	2.7477	2.67617	2.69084	2.7049	0.0377788	2.66712	2.74268	2.60762	16.07	15.8305	15.0013	1.30714	1.8368	1.80943	1.71465	1.78696	0.0641006	1.72286	1.85106	2.60786	15.4071	15.1626	14.7124	1.30726	1.76103	1.73309	1.68163	1.72525	0.0402763	1.68497	1.76552	2.6079	25.9948	22.2583	25.3338	1.30728	2.97121	2.54412	2.89566	2.80366	0.227918	2.57574	3.03158
2.62428	24.2199	23.5639	23.7526	1.31549	2.76833	2.69336	2.71492	2.72554	0.0385962	2.68694	2.76413	2.62428	15.882	15.5091	14.9083	1.31549	1.81531	1.77269	1.70402	1.764	0.0561497	1.70785	1.82015	2.62463	15.1916	15.2751	14.5703	1.31566	1.7364	1.74595	1.66538	1.71591	0.044016	1.67189	1.75993	2.62473	26.1433	22.4315	25.4663	1.31571	2.98818	2.56392	2.9108	2.82097	0.225945	2.59502	3.04691
2.64103	24.3156	23.7006	23.8084	1.32388	2.77927	2.70898	2.7213	2.73652	0.0375348	2.69898	2.77405	2.64101	16.0243	15.7722	14.9472	1.32387	1.83157	1.80276	1.70846	1.78093	0.0643916	1.71654	1.84532	2.64129	15.4233	15.1507	14.7389	1.32401	1.76288	1.73172	1.68466	1.72642	0.0393797	1.68704	1.7658	2.64116	26.3088	22.4856	25.5927	1.32395	3.00709	2.57011	2.92524	2.83415	0.232298	2.60185	3.06645
2.65778	24.5268	23.9136	24.0939	1.33228	2.80342	2.73333	2.75394	2.76356	0.0360208	2.72754	2.79958	2.65777	15.9199	15.5808	15.0376	1.33227	1.81964	1.78088	1.7188	1.77311	0.0508675	1.72224	1.82398	2.65799	15.1716	15.2604	14.5941	1.33239	1.73411	1.74427	1.6681	1.71549	0.0413563	1.67414	1.75685	2.65781	26.4523	22.7765	25.7419	1.33229	3.0235	2.60336	2.9423	2.85639	0.222858	2.63353	3.07924
2.67435	24.676	24.079	24.1579	1.34059	2.82046	2.75223	2.76124	2.77798	0.0370669	2.74091	2.81505	2.67435	15.971	15.7001	14.9556	1.34059	1.82549	1.79452	1.70943	1.77648	0.0600956	1.71638	1.83657	2.67442	15.4305	15.1809	14.6809	1.34062	1.7637	1.73518	1.67802	1.72563	0.0436298	1.682	1.76926	2.67459	26.6538	22.743	25.8506	1.34071	3.04653	2.59953	2.95472	2.86693	0.236079	2.63085	3.10301
2.69098	24.8821	24.2001	24.3901	1.34892	2.84403	2.76607	2.78779	2.7993	0.0402335	2.75906	2.83953	2.69099	15.9895	15.6635	14.9494	1.34893	1.8276	1.79033	1.70872	1.77555	0.0608004	1.71475	1.83635	2.69132	15.1945	15.2782	14.6433	1.34909	1.73673	1.7463	1.67373	1.71892	0.0394274	1.67949	1.75835	2.69125	26.7653	23.0331	25.9945	1.34906	3.05927	2.63269	2.97117	2.88771	0.225205	2.66251	3.11292
2.70781	25.0514	24.4695	24.5883	1.35736	2.86338	2.79687	2.81044	2.82356	0.0351429	2.78842	2.8587	2.70781	15.8717	15.7175	15.0778	1.35736	1.81413	1.79651	1.72339	1.77801	0.0481148	1.7299	1.82613	2.70796	15.3969	15.2854	14.6609	1.35743	1.75987	1.74712	1.67574	1.72758	0.0453392	1.68224	1.77292	2.70785	26.9354	23.1489	26.1036	1.35738	3.07872	2.64592	2.98364	2.90276	0.227451	2.67531	3.13021
2.72435	25.1939	24.5532	24.6803	1.36565	2.87966	2.80643	2.82096	2.83568	0.0387717	2.79691	2.87445	2.72432	16.0677	15.7215	14.8758	1.36563	1.83654	1.79697	1.70031	1.77794	0.0700815	1.70786	1.84802	2.72457	15.2639	15.1037	14.6612	1.36576	1.74466	1.72635	1.67578	1.7156	0.0356807	1.67992	1.75128	2.72451	27.0651	23.3272	26.2281	1.36573	3.09354	2.6663	2.99787	2.91924	0.224212	2.69502	3.14345
2.74109	25.4481	24.7714	24.9265	1.37404	2.90872	2.83137	2.8491	2.86306	0.0405187	2.82254	2.90358	2.7411	15.8785	15.6795	15.1231	1.37405	1.81492	1.79216	1.72857	1.77855	0.0447528	1.7338	1.8233	2.74121	15.337	15.3647	14.5789	1.3741	1.75301	1.75619	1.66636	1.72519	0.0509689	1.67422	1.77616	2.74137	27.1997	23.4391	26.3454	1.37418	3.10893	2.67909	3.01128	2.9331	0.22533	2.70777	3.15843
2.75772	25.5827	24.9454	25.0609	1.38238	2.9241	2.85126	2.86446	2.87994	0.0388082	2.84113	2.91875	2.75773	16.0251	15.7313	14.9406	1.38238	1.83166	1.79809	1.70771	1.77915	0.0641108	1.71504	1.84326	2.75798	15.3735	15.1633	14.7089	1.38251	1.75719	1.73317	1.68123	1.72386	0.0388256	1.68504	1.76269	2.75778	27.4206	23.6043	26.4907	1.38241	3.13418	2.69797	3.02788	2.95334	0.227454	2.72589	3.1808
2.77455	25.7563	25.125	25.2229	1.39081	2.94394	2.87179	2.88297	2.89957	0.038833	2.86074	2.9384	2.77455	15.9258	15.6344	14.957	1.39081	1.82032	1.78702	1.70959	1.77231	0.056814	1.71549	1.82912	2.77473	15.2995	15.3499	14.5723	1.3909	1.74873	1.75449	1.66561	1.72294	0.0497374	1.67321	1.77268	2.77457	27.4678	23.7588	26.6239	1.39082	3.13957	2.71563	3.04311	2.9661	0.222214	2.74389	3.18831
2.79096	25.9761	25.2936	25.4471	1.39904	2.96907	2.89106	2.90861	2.92291	0.0409246	2.88199	2.96384	2.79094	16.0025	15.752	15.0419	1.39903	1.82909	1.80045	1.71929	1.78295	0.0569541	1.72599	1.8399	2.79123	15.4373	15.1906	14.7541	1.39917	1.76448	1.73629	1.68639	1.72905	0.0395451	1.68951	1.7686	2.79123	27.7082	23.8874	26.7391	1.39917	3.16704	2.73033	3.05628	2.98455	0.227018	2.75753	3.21157
2.80766	26.112	25.4648	25.6016	1.40741	2.9846	2.91063	2.92626	2.9405	0.0389891	2.90151	2.97949	2.80763	15.9598	15.6331	14.9477	1.4074	1.82421	1.78686	1.70852	1.7732	0.0590424	1.71415	1.83224	2.80805	15.2373	15.3419	14.5954	1.40761	1.74162	1.75358	1.66825	1.72115	0.0462009	1.67495	1.76735	2.80803	27.8086	24.0406	26.8854	1.4076	3.17852	2.74784	3.073	2.99979	0.224483	2.7753	3.22427
2.8244	26.2959	25.622	25.7586	1.4158	3.00562	2.92859	2.94421	2.95948	0.0407205	2.91876	3.0002	2.82439	15.964	15.7302	15.0783	1.4158	1.82468	1.79796	1.72345	1.78203	0.0524625	1.72957	1.83449	2.82466	15.4154	15.177	14.7363	1.41593	1.76198	1.73474	1.68436	1.72703	0.0393783	1.68765	1.76641	2.82451	27.9791	24.1556	27.005	1.41586	3.19801	2.76098	3.08667	3.01522	0.227107	2.78811	3.24233
2.84104	26.5265	25.8594	26.0038	1.42414	3.03198	2.95573	2.97224	2.98665	0.0401147	2.94653	3.02676	2.84107	16.0263	15.7401	14.9149	1.42416	1.83181	1.7991	1.70477	1.77856	0.0659628	1.7126	1.84452	2.84136	15.2132	15.3715	14.6588	1.4243	1.73887	1.75696	1.6755	1.72378	0.0427743	1.681	1.76655	2.84122	28.1014	24.4003	27.1232	1.42423	3.21199	2.78895	3.10018	3.03371	0.21921	2.8145	3.25292
2.85762	26.6348	25.9845	26.1038	1.43245	3.04436	2.97003	2.98366	2.99935	0.0395691	2.95978	3.03892	2.85761	15.9432	15.6252	15.0262	1.43245	1.82231	1.78596	1.71749	1.77525	0.0532211	1.72203	1.82847	2.85783	15.4942	15.2206	14.6682	1.43256	1.77098	1.73971	1.67658	1.72909	0.0480921	1.681	1.77718	2.85802	28.2792	24.4449	27.259	1.43266	3.23231	2.79405	3.1157	3.04735	0.226982	2.82037	3.27433
2.87434	26.8606	26.139	26.2846	1.44084	3.07017	2.98768	3.00433	3.02073	0.0436187	2.97711	3.06434	2.87432	16.0986	15.7556	15.02	1.44083	1.84008	1.80087	1.71678	1.78591	0.0629921	1.72292	1.8489	2.87468	15.2165	15.2066	14.6682	1.44101	1.73924	1.73811	1.67658	1.71798	0.0358594	1.68212	1.75384	2.87457	28.43	24.695	27.3827	1.44095	3.24955	2.82264	3.12984	3.06735	0.220208	2.84714	3.28755
2.89115	27.0327	26.3996	26.5119	1.44926	3.08984	3.01748	3.03031	3.04587	0.0386088	3.00726	3.08448	2.89112	15.9097	15.5739	14.9408	1.44925	1.81848	1.7801	1.70773	1.76877	0.0562367	1.71254	1.82501	2.89134	15.4011	15.3003	14.6087	1.44936	1.76034	1.74882	1.66978	1.72631	0.0492992	1.67701	1.77561	2.89125	28.5745	24.8338	27.5264	1.44931	3.26607	2.8385	3.14626	3.08361	0.220562	2.86305	3.30417
2.90766	27.1907	26.5403	26.6084	1.45754	3.10789	3.03356	3.04134	3.06093	0.0408565	3.02007	3.10178	2.90762	16.0872	15.8589	15.0745	1.45752	1.83877	1.81267	1.72302	1.79149	0.0607105	1.73077	1.8522	2.90787	15.2869	15.2051	14.7024	1.45764	1.74729	1.73795	1.68048	1.72191	0.0361791	1.68573	1.75808	2.90787	28.7373	25.0042	27.6372	1.45764	3.28467	2.85798	3.15893	3.10053	0.219257	2.88127	3.31979
2.92435	27.4269	26.7562	26.8258	1.4659	3.13489	3.05823	3.06619	3.08644	0.0421492	3.04429	3.12859	2.92439	15.9882	15.5962	14.9347	1.46592	1.82745	1.78264	1.70704	1.77238	0.0608564	1.71152	1.83323	2.92454	15.3176	15.2802	14.6103	1.466	1.7508	1.74653	1.66995	1.72243	0.0454947	1.67693	1.76792	2.92474	28.8141	25.1039	27.7594	1.4661	3.29345	2.86938	3.1729	3.11191	0.218515	2.89339	3.33042
2.94103	27.6202	26.9335	26.9566	1.47427	3.15699	3.0785	3.08114	3.10554	0.0445712	3.06097	3.15011	2.94103	16.0447	15.7851	15.007	1.47427	1.83391	1.80424	1.7153	1.78448	0.0617227	1.72276	1.8462	2.94128	15.4339	15.2531	14.6872	1.47439	1.7641	1.74343	1.67874	1.72876	0.0445295	1.68423	1.77329	2.94111	29.0379	25.3309	27.9175	1.47431	3.31903	2.89532	3.19097	3.13511	0.21731	2.9178	3.35242
2.95785	27.7482	27.1094	27.1311	1.4827	3.17162	3.09861	3.10109	3.12377	0.041458	3.08231	3.16523	2.95785	15.9494	15.6582	15.0232	1.4827	1.82302	1.78973	1.71715	1.77663	0.0541365	1.7225	1.83077	2.958	15.184	15.3093	14.6753	1.48277	1.73553	1.74985	1.67738	1.72092	0.0383811	1.68254	1.7593	2.95783	29.1686	25.3889	28.0355	1.48269	3.33397	2.90195	3.20445	3.14679	0.221707	2.92508	3.3685
2.9743	28.037	27.2858	27.3248	1.49094	3.20462	3.11877	3.12323	3.14887	0.0483345	3.10054	3.19721	2.97428	16.0585	15.7939	15.0125	1.49093	1.83548	1.80524	1.71593	1.78555	0.0621596	1.72339	1.84771	2.97449	15.49	15.2379	14.7325	1.49104	1.77051	1.74169	1.68393	1.73204	0.0440893	1.68796	1.77613	2.97453	29.3208	25.62	28.1603	1.49106	3.35137	2.92836	3.21872	3.16615	0.216347	2.9498	3.3825
2.99108	28.143	27.5152	27.4968	1.49935	3.21674	3.14498	3.14289	3.1682	0.0420478	3.12616	3.21025	2.99107	15.9577	15.7629	14.9828	1.49935	1.82396	1.8017	1.71254	1.7794	0.058967	1.72043	1.83837	2.99136	15.2348	15.2984	14.6516	1.4995	1.74133	1.74861	1.67467	1.72154	0.0407496	1.68079	1.76229	2.9913	29.4629	25.742	28.2689	1.49947	3.36761	2.94231	3.23113	3.18035	0.217152	2.9632	3.3975
3.00776	28.3371	27.6577	27.691	1.50772	3.23893	3.16127	3.16508	3.18843	0.0437764	3.14465	3.2322	3.00775	15.9915	15.663	15.0669	1.50771	1.82782	1.79028	1.72214	1.78008	0.0535742	1.72651	1.83366	3.008	15.4799	15.2598	14.6589	1.50784	1.76935	1.74419	1.67551	1.72968	0.048574	1.68111	1.77826	3.00783	29.6156	25.896	28.405	1.50775	3.38506	2.95991	3.2467	3.19722	0.216848	2.98038	3.41407
3.02436	28.6126	27.877	27.895	1.51604	3.27042	3.18634	3.18839	3.21505	0.0479628	3.16709	3.26301	3.02437	16.0301	15.7707	15.0513	1.51604	1.83224	1.80259	1.72036	1.78506	0.0579638	1.7271	1.84303	3.02468	15.2085	15.2812	14.7368	1.5162	1.73833	1.74665	1.68442	1.72313	0.0337815	1.68935	1.75691	3.0245	29.7558	26.1302	28.5386	1.51611	3.40109	2.98669	3.26196	3.21658	0.210895	3.00568	3.42747
3.04101	28.7352	27.9927	28.0608	1.52438	3.28443	3.19957	3.20735	3.23045	0.0469103	3.18354	3.27736	3.04103	15.9103	15.6438	14.958	1.52439	1.81855	1.78809	1.7097	1.77211	0.0561538	1.71596	1.82827	3.04119	15.4786	15.3177	14.6862	1.52447	1.76921	1.75081	1.67863	1.73288	0.0478732	1.68501	1.78076	3.04134	29.9252	26.1689	28.6494	1.52455	3.42045	2.99111	3.27462	3.22873	0.218317	3.01041	3.44704
3.05772	28.9847	28.2116	28.1975	1.53276	3.31295	3.22458	3.22297	3.2535	0.0514909	3.20201	3.305	3.05772	16.1282	15.7322	15.1642	1.53276	1.84346	1.79819	1.73327	1.79164	0.0553867	1.73625	1.84702	3.058	15.278	15.2236	14.7193	1.5329	1.74628	1.74006	1.68241	1.72292	0.0352159	1.6877	1.75813	3.05788	30.0258	26.418	28.7823	1.53284	3.43195	3.01958	3.28981	3.24712	0.209477	3.03764	3.45659
3.07449	29.1796	28.4204	28.4636	1.54117	3.33523	3.24845	3.25339	3.27903	0.0487386	3.23029	3.32776	3.07449	15.8679	15.6534	14.9128	1.54117	1.8137	1.78918	1.70453	1.76914	0.0572767	1.71186	1.82641	3.07465	15.4578	15.4128	14.6381	1.54125	1.76683	1.76168	1.67314	1.73388	0.0526691	1.68121	1.78655	3.07459	30.2084	26.5699	28.8949	1.54122	3.45282	3.03693	3.30269	3.26415	0.210604	3.05354	3.47475
3.09097	29.3692	28.5664	28.6006	1.54943	3.3569	3.26514	3.26905	3.29703	0.0518872	3.24514	3.34892	3.09098	16.1275	15.7332	15.163	1.54943	1.84337	1.79831	1.73313	1.7916	0.055427	1.73617	1.84703	3.09124	15.3358	15.1764	14.7458	1.54956	1.75289	1.73466	1.68544	1.72433	0.0348904	1.68944	1.75922	3.09125	30.3592	26.6843	29.0046	1.54957	3.47005	3.05002	3.31523	3.27843	0.212423	3.06601	3.49086
3.10766	29.5908	28.7164	28.811	1.55779	3.38223	3.28229	3.29309	3.3192	0.0548478	3.26435	3.37405	3.10766	15.9428	15.7069	14.8769	1.55779	1.82227	1.7953	1.70043	1.77267	0.0639939	1.70867	1.83666	3.10795	15.3508	15.335	14.6416	1.55794	1.7546	1.75279	1.67353	1.72697	0.0462901	1.68068	1.77326	3.1081	30.4533	26.8604	29.1392	1.55801	3.48081	3.07014	3.33061	3.29386	0.207785	3.08607	3.50164
3.12435	29.8066	28.9991	28.9941	1.56616	3.40689	3.31459	3.31402	3.34517	0.0534542	3.29171	3.39862	3.12434	16.0618	15.7303	15.147	1.56615	1.83586	1.79798	1.7313	1.78838	0.0529379	1.73544	1.84132	3.12466	15.4228	15.2953	14.8016	1.56632	1.76282	1.74825	1.69183	1.7343	0.0374974	1.6968	1.7718	3.1245	30.6526	27.0686	29.2671	1.56624	3.50359	3.09395	3.34523	3.31426	0.20657	3.10768	3.52083
3.14114	29.9706	29.1357	29.2263	1.57458	3.42564	3.33021	3.34057	3.36547	0.0523581	3.31312	3.41783	3.14112	16.0283	15.728	14.9969	1.57457	1.83204	1.79771	1.71414	1.7813	0.0606376	1.72066	1.84193	3.14132	15.3291	15.1999	14.6296	1.57467	1.75212	1.73734	1.67216	1.72054	0.0425432	1.678	1.76309	3.1412	30.7778	27.1949	29.3928	1.57461	3.51791	3.10837	3.3596	3.32863	0.206517	3.12211	3.53514
3.15761	30.2237	29.3241	29.4055	1.58283	3.45457	3.35174	3.36105	3.38912	0.0568733	3.33225	3.44599	3.15759	16.0125	15.7451	14.9926	1.58282	1.83023	1.79967	1.71365	1.78118	0.060447	1.72074	1.84163	3.1578	15.4296	15.3702	14.7338	1.58293	1.7636	1.75682	1.68407	1.73483	0.0440892	1.69074	1.77892	3.1579	30.9142	27.3381	29.5222	1.58298	3.5335	3.12474	3.37439	3.34421	0.206041	3.13817	3.55025
3.17437	30.3643	29.5819	29.6083	1.59123	3.47064	3.38121	3.38423	3.41203	0.0507808	3.36124	3.46281	3.17435	16.0331	15.8357	15.0719	1.59122	1.83258	1.81002	1.72272	1.78844	0.0580216	1.73042	1.84646	3.1747	15.2582	15.1783	14.7378	1.5914	1.74401	1.73488	1.68453	1.72114	0.0320301	1.68911	1.75317	3.17455	31.0642	27.4762	29.6324	1.59132	3.55063	3.14053	3.38698	3.35938	0.20644	3.15294	3.56582
3.19106	30.573	29.7302	29.8242	1.5996	3.4945	3.39816	3.40891	3.43386	0.052792	3.38106	3.48665	3.19107	15.9621	15.6705	14.9294	1.5996	1.82447	1.79114	1.70643	1.77401	0.0608551	1.71316	1.83487	3.19128	15.4303	15.3997	14.6429	1.59971	1.76368	1.76018	1.67368	1.73251	0.0509824	1.68153	1.78349	3.19113	31.2625	27.6451	29.7733	1.59964	3.5733	3.15984	3.40309	3.37874	0.207805	3.17094	3.58655
3.20764	30.8136	30.0219	30.0561	1.60791	3.522	3.4315	3.43542	3.46297	0.0511548	3.41182	3.51413	3.20763	16.0942	15.8137	15.1823	1.60791	1.83956	1.80751	1.73534	1.79414	0.0533819	1.74076	1.84752	3.20792	15.2713	15.1719	14.7808	1.60805	1.74552	1.73415	1.68945	1.72304	0.0296384	1.6934	1.75268	3.20787	31.3601	27.8711	29.8651	1.60803	3.58446	3.18566	3.41358	3.39457	0.200075	3.19449	3.59464
3.22435	30.9917	30.1267	30.2293	1.61629	3.54235	3.44348	3.45521	3.48035	0.0540143	3.42633	3.53436	3.22434	15.9318	15.6832	14.8979	1.61628	1.82101	1.79259	1.70283	1.77214	0.0616876	1.71045	1.83383	3.22447	15.4652	15.4135	14.6322	1.61635	1.76767	1.76176	1.67247	1.73397	0.0533427	1.68062	1.78731	3.22465	31.4972	27.9092	29.9773	1.61644	3.60013	3.19003	3.4264	3.40552	0.205849	3.19967	3.61137
3.24108	31.1829	30.3401	30.3898	1.62467	3.56421	3.46787	3.47355	3.50188	0.0540524	3.44782	3.55593	3.24109	16.1813	15.8774	15.1674	1.62468	1.84952	1.81478	1.73363	1.79931	0.0594734	1.73984	1.85879	3.24135	15.3399	15.1868	14.8039	1.62481	1.75335	1.73585	1.69208	1.72709	0.0315593	1.69553	1.75865	3.24114	31.6594	28.1422	30.1002	1.6247	3.61867	3.21666	3.44045	3.42526	0.201434	3.22382	3.62669
3.25789	31.3846	30.6261	30.6931	1.6331	3.58726	3.50056	3.50822	3.53201	0.0480004	3.48401	3.58001	3.25788	15.8941	15.608	14.8795	1.6331	1.8167	1.784	1.70073	1.76714	0.0597932	1.70735	1.82693	3.25796	15.4171	15.4056	14.6023	1.63314	1.76217	1.76086	1.66904	1.73069	0.0533932	1.6773	1.78408	3.25789	31.7993	28.3172	30.2014	1.6331	3.63466	3.23666	3.45202	3.44111	0.199225	3.24189	3.64034
3.27428	31.5998	30.751	30.7687	1.64132	3.61185	3.51484	3.51686	3.54785	0.0554362	3.49242	3.60329	3.27428	16.1329	15.7918	15.2036	1.64132	1.84399	1.805	1.73778	1.79559	0.0537276	1.74186	1.84932	3.27454	15.3938	15.2324	14.794	1.64145	1.75951	1.74106	1.69095	1.73051	0.0354783	1.69503	1.76598	3.27458	31.9321	28.4126	30.3451	1.64147	3.64984	3.24756	3.46844	3.45528	0.201462	3.25382	3.65674
3.29106	31.7958	30.9326	31.0357	1.64973	3.63426	3.53559	3.54738	3.57241	0.0538861	3.51852	3.6263	3.29106	15.898	15.6709	14.9566	1.64973	1.81715	1.79118	1.70954	1.77262	0.0561517	1.71647	1.82877	3.29136	15.351	15.39	14.6472	1.64988	1.75462	1.75908	1.67418	1.72929	0.0477844	1.68151	1.77708	3.29136	32.0887	28.621	30.4514	1.64988	3.66774	3.27138	3.4806	3.47324	0.19828	3.27496	3.67152
3.30773	32.0374	31.2312	31.2727	1.65808	3.66187	3.56973	3.57447	3.60202	0.0518858	3.55014	3.65391	3.30772	16.0661	15.7526	15.1194	1.65808	1.83636	1.80053	1.72815	1.78834	0.0551239	1.73322	1.84347	3.30804	15.5232	15.2662	14.8108	1.65824	1.77431	1.74492	1.69288	1.73737	0.0412377	1.69613	1.77861	3.30779	32.2263	28.7629	30.5675	1.65811	3.68347	3.2876	3.49386	3.48831	0.197989	3.29032	3.6863
3.32442	32.1907	31.3497	31.4072	1.66645	3.6794	3.58327	3.58984	3.61751	0.0537032	3.5638	3.67121	3.32442	16.034	15.7307	14.9479	1.66645	1.83269	1.79802	1.70854	1.77975	0.0640576	1.71569	1.84381	3.32469	15.2938	15.2972	14.6407	1.66659	1.74809	1.74847	1.67343	1.72333	0.0432154	1.68011	1.76655	3.32461	32.3648	28.9628	30.6756	1.66655	3.6993	3.31045	3.50623	3.50533	0.194424	3.3109	3.69975
3.34088	32.4758	31.6004	31.6432	1.6747	3.71198	3.61192	3.61682	3.64691	0.0564089	3.5905	3.70332	3.34086	15.9724	15.7037	15.0924	1.67469	1.82564	1.79493	1.72506	1.78188	0.0515466	1.73033	1.83342	3.34119	15.4528	15.3477	14.7128	1.67486	1.76626	1.75425	1.68167	1.73406	0.0457669	1.68829	1.77983	3.34133	32.5067	29.1212	30.7886	1.67493	3.71551	3.32856	3.51914	3.52107	0.193483	3.32759	3.71455
3.3577	32.6066	31.7877	31.8221	1.68313	3.72694	3.63334	3.63727	3.66585	0.0529422	3.61291	3.71879	3.35772	16.0707	15.7955	15.0861	1.68314	1.83688	1.80542	1.72434	1.78888	0.0580654	1.73082	1.84695	3.35806	15.2678	15.2428	14.7854	1.68331	1.74511	1.74225	1.68997	1.72578	0.0310438	1.69473	1.75682	3.35788	32.6218	29.2193	30.8991	1.68322	3.72867	3.33977	3.53176	3.5334	0.194455	3.33894	3.72785
3.37442	32.8291	32.0019	32.0478	1.69151	3.75237	3.65781	3.66307	3.69108	0.0531384	3.63794	3.74422	3.37438	16.0154	15.6879	14.9956	1.69149	1.83056	1.79313	1.714	1.77923	0.0595097	1.71972	1.83874	3.3746	15.5338	15.407	14.6197	1.6916	1.77552	1.76102	1.67103	1.73586	0.0566053	1.67925	1.79246	3.37452	32.8346	29.423	31.0019	1.69156	3.753	3.36305	3.54351	3.55319	0.195154	3.35803	3.74834
3.39102	33.1187	32.2206	32.2263	1.69983	3.78547	3.68282	3.68347	3.71725	0.0590762	3.65818	3.77633	3.39098	16.136	15.8381	15.1057	1.69981	1.84434	1.81029	1.72658	1.79374	0.0606001	1.73314	1.85434	3.39124	15.34	15.245	14.8389	1.69995	1.75337	1.7425	1.69609	1.73065	0.0304206	1.70023	1.76107	3.39126	32.8706	29.5669	31.1408	1.69996	3.75711	3.3795	3.55939	3.56533	0.188875	3.37646	3.75421
3.4077	33.2028	32.3096	32.431	1.7082	3.79508	3.69298	3.70686	3.73164	0.0553752	3.67627	3.78702	3.40769	15.9595	15.7151	14.9714	1.70819	1.82417	1.79624	1.71123	1.77721	0.0588267	1.71839	1.83604	3.40785	15.4181	15.3018	14.5779	1.70827	1.76229	1.74899	1.66625	1.72585	0.0520369	1.67381	1.77788	3.40801	33.1	29.7309	31.238	1.70835	3.78333	3.39824	3.5705	3.58402	0.192899	3.39113	3.77692
3.42436	33.5086	32.5929	32.5784	1.71655	3.83003	3.72537	3.72371	3.75971	0.0609122	3.69879	3.82062	3.42437	16.1219	15.8234	15.1139	1.71655	1.84274	1.80861	1.72752	1.79296	0.0591825	1.73378	1.85214	3.42461	15.3538	15.3137	14.8991	1.71667	1.75494	1.75036	1.70297	1.73609	0.0287739	1.70731	1.76486	3.42449	33.2104	29.8557	31.3371	1.71661	3.79594	3.41251	3.58183	3.59676	0.192154	3.40461	3.78891
3.44119	33.6998	32.8113	32.9074	1.72498	3.85189	3.75034	3.76131	3.78785	0.0557338	3.73211	3.84358	3.44119	16.0494	15.7078	14.9681	1.72498	1.83445	1.7954	1.71086	1.78024	0.0631778	1.71706	1.84341	3.44123	15.4069	15.3339	14.5508	1.725	1.76101	1.75266	1.66316	1.72561	0.0542447	1.67136	1.77985	3.44118	33.3616	30.1044	31.4471	1.72498	3.81323	3.44093	3.59441	3.61619	0.187101	3.42909	3.80329
3.45761	33.9272	32.9764	33.0143	1.73321	3.87788	3.7692	3.77354	3.80687	0.0615347	3.74534	3.86841	3.45759	16.0594	15.7825	15.1177	1.7332	1.8356	1.80393	1.72796	1.78916	0.0553183	1.73384	1.84448	3.45784	15.4346	15.293	14.9118	1.73333	1.76418	1.74799	1.70442	1.73886	0.030906	1.70796	1.76977	3.45788	33.4895	30.1418	31.5552	1.73335	3.82785	3.44521	3.60675	3.6266	0.19209	3.43451	3.81869
3.47442	34.1004	33.0844	33.2733	1.74164	3.89768	3.78154	3.80314	3.82745	0.0617681	3.76569	3.88922	3.47443	16.0945	15.6982	14.9606	1.74165	1.8396	1.7943	1.71	1.7813	0.0657702	1.71553	1.84707	3.47468	15.3471	15.3365	14.5767	1.74177	1.75417	1.75296	1.66612	1.72442	0.0504892	1.67393	1.77491	3.47463	33.6265	30.3997	31.6812	1.74175	3.84351	3.47468	3.62116	3.64645	0.185709	3.46074	3.83216
3.49104	34.3429	33.4099	33.4755	1.74997	3.92539	3.81875	3.82625	3.8568	0.0595222	3.79727	3.91632	3.49104	16.025	15.7665	15.0926	1.74997	1.83166	1.80211	1.72509	1.78628	0.0550204	1.73126	1.8413	3.49136	15.4288	15.2665	14.8301	1.75013	1.76352	1.74496	1.69508	1.73452	0.0353926	1.69913	1.76991	3.49114	33.7463	30.4909	31.7881	1.75002	3.85721	3.48511	3.63338	3.65857	0.187321	3.47124	3.84589
3.50775	34.5487	33.4762	33.6636	1.75835	3.94892	3.82632	3.84775	3.87433	0.065477	3.80885	3.93981	3.50774	16.1369	15.7556	15.0325	1.75834	1.84445	1.80087	1.71821	1.78784	0.0641193	1.72372	1.85196	3.50803	15.3768	15.3925	14.6968	1.75849	1.75756	1.75936	1.67984	1.73225	0.0454016	1.68685	1.77766	3.50791	33.9026	30.6746	31.876	1.75843	3.87506	3.50611	3.64343	3.67487	0.186476	3.48839	3.86134
3.52434	34.7735	33.7474	33.89	1.76666	3.97461	3.85732	3.87363	3.90186	0.0635345	3.83832	3.96539	3.52431	15.955	15.6463	15.0607	1.76665	1.82366	1.78837	1.72143	1.77782	0.0519219	1.7259	1.82974	3.52447	15.4267	15.3935	14.7364	1.76673	1.76327	1.75947	1.68438	1.73571	0.0444962	1.69121	1.7802	3.52462	34.0126	30.8211	31.9921	1.76681	3.88763	3.52285	3.6567	3.68906	0.184532	3.50453	3.87359
3.54105	34.966	33.9114	34.0845	1.77504	3.99661	3.87608	3.89586	3.92285	0.0646422	3.85821	3.98749	3.54107	16.1575	15.8467	15.1364	1.77505	1.8468	1.81128	1.73009	1.79606	0.0598221	1.73623	1.85588	3.54141	15.4001	15.2327	14.7393	1.77522	1.76023	1.7411	1.6847	1.72868	0.0392682	1.68941	1.76795	3.54121	34.1308	30.9807	32.0841	1.77512	3.90116	3.5411	3.66721	3.70315	0.1827	3.52045	3.88585
3.55776	35.1857	34.1585	34.2794	1.78342	4.02172	3.90432	3.91814	3.94806	0.0641658	3.88389	4.01223	3.5578	15.9464	15.6636	14.9283	1.78344	1.82267	1.79035	1.70631	1.77311	0.0600654	1.71304	1.83318	3.55796	15.403	15.481	14.705	1.78352	1.76057	1.76948	1.68078	1.73694	0.0488417	1.6881	1.78578	3.55781	34.2769	31.1171	32.2045	1.78344	3.91785	3.55668	3.68098	3.7185	0.183481	3.53502	3.90198
3.5743	35.4832	34.3738	34.5112	1.79171	4.05573	3.92893	3.94463	3.97643	0.0691213	3.90731	4.04555	3.5743	16.1431	15.8788	15.2148	1.79171	1.84516	1.81495	1.73905	1.79972	0.0546713	1.74505	1.85439	3.57459	15.3864	15.154	14.8143	1.79185	1.75867	1.7321	1.69327	1.72801	0.0328909	1.69512	1.7609	3.5746	34.4275	31.3105	32.3061	1.79186	3.93506	3.57879	3.69259	3.73548	0.181967	3.55351	3.91744
3.59101	35.5793	34.5242	34.6994	1.80009	4.06672	3.94612	3.96614	3.99299	0.0646281	3.92836	4.05762	3.59099	15.9515	15.6928	14.9733	1.80007	1.82326	1.79369	1.71145	1.77613	0.0579345	1.7182	1.83407	3.59124	15.4189	15.4525	14.6473	1.8002	1.76238	1.76622	1.67419	1.73426	0.0520616	1.6822	1.78633	3.59143	34.5271	31.4235	32.4044	1.8003	3.94645	3.59171	3.70383	3.74733	0.181325	3.566	3.92865
3.6077	35.8519	34.7635	34.8622	1.80845	4.09787	3.97347	3.98474	4.0187	0.0688015	3.94989	4.0875	3.6077	16.158	15.8449	15.2198	1.80845	1.84685	1.81107	1.73962	1.79918	0.0545976	1.74458	1.85378	3.60804	15.4449	15.2784	14.8763	1.80862	1.76535	1.74632	1.70036	1.73734	0.033411	1.70393	1.77076	3.60785	34.6724	31.562	32.5055	1.80853	3.96306	3.60753	3.71538	3.76199	0.182286	3.5797	3.94428
3.62446	36.0785	35.0212	35.1749	1.81685	4.12378	4.00293	4.02049	4.04907	0.0652953	3.98377	4.11436	3.62447	15.9926	15.7558	14.9733	1.81686	1.82795	1.80089	1.71145	1.7801	0.0609701	1.71913	1.84107	3.62459	15.3729	15.3941	14.7072	1.81692	1.75712	1.75955	1.68104	1.73257	0.0446446	1.68792	1.77721	3.62459	34.7438	31.8106	32.5968	1.81692	3.97122	3.63595	3.72582	3.77766	0.17354	3.60412	3.9512
3.64096	36.2355	35.1773	35.2727	1.82512	4.14172	4.02077	4.03167	4.06472	0.0669092	3.99781	4.13163	3.6409	16.0943	15.7892	15.1067	1.82509	1.83957	1.80471	1.7267	1.79033	0.0577954	1.73253	1.84812	3.64115	15.4865	15.2961	14.7708	1.82522	1.77011	1.74834	1.68831	1.73559	0.0423668	1.69322	1.77795	3.64127	34.9488	31.8499	32.6944	1.82528	3.99465	3.64045	3.73697	3.79069	0.183107	3.60758	3.97379
3.65777	36.4953	35.3878	35.5693	1.83355	4.17141	4.04483	4.06557	4.09394	0.0678903	4.02605	4.16183	3.65771	16.0874	15.7676	15.0667	1.83352	1.83879	1.80224	1.72213	1.78772	0.0596718	1.72805	1.84739	3.65805	15.3484	15.2731	14.6988	1.83369	1.75432	1.74571	1.68008	1.7267	0.0406092	1.68609	1.76731	3.65792	35.0196	32.0932	32.801	1.83363	4.00274	3.66825	3.74915	3.80671	0.174514	3.6322	3.98123
3.67439	36.7152	35.6722	35.7512	1.84188	4.19655	4.07733	4.08636	4.12008	0.0663767	4.05371	4.18646	3.67439	15.9864	15.7544	14.982	1.84188	1.82724	1.80073	1.71244	1.78014	0.0601085	1.72003	1.84025	3.67461	15.4882	15.3991	14.7576	1.84199	1.7703	1.76012	1.68679	1.73907	0.0455592	1.69351	1.78463	3.67439	35.1497	32.2188	32.8742	1.84188	4.01762	3.6826	3.75752	3.81925	0.175829	3.64342	3.99508
3.691	36.9148	35.8244	35.9464	1.85021	4.21937	4.09473	4.10867	4.14092	0.0682918	4.07263	4.20921	3.691	16.2081	15.7803	15.1889	1.85021	1.85259	1.80369	1.73609	1.79746	0.0584982	1.73896	1.85595	3.69131	15.3399	15.2579	14.7459	1.85036	1.75336	1.74398	1.68546	1.7276	0.0367941	1.6908	1.76439	3.69124	35.2776	32.334	32.9718	1.85033	4.03223	3.69578	3.76867	3.83223	0.177	3.65523	4.00923
3.70763	37.1296	36.0401	36.2093	1.85854	4.24392	4.11939	4.13872	4.16734	0.067019	4.10032	4.23436	3.70762	15.9793	15.716	15.0558	1.85854	1.82644	1.79633	1.72088	1.78122	0.0543769	1.72684	1.83559	3.70781	15.4875	15.5118	14.7522	1.85863	1.77022	1.773	1.68618	1.74313	0.0493444	1.69379	1.79248	3.70794	35.4018	32.5019	33.0439	1.8587	4.04642	3.71497	3.77692	3.84611	0.176225	3.66988	4.02233
3.72441	37.3557	36.2737	36.3707	1.86696	4.26976	4.14608	4.15718	4.191	0.068426	4.12258	4.25943	3.72441	16.1882	15.8405	15.0411	1.86696	1.85031	1.81057	1.7192	1.79336	0.0672292	1.72613	1.86059	3.72473	15.3864	15.218	14.7827	1.86712	1.75866	1.73941	1.68966	1.72925	0.0356078	1.69364	1.76485	3.72454	35.5319	32.6496	33.1364	1.86702	4.0613	3.73185	3.78748	3.86021	0.176355	3.68385	4.03656
3.74118	37.5093	36.4156	36.6122	1.87536	4.28732	4.16231	4.18477	4.21147	0.0666425	4.14482	4.27811	3.74118	15.986	15.6763	15.1292	1.87536	1.8272	1.7918	1.72927	1.78276	0.0495877	1.73317	1.83234	3.74122	15.4003	15.4548	14.6833	1.87538	1.76026	1.76649	1.6783	1.73501	0.0492165	1.6858	1.78423	3.74121	35.6427	32.7975	33.2393	1.87538	4.07396	3.74875	3.79926	3.87399	0.175012	3.69898	4.049
3.75765	37.8471	36.7029	36.8383	1.88362	4.32593	4.19514	4.21062	4.24389	0.0714631	4.17243	4.31536	3.75767	16.1696	15.8102	15.0196	1.88363	1.84819	1.80711	1.71675	1.79068	0.0672432	1.72344	1.85792	3.7579	15.4226	15.285	14.8315	1.88374	1.7628	1.74707	1.69524	1.73504	0.0353536	1.69969	1.77039	3.75793	35.741	32.9256	33.2995	1.88376	4.0852	3.7634	3.80613	3.88491	0.174769	3.71014	4.05968
3.7744	37.9188	36.8215	37.0559	1.89201	4.33412	4.20869	4.23549	4.25943	0.0660515	4.19338	4.32549	3.77439	16.0522	15.7702	15.1618	1.89201	1.83477	1.80253	1.73299	1.7901	0.0520154	1.73808	1.84211	3.77466	15.3674	15.3912	14.6485	1.89214	1.75649	1.75922	1.67432	1.73001	0.0482469	1.68176	1.77826	3.7747	35.9065	33.1153	33.4249	1.89216	4.10412	3.78508	3.82046	3.90322	0.174878	3.72834	4.0781
3.7911	38.2347	37.0926	37.2301	1.90039	4.37023	4.23968	4.2554	4.28844	0.0712684	4.21717	4.35971	3.79106	16.0479	15.792	15.01	1.90037	1.83427	1.80503	1.71565	1.78498	0.0617998	1.72318	1.84678	3.79137	15.474	15.2729	14.7986	1.90052	1.76868	1.74569	1.69148	1.73528	0.0396405	1.69564	1.77492	3.79116	35.9947	33.2028	33.4989	1.90042	4.1142	3.79508	3.82893	3.91274	0.175292	3.73744	4.08803
3.80775	38.4579	37.3309	37.4905	1.90873	4.39574	4.26692	4.28516	4.31594	0.0697068	4.24623	4.38565	3.80776	16.1031	15.8252	15.0376	1.90874	1.84059	1.80881	1.7188	1.7894	0.0631731	1.72623	1.85257	3.808	15.371	15.4707	14.7188	1.90886	1.7569	1.7683	1.68236	1.73585	0.0466787	1.68917	1.78253	3.80799	36.1226	33.4373	33.5591	1.90885	4.12882	3.82189	3.83581	3.92884	0.173327	3.75551	4.10216
3.82421	38.6112	37.5128	37.6225	1.91698	4.41326	4.28771	4.30025	4.33374	0.0691503	4.26459	4.40289	3.82419	16.0206	15.7125	15.1336	1.91697	1.83115	1.79594	1.72977	1.78562	0.0514731	1.73415	1.83709	3.82451	15.5042	15.2087	14.7771	1.91713	1.77213	1.73836	1.68902	1.73317	0.0417936	1.69138	1.77496	3.8246	36.2092	33.4209	33.6779	1.91718	4.13871	3.82	3.84938	3.93603	0.176138	3.75989	4.11217
3.84108	38.8803	37.7008	37.9133	1.92544	4.44401	4.3092	4.33349	4.36223	0.0718567	4.29038	4.43409	3.84107	16.124	15.9009	14.9649	1.92543	1.84297	1.81747	1.71049	1.79031	0.070292	1.72002	1.86061	3.84136	15.4104	15.3878	14.7219	1.92558	1.76141	1.75882	1.68272	1.73431	0.044705	1.68961	1.77902	3.84125	36.3429	33.7099	33.7322	1.92552	4.154	3.85304	3.8556	3.95421	0.173025	3.78119	4.12724
3.85771	39.0918	37.9779	38.1047	1.93378	4.4682	4.34088	4.35536	4.38815	0.0697038	4.31844	4.45785	3.8577	16.0209	15.7321	15.1595	1.93377	1.83118	1.79818	1.73273	1.78736	0.0501107	1.73725	1.83747	3.85803	15.4954	15.3753	14.7988	1.93394	1.77113	1.75739	1.69151	1.74001	0.0425606	1.69745	1.78257	3.8578	36.4455	33.7965	33.8116	1.93382	4.16572	3.86294	3.86466	3.96444	0.174312	3.79013	4.13875
3.87437	39.2658	38.1376	38.2694	1.94213	4.48809	4.35913	4.37419	4.40714	0.0705079	4.33663	4.47764	3.87434	16.1377	15.7824	15.0811	1.94211	1.84453	1.80393	1.72377	1.79074	0.0614523	1.72929	1.85219	3.87461	15.4292	15.2664	14.7508	1.94225	1.76356	1.74495	1.68602	1.73151	0.0404787	1.69103	1.77199	3.87457	36.5517	33.8974	33.8909	1.94223	4.17786	3.87447	3.87373	3.97536	0.175375	3.79998	4.15073
3.89095	39.5246	38.3425	38.5246	1.95044	4.51766	4.38255	4.40336	4.43452	0.0727457	4.36178	4.50727	3.89098	15.9886	15.7424	15.0318	1.95045	1.82749	1.79936	1.71814	1.78166	0.0567833	1.72488	1.83845	3.89115	15.439	15.484	14.7133	1.95054	1.76468	1.76982	1.68173	1.73874	0.0494452	1.6893	1.78819	3.89135	36.7038	34.1119	33.96	1.95064	4.19525	3.89899	3.88162	3.99195	0.176271	3.81568	4.16823
3.90773	39.7607	38.632	38.7684	1.95885	4.54465	4.41563	4.43123	4.46384	0.0704194	4.39342	4.53426	3.90772	16.1145	15.7888	15.1422	1.95884	1.84189	1.80466	1.73075	1.79243	0.0565659	1.73587	1.849	3.90803	15.4623	15.1577	14.8107	1.959	1.76734	1.73253	1.69286	1.73091	0.0372636	1.69365	1.76817	3.90784	36.7529	34.1847	34.0419	1.9589	4.20085	3.90731	3.89099	3.99972	0.174379	3.82534	4.1741
3.92451	39.9175	38.7562	38.9323	1.96726	4.56257	4.42983	4.44997	4.48079	0.0715329	4.40926	4.55232	3.92449	16.02	15.7357	15.0189	1.96725	1.83109	1.79859	1.71666	1.78211	0.0589639	1.72315	1.84108	3.9245	15.3702	15.4987	14.7221	1.96726	1.75682	1.7715	1.68273	1.73702	0.0475817	1.68943	1.7846	3.92451	36.8994	34.3563	34.1354	1.96726	4.2176	3.92692	3.90168	4.0154	0.175569	3.83983	4.19097
3.94104	40.1603	39.0915	39.195	1.97555	4.59032	4.46816	4.47999	4.51282	0.0673733	4.44545	4.5802	3.94099	16.1776	15.8095	15.175	1.97552	1.8491	1.80703	1.7345	1.79688	0.0579716	1.73891	1.85485	3.9412	15.4844	15.2601	14.852	1.97563	1.76987	1.74423	1.69758	1.73723	0.0366508	1.70058	1.77388	3.94125	36.9635	34.4297	34.2334	1.97565	4.22493	3.93532	3.91288	4.02438	0.174049	3.85033	4.19843
3.95782	40.3507	39.2115	39.3883	1.98396	4.61209	4.48188	4.50208	4.53201	0.0700774	4.46194	4.60209	3.9578	16.0074	15.7652	15.0395	1.98395	1.82965	1.80197	1.71902	1.78354	0.0575706	1.72597	1.84112	3.95798	15.365	15.4375	14.7024	1.98404	1.75622	1.7645	1.68048	1.73374	0.0463049	1.68743	1.78004	3.95795	37.0928	34.6228	34.2973	1.98402	4.23971	3.95739	3.92018	4.03909	0.174732	3.86436	4.21383
3.97441	40.5698	39.4459	39.5615	1.99227	4.63712	4.50867	4.52188	4.55589	0.070658	4.48523	4.62655	3.97441	16.1356	15.7184	15.1151	1.99227	1.84429	1.79661	1.72766	1.78952	0.0586415	1.73088	1.84816	3.97468	15.499	15.336	14.8446	1.99241	1.77153	1.7529	1.69674	1.74039	0.0389332	1.70146	1.77932	3.97444	37.1832	34.7077	34.3762	1.99229	4.25004	3.96709	3.9292	4.04878	0.175329	3.87345	4.2241
3.99109	40.8028	39.7252	39.8756	2.00064	4.66376	4.54059	4.55778	4.58738	0.0667087	4.52067	4.65409	3.99106	16.0921	15.8493	15.0826	2.00062	1.83933	1.81157	1.72394	1.79162	0.060228	1.73139	1.85184	3.99134	15.3603	15.36	14.7816	2.00076	1.75569	1.75565	1.68954	1.73363	0.0381798	1.69545	1.77181	3.99129	37.284	34.9022	34.4249	2.00074	4.26156	3.98932	3.93477	4.06188	0.175062	3.88682	4.23694
4.00757	40.9699	39.8555	39.9962	2.0089	4.68286	4.55548	4.57156	4.6033	0.0693675	4.53393	4.67267	4.00757	16.0398	15.7534	15.0389	2.0089	1.83334	1.80061	1.71895	1.7843	0.0589178	1.72538	1.84322	4.00788	15.5533	15.3867	14.7607	2.00905	1.77774	1.7587	1.68714	1.7412	0.0477699	1.69343	1.78897	4.00791	37.3825	34.9003	34.5177	2.00907	4.27282	3.98911	3.94537	4.0691	0.17778	3.89132	4.24688
4.02442	41.2651	40.1296	40.2756	2.01734	4.7166	4.58681	4.6035	4.63564	0.0706128	4.56503	4.70625	4.02444	16.1931	15.8536	15.1954	2.01735	1.85087	1.81206	1.73683	1.79992	0.0579804	1.74194	1.8579	4.02478	15.3233	15.3265	14.8386	2.01752	1.75145	1.75182	1.69606	1.73311	0.0320887	1.70102	1.7652	4.02459	37.4462	35.1254	34.6299	2.01743	4.2801	4.01483	3.9582	4.08438	0.171849	3.91253	4.25623
4.04109	41.4263	40.3579	40.4812	2.0257	4.73502	4.61291	4.627	4.65831	0.0668046	4.59151	4.72512	4.04108	16.0436	15.7748	15.0253	2.02569	1.83378	1.80306	1.71739	1.78474	0.0603203	1.72442	1.84506	4.04124	15.5392	15.4639	14.6875	2.02577	1.77613	1.76752	1.67878	1.74081	0.0538944	1.68692	1.79471	4.04114	37.6288	35.206	34.7245	2.02572	4.30097	4.02405	3.96901	4.09801	0.177911	3.9201	4.27592
4.05768	41.6338	40.5204	40.6325	2.03402	4.75875	4.63149	4.64429	4.67818	0.0700719	4.6081	4.74825	4.05766	16.1081	15.845	15.2273	2.03401	1.84116	1.81108	1.74048	1.79757	0.0516822	1.74589	1.84925	4.05795	15.3731	15.3364	14.8497	2.03415	1.75715	1.75295	1.69732	1.73581	0.0333938	1.70241	1.7692	4.05795	37.5593	35.2741	34.8253	2.03415	4.29303	4.03183	3.98053	4.1018	0.167583	3.93421	4.26938
4.07433	41.8922	40.7745	40.9148	2.04236	4.78828	4.66053	4.67656	4.70846	0.0695927	4.63886	4.77805	4.07431	16.1302	15.7441	14.9568	2.04235	1.84368	1.79955	1.70956	1.78427	0.0683522	1.71591	1.85262	4.07454	15.4719	15.3255	14.7458	2.04247	1.76844	1.75171	1.68545	1.7352	0.0438887	1.69131	1.77909	4.07468	37.8134	35.4389	34.9415	2.04254	4.32207	4.05067	3.99381	4.12218	0.175423	3.94676	4.29761
4.09104	42.1028	41.0113	41.1565	2.05074	4.81234	4.68759	4.70419	4.73471	0.0677444	4.66696	4.80245	4.09103	16.0938	15.7917	15.2473	2.05073	1.83952	1.80499	1.74276	1.79576	0.0490345	1.74672	1.84479	4.09138	15.5348	15.3365	14.8255	2.05091	1.77562	1.75297	1.69455	1.74105	0.0418293	1.69922	1.78288	4.09118	37.7498	35.5163	35.0251	2.05081	4.3148	4.05952	4.00336	4.1259	0.165991	3.9599	4.29189
4.10778	42.3059	41.1751	41.2472	2.05913	4.83556	4.70632	4.71455	4.75214	0.0723601	4.67978	4.8245	4.10776	16.1169	15.787	15.034	2.05912	1.84217	1.80446	1.71839	1.78834	0.0634419	1.7249	1.85178	4.10785	15.3908	15.3262	14.8103	2.05916	1.75917	1.75178	1.69282	1.73459	0.0363645	1.69823	1.77096	4.10794	37.9954	35.5954	35.1271	2.05921	4.34288	4.06856	4.01502	4.14215	0.175881	3.96627	4.31803
4.12425	42.5547	41.4281	41.6288	2.06739	4.864	4.73523	4.75817	4.7858	0.0686882	4.71711	4.85449	4.12425	16.0532	15.7333	15.1433	2.06739	1.83488	1.79832	1.73088	1.78803	0.0527576	1.73527	1.84079	4.12451	15.5031	15.3752	14.7396	2.06752	1.772	1.75739	1.68473	1.73804	0.0467419	1.6913	1.78478	4.12461	37.9308	35.6989	35.2726	2.06757	4.33549	4.08038	4.03165	4.14918	0.163185	3.98599	4.31236
4.1411	42.7421	41.6446	41.7273	2.07583	4.88543	4.75998	4.76943	4.80494	0.0698608	4.73508	4.87481	4.14108	16.0936	15.8338	15.119	2.07582	1.8395	1.8098	1.7281	1.79247	0.0576849	1.73478	1.85015	4.14132	15.4554	15.3233	14.8545	2.07594	1.76655	1.75145	1.69787	1.73862	0.0360931	1.70253	1.77472	4.14124	38.1507	35.8634	35.3776	2.0759	4.36062	4.09919	4.04366	4.16782	0.169263	3.99856	4.33708
4.15772	42.9877	41.846	42.014	2.08416	4.91349	4.783	4.8022	4.8329	0.0704561	4.76244	4.90335	4.15773	16.1076	15.702	15.0485	2.08417	1.8411	1.79474	1.72005	1.78529	0.061075	1.72422	1.84637	4.15796	15.5229	15.4373	14.6919	2.08428	1.77427	1.76448	1.67929	1.73935	0.0522409	1.6871	1.79159	4.15774	38.1151	35.8676	35.4691	2.08417	4.35656	4.09966	4.05412	4.17011	0.163064	4.00705	4.33318
4.17441	43.2774	42.0922	42.1631	2.09253	4.94661	4.81114	4.81924	4.859	0.0759839	4.78301	4.93498	4.17438	16.0935	15.8544	15.1544	2.09251	1.83948	1.81216	1.73214	1.7946	0.0557846	1.73881	1.85038	4.17465	15.4294	15.3466	14.8949	2.09265	1.76358	1.75412	1.70248	1.74006	0.0328836	1.70718	1.77294	4.17463	38.3548	36.0587	35.5142	2.09264	4.38395	4.12151	4.05928	4.18825	0.172317	4.01593	4.36056
4.19093	43.3809	42.2987	42.4132	2.10081	4.95844	4.83474	4.84783	4.88034	0.0679506	4.81239	4.94829	4.19091	15.9646	15.6994	15.0448	2.1008	1.82475	1.79445	1.71962	1.77961	0.0541177	1.72549	1.83372	4.19116	15.4619	15.3994	14.66	2.10093	1.7673	1.76016	1.67564	1.73436	0.0509825	1.68338	1.78535	4.19123	38.3155	36.0126	35.6126	2.10096	4.37946	4.11624	4.07052	4.18874	0.166742	4.022	4.35549
4.20776	43.7233	42.5114	42.6474	2.10925	4.99758	4.85905	4.8746	4.91041	0.0758888	4.83452	4.9863	4.20776	16.2487	15.8547	15.2122	2.10925	1.85723	1.81219	1.73875	1.80272	0.0598042	1.74292	1.86253	4.2081	15.3994	15.3969	14.8745	2.10942	1.76016	1.75987	1.70015	1.74006	0.0345599	1.7055	1.77462	4.20788	38.4319	36.2662	35.7465	2.10931	4.39276	4.14522	4.08582	4.20794	0.162795	4.04514	4.37073
4.22441	43.8749	42.776	42.8507	2.11759	5.0149	4.88929	4.89783	4.93401	0.0701864	4.86382	5.00419	4.22441	15.9618	15.7486	14.9686	2.11759	1.82443	1.80007	1.71091	1.77847	0.0597634	1.71871	1.83823	4.22453	15.4879	15.355	14.7113	2.11765	1.77027	1.75508	1.6815	1.73562	0.0474749	1.68814	1.78309	4.22446	38.5232	36.2678	35.8317	2.11762	4.4032	4.1454	4.09556	4.21472	0.165117	4.0496	4.37984
4.24099	44.1258	42.9424	43.0639	2.1259	5.04358	4.90832	4.9222	4.95804	0.074411	4.88362	5.03245	4.24099	16.2282	15.7966	15.2189	2.1259	1.85489	1.80556	1.73953	1.79999	0.057882	1.74211	1.85787	4.24127	15.4407	15.3712	14.8548	2.12604	1.76487	1.75693	1.6979	1.7399	0.0365883	1.70331	1.77649	4.24128	38.5688	36.3481	35.9367	2.12605	4.40841	4.15458	4.10756	4.22352	0.16184	4.06168	4.38536
4.25774	44.3309	43.212	43.3161	2.1343	5.06702	4.93913	4.95103	4.98573	0.0706539	4.91507	5.05638	4.25773	16.0643	15.8178	14.994	2.1343	1.83615	1.80798	1.71381	1.78598	0.0640674	1.72191	1.85005	4.25792	15.3891	15.427	14.763	2.13439	1.75897	1.76331	1.68741	1.73656	0.0426268	1.69394	1.77919	4.25798	38.6925	36.4577	36.031	2.13442	4.42255	4.16711	4.11834	4.236	0.163385	4.07262	4.39939
4.27439	44.5816	43.4091	43.5615	2.14265	5.09568	4.96166	4.97908	5.01214	0.0728694	4.93927	5.08501	4.27441	16.1231	15.7768	15.1793	2.14266	1.84287	1.80329	1.73499	1.79372	0.0545696	1.73915	1.84829	4.27474	15.5424	15.4078	14.8596	2.14282	1.77649	1.76111	1.69845	1.74535	0.0413395	1.70401	1.78669	4.27448	38.7292	36.5237	36.0916	2.14269	4.42675	4.17466	4.12527	4.24223	0.161696	4.08053	4.40392
4.29109	44.7285	43.6206	43.6724	2.15102	5.11247	4.98583	4.99176	5.03002	0.0714635	4.95855	5.10148	4.2911	16.1208	15.8689	15.0567	2.15102	1.8426	1.81381	1.72098	1.79247	0.0635568	1.72891	1.85602	4.29127	15.379	15.3371	14.7594	2.15111	1.75782	1.75303	1.687	1.73261	0.0395781	1.69304	1.77219	4.29134	38.8536	36.5662	36.1561	2.15114	4.44097	4.17951	4.13264	4.25104	0.166142	4.0849	4.41718
4.30759	45.061	43.8004	44.006	2.15929	5.15047	5.00639	5.02989	5.06225	0.0773006	4.98495	5.13955	4.30757	16.0669	15.6969	15.1712	2.15928	1.83645	1.79416	1.73407	1.78823	0.0514482	1.73678	1.83968	4.30787	15.5822	15.4258	14.7892	2.15943	1.78105	1.76317	1.6904	1.74487	0.0480124	1.69686	1.79289	4.30799	38.8916	36.6551	36.2194	2.15949	4.44531	4.18968	4.13988	4.25829	0.163867	4.09442	4.42216
4.32446	45.2454	44.1092	44.1666	2.16775	5.17155	5.04168	5.04824	5.08716	0.0731584	5.014	5.16032	4.32445	16.2088	15.9494	15.0489	2.16774	1.85267	1.82301	1.72008	1.79859	0.0695834	1.729	1.86817	4.3247	15.3551	15.36	14.8125	2.16787	1.75509	1.75565	1.69307	1.7346	0.0359672	1.69864	1.77057	4.32462	38.9907	36.7151	36.3438	2.16783	4.45663	4.19654	4.15409	4.26909	0.163799	4.10529	4.43289
4.34101	45.4012	44.2347	44.4028	2.17604	5.18935	5.05603	5.07524	5.10687	0.0720702	5.0348	5.17894	4.34103	16.0099	15.6397	15.1134	2.17605	1.82993	1.78762	1.72746	1.78167	0.0514938	1.73018	1.83316	4.34135	15.6184	15.4877	14.7001	2.17621	1.78518	1.77025	1.68022	1.74522	0.0567837	1.68843	1.802	4.34111	39.0748	36.7187	36.4074	2.17609	4.46626	4.19694	4.16137	4.27486	0.166708	4.10815	4.44156
4.35772	45.7097	44.6017	44.6154	2.18442	5.22462	5.09798	5.09954	5.14071	0.072669	5.06804	5.21338	4.35769	16.204	15.9104	15.1282	2.1844	1.85212	1.81856	1.72915	1.79994	0.0635623	1.73638	1.8635	4.35795	15.3474	15.2728	14.9511	2.18453	1.75421	1.74568	1.70891	1.73627	0.0240753	1.71219	1.76034	4.35798	39.111	36.8559	36.463	2.18455	4.47039	4.21264	4.16772	4.28358	0.163331	4.12025	4.44691
4.37424	45.8643	44.6467	44.8103	2.1927	5.24229	5.10312	5.12182	5.15574	0.0755351	5.08021	5.23128	4.37423	16.0229	15.6547	15.041	2.19269	1.83142	1.78934	1.71919	1.77998	0.0566952	1.72328	1.83668	4.37451	15.531	15.5067	14.6477	2.19283	1.77519	1.77241	1.67424	1.74061	0.0575007	1.68311	1.79811	4.37462	39.2123	36.8015	36.5424	2.19289	4.48197	4.20641	4.1768	4.28839	0.168295	4.1201	4.45669
4.39114	46.1587	45.0119	45.0343	2.20117	5.27594	5.14485	5.14742	5.1894	0.0749502	5.11445	5.26435	4.39116	16.2073	15.8809	15.2063	2.20118	1.8525	1.81519	1.73807	1.80192	0.0583553	1.74357	1.86028	4.39138	15.3669	15.2767	14.8834	2.20129	1.75644	1.74613	1.70117	1.73458	0.029386	1.7052	1.76397	4.39119	39.2635	36.9568	36.5908	2.2012	4.48782	4.22416	4.18233	4.2981	0.165626	4.13248	4.46373
4.40775	46.3268	45.1464	45.2838	2.2095	5.29515	5.16023	5.17594	5.21044	0.073778	5.13666	5.28422	4.40774	16.0319	15.7189	15.0484	2.20949	1.83245	1.79667	1.72003	1.78305	0.0574321	1.72562	1.84048	4.40783	15.5525	15.4969	14.7263	2.20954	1.77765	1.77129	1.68321	1.74405	0.052782	1.69127	1.79683	4.40778	39.3981	36.9403	36.671	2.20951	4.5032	4.22227	4.19149	4.30566	0.171771	4.13389	4.47743
4.42434	46.5727	45.3807	45.5142	2.21781	5.32327	5.18702	5.20228	5.23752	0.0746482	5.16287	5.31217	4.42431	16.2032	15.8487	15.1581	2.2178	1.85203	1.81151	1.73257	1.7987	0.0607479	1.73796	1.85945	4.42459	15.5064	15.339	14.8941	2.21794	1.77239	1.75325	1.7024	1.74268	0.0361731	1.7065	1.77885	4.42459	39.3611	36.9592	36.7543	2.21794	4.49898	4.22443	4.20102	4.30814	0.165681	4.14246	4.47382
4.44112	46.8463	45.6089	45.6979	2.22622	5.35453	5.2131	5.22327	5.26363	0.0788854	5.18475	5.34252	4.44111	16.0191	15.8349	15.1236	2.22622	1.83099	1.80993	1.72863	1.78985	0.0540553	1.73579	1.8439	4.44129	15.4295	15.4401	14.8143	2.22631	1.76359	1.76481	1.69328	1.74056	0.0409533	1.69961	1.78151	4.44125	39.5435	37.0908	36.7971	2.22629	4.51982	4.23948	4.2059	4.32173	0.172369	4.14937	4.4941
4.45772	47.0256	45.8946	46.0003	2.23455	5.37502	5.24576	5.25783	5.29287	0.0714022	5.22147	5.36427	4.45771	16.1455	15.8138	15.1147	2.23454	1.84543	1.80752	1.72761	1.79352	0.0601475	1.73337	1.85367	4.45801	15.5708	15.4645	14.8109	2.23469	1.77974	1.7676	1.69289	1.74674	0.047035	1.69971	1.79378	4.45781	39.5645	37.0403	36.8492	2.23459	4.52222	4.23371	4.21187	4.3226	0.173221	4.14938	4.49582
4.47445	47.2485	46.0215	46.0919	2.24293	5.4005	5.26025	5.2683	5.30969	0.0787498	5.23094	5.38844	4.47445	16.1087	15.8398	15.0584	2.24293	1.84122	1.81048	1.72117	1.79096	0.0623612	1.7286	1.85332	4.47459	15.375	15.3428	14.8643	2.243	1.75736	1.75368	1.69899	1.73668	0.0326913	1.70399	1.76937	4.47466	39.6739	37.0641	36.89	2.24304	4.53473	4.23643	4.21653	4.32923	0.178249	4.15098	4.50748
4.49092	47.5185	46.2916	46.4496	2.25119	5.43136	5.29113	5.30919	5.34389	0.076283	5.26761	5.42018	4.49091	16.1135	15.7872	15.1297	2.25118	1.84177	1.80447	1.72932	1.79186	0.0572742	1.73458	1.84913	4.49124	15.5446	15.4769	14.728	2.25135	1.77675	1.76901	1.68341	1.74306	0.0518023	1.69125	1.79486	4.49128	39.6584	37.1397	36.9146	2.25137	4.53295	4.24507	4.21934	4.33245	0.174114	4.15834	4.50657
4.5078	47.7315	46.5406	46.5946	2.25965	5.45571	5.31959	5.32576	5.36702	0.0768677	5.29016	5.44389	4.5078	16.0945	15.9306	15.1273	2.25965	1.8396	1.82087	1.72906	1.79651	0.0591633	1.73735	1.85567	4.50807	15.3564	15.3278	14.9314	2.25978	1.75523	1.75197	1.70666	1.73795	0.0271501	1.7108	1.7651	4.50796	39.7839	37.1383	36.9915	2.25973	4.54729	4.24491	4.22812	4.34011	0.179625	4.16048	4.51973
4.52439	47.9093	46.68	46.8375	2.26797	5.47604	5.33552	5.35353	5.38836	0.0764603	5.3119	5.46482	4.52439	16.1128	15.6805	15.1675	2.26797	1.84169	1.79229	1.73364	1.78921	0.054088	1.73512	1.84329	4.52457	15.5601	15.5069	14.7052	2.26806	1.77852	1.77244	1.68081	1.74392	0.0547444	1.68918	1.79867	4.52445	39.8641	37.1002	37.0418	2.268	4.55646	4.24056	4.23388	4.34363	0.184344	4.15929	4.52798
4.54102	48.2255	47.0362	47.0834	2.2763	5.51218	5.37624	5.38164	5.42335	0.0769736	5.34638	5.50032	4.541	16.1763	15.9008	15.1248	2.27629	1.84895	1.81746	1.72877	1.7984	0.0623209	1.73607	1.86072	4.54132	15.4013	15.302	14.9307	2.27645	1.76037	1.74902	1.70658	1.73866	0.0283527	1.7103	1.76701	4.54129	39.8948	37.1936	37.1056	2.27644	4.55997	4.25123	4.24117	4.35079	0.181226	4.16956	4.53202
4.5576	48.3627	47.0886	47.2719	2.28461	5.52785	5.38222	5.40318	5.43775	0.07873	5.35902	5.51648	4.55759	16.0412	15.713	15.0812	2.28461	1.83351	1.796	1.72378	1.78443	0.0557739	1.72865	1.8402	4.5579	15.531	15.4576	14.6732	2.28476	1.77519	1.76681	1.67715	1.73972	0.0543469	1.68537	1.79406	4.55792	40.0218	37.199	37.1434	2.28477	4.57449	4.25185	4.2455	4.35728	0.18814	4.16914	4.54542
4.57442	48.6669	47.4727	47.5061	2.29304	5.56263	5.42613	5.42995	5.4729	0.077729	5.39518	5.55063	4.57443	16.2433	15.8854	15.1979	2.29305	1.8566	1.8157	1.73712	1.80314	0.0607265	1.74242	1.86387	4.57475	15.5105	15.3765	14.9759	2.29321	1.77285	1.75753	1.71174	1.74737	0.0317963	1.71558	1.77917	4.57455	39.955	37.1816	37.1667	2.29311	4.56686	4.24985	4.24815	4.35495	0.183514	4.17144	4.53847
4.59106	48.8608	47.6097	47.7325	2.30139	5.58479	5.44179	5.45583	5.49414	0.0788234	5.41531	5.57296	4.59101	16.0492	15.7508	15.0753	2.30136	1.83442	1.80032	1.7231	1.78595	0.0570345	1.72892	1.84298	4.59114	15.4547	15.4389	14.6382	2.30143	1.76647	1.76467	1.67315	1.73476	0.0533677	1.6814	1.78813	4.5912	40.159	37.1506	37.185	2.30146	4.59017	4.24631	4.25025	4.36224	0.197404	4.16484	4.55965
4.60759	49.0883	47.8476	47.9512	2.30967	5.61079	5.46898	5.48082	5.5202	0.078682	5.44151	5.59888	4.6076	16.2084	15.813	15.2031	2.30968	1.85262	1.80742	1.73772	1.79925	0.0578868	1.74137	1.85714	4.60787	15.5645	15.3692	14.8462	2.30981	1.77902	1.7567	1.69693	1.74422	0.0424486	1.70177	1.78666	4.60796	40.0786	37.1748	37.2213	2.30986	4.58098	4.24908	4.25439	4.36149	0.190109	4.17138	4.55159
4.62443	49.3422	48.079	48.1849	2.31811	5.63981	5.49543	5.50753	5.54759	0.0800969	5.46749	5.62769	4.62443	16.0504	15.8077	15.0666	2.31811	1.83456	1.80682	1.72212	1.78783	0.0585764	1.72926	1.84641	4.6246	15.4026	15.4026	14.7955	2.3182	1.76052	1.76052	1.69112	1.73739	0.0400659	1.69732	1.77745	4.62456	40.2116	37.2487	37.2625	2.31818	4.59618	4.25752	4.2591	4.37093	0.195072	4.17586	4.56601
4.64112	49.5186	48.3459	48.4381	2.32648	5.65997	5.52594	5.53648	5.57413	0.0745291	5.4996	5.64866	4.64111	16.1324	15.8296	15.1759	2.32647	1.84393	1.80932	1.73461	1.79595	0.0558743	1.74008	1.85183	4.64134	15.6005	15.4452	14.8575	2.32659	1.78314	1.76538	1.69821	1.74891	0.0447972	1.70411	1.79371	4.64112	40.2226	37.1504	37.2922	2.32648	4.59745	4.24629	4.2625	4.36875	0.198228	4.17052	4.56697
4.65778	49.7911	48.51	48.5732	2.33483	5.69112	5.5447	5.55192	5.59591	0.082533	5.51338	5.67845	4.65775	16.1571	15.8187	15.1221	2.33482	1.84676	1.80808	1.72845	1.79443	0.0603229	1.73411	1.85475	4.65792	15.4436	15.3387	14.8529	2.3349	1.7652	1.75322	1.69769	1.7387	0.0360195	1.70268	1.77472	4.65803	40.3823	37.1233	37.3142	2.33496	4.6157	4.2432	4.26501	4.37464	0.209053	4.16558	4.58369
4.67426	50.011	48.7015	48.9049	2.34309	5.71626	5.56658	5.58983	5.62423	0.0805494	5.54368	5.70478	4.67427	16.1068	15.8011	15.1161	2.3431	1.84101	1.80606	1.72776	1.79161	0.0579899	1.73362	1.8496	4.67453	15.4888	15.5088	14.7398	2.34323	1.77037	1.77266	1.68476	1.7426	0.0500974	1.6925	1.79269	4.67454	40.364	37.1815	37.3446	2.34323	4.61361	4.24984	4.26849	4.37731	0.204852	4.17246	4.58216
4.69112	50.2529	49.0597	49.0447	2.35154	5.74391	5.60753	5.60581	5.65242	0.0792395	5.57318	5.73166	4.69112	16.1814	15.8821	15.1749	2.35154	1.84954	1.81532	1.7345	1.79978	0.0590732	1.74071	1.85886	4.69143	15.5242	15.2973	14.919	2.3517	1.77441	1.74848	1.70524	1.74271	0.0349458	1.70776	1.77766	4.69124	40.4409	37.1871	37.3434	2.3516	4.62239	4.25049	4.26835	4.38041	0.209753	4.17066	4.59016
4.70772	50.3958	49.1422	49.277	2.35986	5.76024	5.61696	5.63236	5.66985	0.0786555	5.5912	5.74851	4.70772	16.0542	15.7637	15.091	2.35986	1.83499	1.80179	1.7249	1.78723	0.056474	1.73075	1.8437	4.7079	15.453	15.5345	14.7256	2.35995	1.76628	1.77559	1.68314	1.74167	0.0509044	1.69077	1.79258	4.70776	40.5022	37.0742	37.3517	2.35988	4.6294	4.23758	4.2693	4.37876	0.217639	4.16112	4.5964
4.72437	50.7631	49.4852	49.5688	2.36821	5.80223	5.65616	5.66571	5.70803	0.0817124	5.62632	5.78975	4.72435	16.2404	15.9198	15.2022	2.3682	1.85628	1.81963	1.73761	1.80451	0.0607646	1.74374	1.86527	4.72463	15.4987	15.3218	14.9182	2.36834	1.7715	1.75128	1.70515	1.74264	0.0340044	1.70864	1.77665	4.72468	40.5273	37.1117	37.3678	2.36837	4.63227	4.24187	4.27114	4.38176	0.217439	4.16432	4.5992
4.74102	50.8738	49.5996	49.7271	2.37656	5.81488	5.66923	5.68381	5.72264	0.0802131	5.64243	5.80285	4.74103	16.0368	15.7455	15.0861	2.37656	1.83301	1.79971	1.72435	1.78569	0.0556713	1.73002	1.84136	4.74126	15.5124	15.459	14.7369	2.37668	1.77306	1.76696	1.68442	1.74148	0.0495108	1.69197	1.79099	4.74124	40.5973	37.0983	37.3896	2.37667	4.64027	4.24034	4.27363	4.38474	0.221915	4.16283	4.60666
4.75776	51.1704	49.9359	49.9615	2.38495	5.84877	5.70768	5.71059	5.75568	0.0806316	5.67505	5.83631	4.75773	16.1833	15.901	15.1883	2.38493	1.84975	1.81748	1.73602	1.80108	0.0586144	1.74247	1.8597	4.75816	15.4885	15.4033	14.8713	2.38515	1.77034	1.76059	1.69979	1.74357	0.0382297	1.70534	1.7818	4.75786	40.6036	37.0515	37.416	2.385	4.64099	4.23499	4.27664	4.38421	0.223357	4.16085	4.60757
4.77437	51.414	50.1091	50.2402	2.39327	5.87662	5.72747	5.74246	5.78218	0.0821281	5.70005	5.86431	4.77438	16.0735	15.7637	15.1857	2.39328	1.8372	1.80179	1.73573	1.79157	0.051501	1.74007	1.84307	4.77456	15.4462	15.4302	14.7993	2.39337	1.7655	1.76368	1.69155	1.74024	0.0421772	1.69807	1.78242	4.77463	40.7052	37.0759	37.3851	2.3934	4.6526	4.23777	4.27312	4.38783	0.229979	4.15785	4.61781
4.79093	51.5922	50.3405	50.4728	2.40158	5.89698	5.75392	5.76904	5.80665	0.0785979	5.72805	5.88524	4.79091	16.1123	15.8394	15.0723	2.40157	1.84163	1.81044	1.72277	1.79161	0.0616288	1.72998	1.85324	4.79122	15.5124	15.3589	14.8712	2.40172	1.77307	1.75553	1.69978	1.74279	0.0382674	1.70453	1.78106	4.79134	40.7107	36.9557	37.3988	2.40178	4.65324	4.22404	4.27468	4.38399	0.234549	4.14944	4.61854
4.8078	51.9027	50.5627	50.6701	2.41003	5.93248	5.77931	5.79159	5.83446	0.0851083	5.74935	5.91957	4.80778	16.1371	15.7567	15.2046	2.41002	1.84447	1.80099	1.73789	1.79445	0.0535888	1.74086	1.84804	4.80795	15.4322	15.4711	14.8608	2.41011	1.7639	1.76835	1.69859	1.74361	0.0390546	1.70456	1.78266	4.80796	40.8292	37.0015	37.3802	2.41011	4.66678	4.22927	4.27256	4.38954	0.24107	4.14847	4.63061
4.82435	52.0268	50.8375	50.9375	2.41833	5.94666	5.81073	5.82216	5.85985	0.0753993	5.78445	5.93525	4.82435	16.1121	15.8632	15.0848	2.41833	1.84161	1.81316	1.72419	1.79299	0.0612527	1.73173	1.85424	4.82466	15.5492	15.3973	14.8358	2.41848	1.77727	1.75991	1.69573	1.7443	0.0429514	1.70135	1.78726	4.82445	40.8141	36.9796	37.3675	2.41838	4.66505	4.22677	4.27111	4.38764	0.241263	4.14638	4.62891
4.84107	52.3401	51.0326	51.1031	2.42671	5.98247	5.83303	5.84109	5.88553	0.0840519	5.80148	5.96958	4.84106	16.2019	15.8172	15.2503	2.4267	1.85188	1.8079	1.74311	1.80096	0.0547175	1.74625	1.85568	4.84123	15.4508	15.4486	14.8862	2.42679	1.76603	1.76577	1.70149	1.74443	0.0371882	1.70724	1.78162	4.84134	40.9048	36.8555	37.3668	2.42684	4.67542	4.21258	4.27102	4.38634	0.252051	4.13429	4.63839
4.85759	52.5047	51.2242	51.4223	2.43499	6.00128	5.85493	5.87757	5.91126	0.0787777	5.83248	5.99004	4.85757	16.0623	15.8654	15.0582	2.43498	1.83592	1.81342	1.72115	1.79016	0.0608161	1.72935	1.85098	4.85787	15.5533	15.3708	14.7718	2.43513	1.77774	1.75688	1.68842	1.74101	0.0467273	1.69429	1.78774	4.8579	40.9202	36.9359	37.3725	2.43515	4.67717	4.22177	4.27167	4.39021	0.249771	4.14044	4.63998
4.8745	52.7718	51.55	51.5465	2.44347	6.03181	5.89216	5.89176	5.93858	0.0807447	5.85783	6.01932	4.8745	16.1694	15.8449	15.1681	2.44347	1.84816	1.81107	1.73371	1.79765	0.0583929	1.73925	1.85604	4.87472	15.5506	15.4165	14.9069	2.44358	1.77743	1.76211	1.70386	1.7478	0.0388172	1.70898	1.78662	4.87456	40.9244	36.7771	37.3613	2.4435	4.67765	4.20362	4.2704	4.38389	0.256587	4.1273	4.64048
4.89101	52.9379	51.6489	51.7969	2.45174	6.0508	5.90347	5.92039	5.95822	0.0806224	5.8776	6.03884	4.891	16.1844	15.849	15.1483	2.45174	1.84988	1.81154	1.73145	1.79763	0.060428	1.7372	1.85805	4.89115	15.4763	15.4288	14.7418	2.45181	1.76894	1.76351	1.68499	1.73915	0.0469798	1.69217	1.78613	4.89109	41.0659	36.8108	37.356	2.45178	4.69383	4.20748	4.26979	4.39037	0.26465	4.12572	4.65502
4.90771	53.3082	52.0136	52.1078	2.46011	6.09313	5.94515	5.95592	5.99807	0.0825039	5.91556	6.08057	4.90769	16.1154	15.8418	15.1501	2.4601	1.84199	1.81071	1.73166	1.79479	0.0568653	1.73792	1.85165	4.90799	15.5815	15.4417	14.9779	2.46025	1.78096	1.76499	1.71198	1.75264	0.0361119	1.71653	1.78875	4.90794	40.9547	36.7435	37.3042	2.46023	4.68112	4.19978	4.26387	4.38159	0.26137	4.12022	4.64296
4.92437	53.3407	52.1204	52.2024	2.46847	6.09684	5.95737	5.96673	6.00698	0.0779638	5.92902	6.08495	4.92435	16.1697	15.825	15.122	2.46846	1.8482	1.80879	1.72845	1.79515	0.0610298	1.73412	1.85617	4.92456	15.4239	15.4387	14.7361	2.46856	1.76296	1.76464	1.68433	1.73731	0.0458874	1.69142	1.7832	4.9245	41.1385	36.732	37.2972	2.46853	4.70213	4.19847	4.26306	4.38789	0.274049	4.11384	4.66194
4.94109	53.7044	52.438	52.5349	2.47685	6.13841	5.99366	6.00474	6.0456	0.0805612	5.96504	6.12617	4.94111	16.083	15.8759	15.1506	2.47686	1.83828	1.81461	1.73172	1.79487	0.0559575	1.73891	1.85083	4.94137	15.5808	15.4514	14.8638	2.47699	1.78088	1.7661	1.69893	1.74864	0.0436758	1.70496	1.79231	4.94117	41.0571	36.649	37.2879	2.47689	4.69283	4.18898	4.262	4.38127	0.272279	4.10899	4.65355
4.95776	53.9112	52.6258	52.718	2.4852	6.16205	6.01513	6.02567	6.06762	0.08195	5.98567	6.14957	4.95774	16.1955	15.8014	15.102	2.48519	1.85115	1.8061	1.72616	1.79447	0.0633023	1.73117	1.85777	4.9579	15.3885	15.4138	14.8427	2.48527	1.75891	1.7618	1.69652	1.73907	0.0368827	1.70219	1.77596	4.95796	41.218	36.6551	37.2568	2.4853	4.71122	4.18968	4.25845	4.38645	0.283351	4.1031	4.6698
4.97427	54.0342	52.828	52.9531	2.49348	6.17611	6.03824	6.05254	6.08896	0.0758077	6.01315	6.16477	4.97426	16.0405	15.8391	15.1768	2.49347	1.83342	1.81041	1.73471	1.79285	0.0516456	1.7412	1.8445	4.9746	15.6042	15.5123	14.7734	2.49364	1.78356	1.77305	1.6886	1.7484	0.0520557	1.69635	1.80046	4.9746	41.1257	36.618	37.2349	2.49364	4.70066	4.18544	4.25594	4.38068	0.279344	4.10134	4.66003
4.99117	54.3594	53.0762	53.1703	2.50195	6.21329	6.06661	6.07737	6.11909	0.081756	6.03733	6.20084	4.99117	16.2247	15.7647	15.1172	2.50195	1.85448	1.8019	1.7279	1.79476	0.0635944	1.73117	1.85835	4.9914	15.3816	15.4374	14.9356	2.50207	1.75812	1.76449	1.70713	1.74325	0.0314378	1.71181	1.77469	4.99133	41.2806	36.5597	37.1761	2.50203	4.71837	4.17878	4.24923	4.38212	0.293319	4.08881	4.67544
5.00013	54.3933	53.1636	53.2157	2.50644	6.21715	6.0766	6.08255	6.12543	0.079486	6.04595	6.20492	5.00774	16.0012	15.8833	15.172	2.51026	1.82894	1.81546	1.73416	1.79285	0.0512705	1.74158	1.84412	5.00791	15.6574	15.4458	14.7645	2.51034	1.78964	1.76545	1.68759	1.74756	0.053327	1.69423	1.80089	5.00006	41.2686	36.4834	37.1736	2.50641	4.717	4.17006	4.24894	4.37867	0.295649	4.08302	4.67431
												5.0244	16.2794	15.7376	15.1498	2.51861	1.86073	1.79881	1.73163	1.79706	0.0645717	1.73249	1.86163	5.02464	15.4629	15.4464	14.9526	2.51873	1.76741	1.76553	1.70908	1.74734	0.0331465	1.71419	1.78048
												5.04093	15.9789	15.8924	15.1193	2.52689	1.82639	1.8165	1.72813	1.79034	0.0540982	1.73624	1.84444	5.04126	15.5539	15.453	14.7356	2.52706	1.77781	1.76628	1.68428	1.74279	0.0509977	1.69179	1.79379
												5.05774	16.257	15.7538	15.1989	2.53532	1.85817	1.80066	1.73723	1.79869	0.0604935	1.7382	1.85918	5.0581	15.4423	15.4424	14.9841	2.5355	1.76505	1.76506	1.71269	1.7476	0.0302355	1.71737	1.77784
												5.07423	16.0386	15.8773	15.1411	2.54359	1.83321	1.81478	1.73062	1.79287	0.0546881	1.73818	1.84756	5.07454	15.5237	15.4294	14.738	2.54374	1.77436	1.76358	1.68455	1.74083	0.0490352	1.69179	1.78986
												5.09097	16.1707	15.8356	15.168	2.55198	1.84831	1.81001	1.7337	1.79734	0.0583462	1.73899	1.85568	5.09123	15.5236	15.4345	14.961	2.55211	1.77434	1.76417	1.71004	1.74952	0.034566	1.71495	1.78408
												5.10774	16.0819	15.8524	15.0968	2.56038	1.83817	1.81193	1.72556	1.79189	0.0589181	1.73297	1.8508	5.10788	15.4664	15.3441	14.7092	2.56045	1.76781	1.75383	1.68126	1.7343	0.0464606	1.68784	1.78076
												5.12443	16.1814	15.83	15.1547	2.56875	1.84954	1.80936	1.73218	1.79703	0.0596448	1.73738	1.85667	5.12466	15.6572	15.5332	14.8992	2.56887	1.78962	1.77545	1.70298	1.75601	0.0464761	1.70954	1.80249
												5.14108	16.1792	15.8906	15.1835	2.5771	1.84928	1.81629	1.73548	1.80035	0.0585535	1.7418	1.8589	5.14124	15.3566	15.3173	14.836	2.57718	1.75526	1.75077	1.69575	1.73393	0.0331346	1.70079	1.76706
												5.15766	16.0935	15.7659	15.1086	2.58541	1.83949	1.80204	1.72692	1.78948	0.0573262	1.73216	1.84681	5.15789	15.6756	15.5277	14.8025	2.58552	1.79172	1.77482	1.69192	1.75282	0.0534128	1.69941	1.80623
												5.17452	16.2514	15.9013	15.2187	2.59386	1.85753	1.81752	1.7395	1.80485	0.0600276	1.74482	1.86488	5.17468	15.3653	15.395	14.939	2.59394	1.75625	1.75965	1.70752	1.74114	0.0291665	1.71198	1.77031
												5.191	16.0723	15.7804	15.1308	2.60212	1.83706	1.8037	1.72945	1.79007	0.0550848	1.73499	1.84516	5.19124	15.6247	15.525	14.7682	2.60224	1.7859	1.77451	1.688	1.74947	0.0535356	1.69594	1.80301
												5.20771	16.2464	15.8236	15.2437	2.6105	1.85696	1.80864	1.74236	1.80265	0.0575343	1.74512	1.86019	5.20795	15.4394	15.363	14.9785	2.61062	1.76472	1.756	1.71204	1.74425	0.0282377	1.71602	1.77249
												5.22431	16.0854	15.9026	15.1017	2.61882	1.83856	1.81766	1.72612	1.79412	0.0598047	1.73431	1.85392	5.22464	15.5437	15.4951	14.7857	2.61898	1.77664	1.77109	1.69	1.74591	0.0484971	1.69742	1.79441
												5.24113	16.1976	15.7754	15.2785	2.62725	1.85139	1.80312	1.74633	1.80028	0.0525877	1.74769	1.85287	5.24146	15.5457	15.4394	14.9148	2.62742	1.77687	1.76473	1.70476	1.74879	0.0386055	1.71018	1.78739
												5.25765	16.1219	15.8819	15.1379	2.63553	1.84273	1.8153	1.73026	1.7961	0.0586418	1.73746	1.85474	5.25788	15.4467	15.4987	14.7854	2.63565	1.76556	1.7715	1.68997	1.74234	0.0454533	1.69689	1.7878
												5.27426	16.1588	15.7989	15.1655	2.64386	1.84695	1.80582	1.73341	1.79539	0.0574793	1.73791	1.85287	5.2746	15.6312	15.3939	14.8944	2.64403	1.78665	1.75952	1.70243	1.74953	0.0429919	1.70654	1.79253
												5.29107	16.1696	15.9162	15.1677	2.65228	1.84819	1.81923	1.73366	1.80036	0.0595458	1.74081	1.8599	5.29131	15.3828	15.5124	14.8214	2.6524	1.75825	1.77307	1.69409	1.7418	0.0419824	1.69982	1.78379
												5.3077	16.1298	15.7717	15.1569	2.66062	1.84363	1.80271	1.73244	1.79293	0.0562393	1.73669	1.84917	5.30796	15.6224	15.4021	14.8619	2.66075	1.78564	1.76046	1.69871	1.74827	0.0447262	1.70354	1.793
												5.32441	16.2007	15.94	15.2289	2.669	1.85174	1.82194	1.74067	1.80478	0.0574918	1.74729	1.86227	5.32448	15.4467	15.4768	14.9039	2.66903	1.76556	1.769	1.70351	1.74603	0.0368569	1.70917	1.78288
												5.34089	16.0655	15.8144	15.1292	2.67726	1.83629	1.80758	1.72926	1.79105	0.0553977	1.73565	1.84644	5.34127	15.5804	15.4238	14.8221	2.67745	1.78084	1.76293	1.69416	1.74598	0.0457573	1.70022	1.79174
												5.35787	16.2483	15.9446	15.1413	2.68577	1.85719	1.82247	1.73065	1.80344	0.0653796	1.73806	1.86881	5.35801	15.5045	15.4369	14.9838	2.68584	1.77216	1.76444	1.71264	1.74975	0.0323651	1.71738	1.78211
												5.37428	16.0358	15.8072	15.143	2.69399	1.8329	1.80676	1.73085	1.79017	0.0530083	1.73716	1.84318	5.37452	15.5803	15.5192	14.8168	2.69411	1.78082	1.77384	1.69356	1.74941	0.048491	1.70092	1.7979
												5.39103	16.2139	15.8305	15.2388	2.70239	1.85324	1.80943	1.7418	1.80149	0.0561461	1.74534	1.85764	5.39127	15.5442	15.3922	14.9484	2.70251	1.77671	1.75933	1.7086	1.74821	0.0353883	1.71282	1.7836
												5.40773	16.0813	15.8591	15.1424	2.71076	1.83809	1.8127	1.73078	1.79385	0.056083	1.73777	1.84994	5.40795	15.5444	15.4842	14.7995	2.71087	1.77673	1.76984	1.69159	1.74605	0.0472953	1.69876	1.79335
												5.42449	16.1864	15.7893	15.1803	2.71916	1.85011	1.80472	1.73511	1.79665	0.0579215	1.73872	1.85457	5.42475	15.5398	15.4893	14.9068	2.71929	1.7762	1.77042	1.70384	1.75015	0.0402124	1.70994	1.79037
												5.44101	16.1022	15.9182	15.1363	2.72744	1.84048	1.81945	1.73008	1.79667	0.0586225	1.73805	1.85529	5.44119	15.4709	15.411	14.8593	2.72753	1.76832	1.76148	1.69841	1.74274	0.0385387	1.7042	1.78128
												5.45762	16.2593	15.7352	15.2101	2.73577	1.85844	1.79853	1.73851	1.79849	0.0599618	1.73853	1.85846	5.45803	15.6344	15.5788	14.8678	2.73598	1.78701	1.78065	1.69939	1.75568	0.0488574	1.70682	1.80454
												5.47443	16.0299	15.9411	15.0903	2.7442	1.83222	1.82207	1.72482	1.79304	0.0592939	1.73374	1.85233	5.47469	15.3796	15.3774	14.8874	2.74433	1.75789	1.75764	1.70163	1.73905	0.0324095	1.70664	1.77146
												5.49106	16.2717	15.7553	15.2309	2.75253	1.85986	1.80083	1.7409	1.80053	0.05948	1.74105	1.86001	5.49126	15.6381	15.5775	14.8311	2.75263	1.78744	1.78051	1.69519	1.75438	0.0513759	1.703	1.80575
												5.50772	16.1288	15.9622	15.0603	2.76088	1.84352	1.82448	1.7214	1.79646	0.0657036	1.73076	1.86217	5.50788	15.42	15.3567	14.9466	2.76096	1.76251	1.75527	1.70839	1.74206	0.0293779	1.71268	1.77144
												5.52427	16.1435	15.7653	15.2521	2.76918	1.8452	1.80198	1.74332	1.79683	0.0511351	1.7457	1.84797	5.52464	15.6222	15.5299	14.7484	2.76937	1.78561	1.77507	1.68574	1.74881	0.0548721	1.69393	1.80368
												5.54113	16.2124	15.889	15.138	2.77763	1.85307	1.81611	1.73027	1.79982	0.0630025	1.73682	1.86282	5.54143	15.4406	15.3623	14.9697	2.77778	1.76486	1.75591	1.71103	1.74394	0.028845	1.71509	1.77278
												5.55758	16.0738	15.8886	15.1486	2.78588	1.83724	1.81606	1.73149	1.79493	0.0559542	1.73898	1.85088	5.55788	15.5799	15.5089	14.8023	2.78603	1.78079	1.77266	1.6919	1.74845	0.0491415	1.69931	1.79759
												5.57433	16.1829	15.8048	15.2261	2.79427	1.84971	1.80649	1.74035	1.79885	0.0550798	1.74377	1.85393	5.57456	15.5237	15.3569	14.9044	2.79439	1.77436	1.7553	1.70357	1.74441	0.0366284	1.70778	1.78104
												5.59103	16.1441	15.8921	15.11	2.80265	1.84528	1.81647	1.72707	1.79627	0.0616358	1.73464	1.85791	5.59124	15.5014	15.4841	14.8632	2.80275	1.77181	1.76983	1.69886	1.74683	0.0415591	1.70527	1.78839
												5.60778	16.1209	15.8165	15.2492	2.81104	1.84262	1.80783	1.74298	1.79781	0.0505683	1.74724	1.84838	5.60808	15.5445	15.4666	14.8336	2.81119	1.77674	1.76783	1.69548	1.74668	0.0445679	1.70211	1.79125
												5.62437	16.1892	15.8669	15.1657	2.81936	1.85042	1.81359	1.73345	1.79915	0.0598094	1.73934	1.85896	5.62449	15.4755	15.3719	14.9263	2.81942	1.76885	1.75701	1.70608	1.74398	0.0333533	1.71063	1.77733
												5.64099	16.0946	15.83	15.1405	2.82769	1.83961	1.80937	1.73056	1.79318	0.0562972	1.73688	1.84948	5.6413	15.6587	15.5498	14.7752	2.82784	1.78979	1.77735	1.68881	1.75198	0.0550619	1.69692	1.80704
												5.65785	16.1851	15.8409	15.2207	2.83614	1.84995	1.81061	1.73973	1.8001	0.0558603	1.74424	1.85596	5.65799	15.5061	15.3261	15.0042	2.83621	1.77234	1.75178	1.71498	1.74637	0.0290613	1.71731	1.77543
												5.67436	16.0902	15.8273	15.1247	2.84442	1.8391	1.80906	1.72875	1.7923	0.0570508	1.73525	1.84936	5.67459	15.5631	15.6055	14.7819	2.84453	1.77886	1.78371	1.68957	1.75071	0.0530048	1.69771	1.80372
												5.69106	16.2254	15.9169	15.1907	2.85279	1.85456	1.81931	1.7363	1.80339	0.0607175	1.74267	1.86411	5.69124	15.5208	15.4015	14.9777	2.85288	1.77403	1.76039	1.71195	1.74879	0.0326245	1.71617	1.78141
												5.70765	16.1674	15.7666	15.1313	2.8611	1.84794	1.80212	1.7295	1.79319	0.0597203	1.73347	1.85291	5.70799	15.5978	15.5309	14.7821	2.86128	1.78283	1.77518	1.68959	1.7492	0.051762	1.69744	1.80096
												5.72451	16.168	15.9555	15.2581	2.86956	1.848	1.82372	1.744	1.80524	0.0544104	1.75083	1.85965	5.72478	15.5223	15.4453	14.9809	2.86969	1.7742	1.76539	1.71232	1.75064	0.0334785	1.71716	1.78412
												5.74095	16.1465	15.7842	15.0888	2.8778	1.84554	1.80414	1.72465	1.79144	0.0614379	1.73001	1.85288	5.74122	15.5083	15.4695	14.8352	2.87793	1.7726	1.76816	1.69567	1.74547	0.0431931	1.70228	1.78867
												5.75761	16.1809	15.9014	15.2799	2.88615	1.84948	1.81753	1.7465	1.8045	0.052712	1.75179	1.85721	5.75796	15.472	15.4239	14.9279	2.88632	1.76845	1.76296	1.70625	1.74589	0.0344348	1.71145	1.78032
												5.77434	16.2366	15.8637	15.1225	2.89453	1.85585	1.81322	1.7285	1.79919	0.0648206	1.73437	1.86401	5.77462	15.5644	15.4619	14.8609	2.89468	1.77901	1.7673	1.6986	1.7483	0.043438	1.70487	1.79174
												5.79104	16.0814	15.8346	15.1612	2.90291	1.8381	1.8099	1.73293	1.79364	0.0544389	1.7392	1.84808	5.79132	15.5583	15.489	14.8675	2.90305	1.77832	1.77039	1.69936	1.74936	0.0434797	1.70588	1.79284
												5.80769	16.2189	15.9039	15.2588	2.91125	1.85382	1.81781	1.74408	1.80524	0.0559412	1.7493	1.86118	5.80779	15.5074	15.4037	14.9654	2.9113	1.77249	1.76064	1.71054	1.74789	0.0328832	1.71501	1.78077
												5.8243	16.0443	15.7696	15.1255	2.91958	1.83386	1.80247	1.72884	1.78839	0.0539074	1.73448	1.8423	5.82462	15.5028	15.5484	14.7582	2.91974	1.77197	1.77718	1.68686	1.74534	0.0507096	1.69463	1.79605
												5.84119	16.2543	15.8866	15.2251	2.92804	1.85787	1.81584	1.74023	1.80465	0.0596152	1.74503	1.86426	5.84127	15.546	15.2915	14.9458	2.92809	1.77691	1.74781	1.70831	1.74434	0.034434	1.70991	1.77878
												5.85766	16.0662	15.7886	15.089	2.9363	1.83637	1.80464	1.72468	1.78856	0.0575565	1.73101	1.84612	5.85788	15.5633	15.6435	14.7828	2.93641	1.77888	1.78805	1.68967	1.7522	0.0543444	1.69786	1.80655
												5.8744	16.2562	15.8736	15.2673	2.94469	1.85808	1.81435	1.74505	1.80583	0.0569983	1.74883	1.86282	5.87459	15.5731	15.3352	15.0168	2.94479	1.78001	1.75282	1.71642	1.74975	0.0319046	1.71784	1.78165
												5.89104	16.1033	15.8588	15.1153	2.95303	1.84061	1.81266	1.72768	1.79365	0.0588146	1.73483	1.85246	5.89129	15.487	15.5919	14.7538	2.95316	1.77017	1.78215	1.68635	1.74622	0.0521949	1.69403	1.79842
												5.90789	16.2144	15.8414	15.2267	2.96148	1.85331	1.81067	1.74041	1.80146	0.0570093	1.74445	1.85847	5.9081	15.5469	15.377	14.9225	2.96159	1.77701	1.75759	1.70564	1.74675	0.036897	1.70985	1.78364
												5.92428	16.0958	15.9035	15.1855	2.9697	1.83975	1.81777	1.7357	1.79774	0.0548407	1.7429	1.85258	5.92457	15.5527	15.5595	14.8826	2.96984	1.77767	1.77845	1.70108	1.7524	0.0444444	1.70796	1.79684
												5.94097	16.2306	15.7924	15.0966	2.97806	1.85515	1.80507	1.72554	1.79526	0.06536	1.7299	1.86062	5.94138	15.5701	15.4449	14.8156	2.97827	1.77966	1.76536	1.69342	1.74615	0.0462172	1.69993	1.79236
												5.95774	16.1247	15.9243	15.3542	2.98647	1.84305	1.82015	1.75498	1.80606	0.0456938	1.76037	1.85175	5.95799	15.5196	15.5585	14.9638	2.98659	1.77389	1.77834	1.71036	1.7542	0.0380253	1.71617	1.79222
												5.97441	16.1574	15.8606	15.0306	2.99482	1.84679	1.81286	1.718	1.79255	0.0667539	1.7258	1.85931	5.97465	15.607	15.3783	14.7836	2.99495	1.78388	1.75774	1.68977	1.7438	0.0485781	1.69522	1.79237
												5.99098	16.2164	15.8844	15.2329	3.00313	1.85353	1.81559	1.74112	1.80342	0.0571861	1.74623	1.8606	5.99118	15.5598	15.5563	14.97	3.00323	1.77849	1.77808	1.71107	1.75588	0.0388043	1.71708	1.79468
												6.0076	16.1715	15.9075	15.0983	3.01146	1.8484	1.81823	1.72574	1.79746	0.0639149	1.73354	1.86137	6.00802	15.5328	15.4546	14.8297	3.01167	1.7754	1.76646	1.69503	1.74563	0.0440482	1.70158	1.78968
												6.02448	16.1085	15.8342	15.2792	3.01992	1.84121	1.80985	1.74641	1.79915	0.0482964	1.75086	1.84745	6.02469	15.5801	15.4091	14.9116	3.02003	1.78081	1.76126	1.70439	1.74882	0.039697	1.70912	1.78852
												6.04093	16.1973	15.9263	15.1077	3.02817	1.85135	1.82038	1.72681	1.79952	0.0648398	1.73468	1.86436	6.0412	15.4595	15.5406	14.8383	3.02831	1.76702	1.7763	1.69602	1.74644	0.0439145	1.70253	1.79036
												6.05768	16.1604	15.8058	15.2043	3.03657	1.84714	1.8066	1.73785	1.7972	0.0552463	1.74195	1.85244	6.05787	15.6437	15.3738	14.9202	3.03666	1.78807	1.75723	1.70538	1.75023	0.0417913	1.70843	1.79202
												6.07431	16.1925	15.8991	15.1475	3.0449	1.8508	1.81727	1.73136	1.79981	0.061608	1.7382	1.86142	6.07463	15.439	15.5534	14.8986	3.04506	1.76468	1.77776	1.70291	1.74845	0.0399798	1.70847	1.78843
												6.09119	16.0922	15.7156	15.2291	3.05336	1.83934	1.79629	1.74068	1.7921	0.0494609	1.74264	1.84156	6.09138	15.5963	15.4285	14.8848	3.05346	1.78266	1.76347	1.70133	1.74916	0.0425143	1.70664	1.79167
												6.10762	16.2019	15.9628	15.1752	3.0616	1.85188	1.82455	1.73452	1.80365	0.0614049	1.74225	1.86506	6.10781	15.5792	15.4836	14.9648	3.06169	1.7807	1.76977	1.71048	1.75365	0.0377869	1.71586	1.79144
												6.12436	16.1137	15.8162	15.1738	3.06999	1.8418	1.80779	1.73437	1.79465	0.0549067	1.73975	1.84956	6.12466	15.5005	15.4755	14.8029	3.07014	1.7717	1.76885	1.69197	1.74418	0.045231	1.69895	1.78941
												6.1411	16.2504	15.9612	15.1899	3.07838	1.85743	1.82436	1.7362	1.806	0.0626623	1.74333	1.86866	6.14131	15.5997	15.4592	14.9895	3.07849	1.78305	1.76699	1.7133	1.75445	0.0365267	1.71792	1.79097
												6.15771	16.0618	15.793	15.1007	3.08671	1.83587	1.80514	1.72601	1.78901	0.0566779	1.73233	1.84568	6.15795	15.5021	15.5403	14.8022	3.08683	1.77189	1.77626	1.69189	1.74668	0.0474995	1.69918	1.79418
												6.17442	16.273	15.9129	15.3607	3.09508	1.86	1.81885	1.75573	1.81153	0.0525186	1.75901	1.86405	6.17452	15.6761	15.427	14.9928	3.09514	1.79178	1.7633	1.71367	1.75625	0.03953	1.71672	1.79578
												6.19101	16.0648	15.8828	15.0314	3.1034	1.83621	1.81541	1.71809	1.7899	0.0630558	1.72684	1.85296	6.19136	15.5348	15.5864	14.8173	3.10358	1.77563	1.78152	1.69362	1.75026	0.0491388	1.70112	1.79939
												6.20783	16.295	15.8062	15.3385	3.11183	1.86252	1.80665	1.75319	1.80745	0.0546678	1.75278	1.86212	6.20804	15.6216	15.4175	14.9587	3.11194	1.78555	1.76222	1.70978	1.75252	0.0388076	1.71371	1.79132
												6.22432	16.1262	15.9667	15.052	3.1201	1.84323	1.825	1.72045	1.79622	0.0662555	1.72997	1.86248	6.22459	15.4161	15.5156	14.8476	3.12023	1.76206	1.77343	1.69708	1.74419	0.0411925	1.703	1.78538
												6.24097	16.1953	15.7935	15.2709	3.12844	1.85112	1.8052	1.74547	1.80059	0.0529769	1.74762	1.85357	6.24129	15.7738	15.5102	14.9063	3.12861	1.80295	1.77282	1.70379	1.75985	0.0508307	1.70902	1.81068
												6.25766	16.1433	15.9265	15.139	3.13681	1.84517	1.82039	1.73038	1.79865	0.0604047	1.73825	1.85906	6.25799	15.4315	15.4826	14.8982	3.13698	1.76383	1.76967	1.70287	1.74545	0.0369946	1.70846	1.78245
												6.27444	16.1981	15.8351	15.1671	3.14522	1.85144	1.80995	1.7336	1.79833	0.0597728	1.73856	1.8581	6.27464	15.6289	15.4839	14.8667	3.14532	1.78639	1.7698	1.69926	1.75182	0.0462625	1.70556	1.79808
												6.29095	16.1678	15.9117	15.2313	3.1535	1.84798	1.81871	1.74094	1.80254	0.0553209	1.74722	1.85786	6.29112	15.4732	15.481	14.9887	3.15358	1.76858	1.76948	1.71321	1.75043	0.0322319	1.71819	1.78266
												6.30766	16.1457	15.7563	15.2147	3.16187	1.84545	1.80094	1.73905	1.79515	0.0534406	1.74171	1.84859	6.30802	15.6271	15.5009	14.744	3.16206	1.78617	1.77175	1.68524	1.74772	0.0545882	1.69313	1.80231
												6.32447	16.2365	15.9183	15.3191	3.1703	1.85583	1.81946	1.75097	1.80875	0.0532398	1.75551	1.86199	6.3246	15.5187	15.4935	15.066	3.17037	1.77378	1.7709	1.72204	1.75558	0.0290761	1.7265	1.78465
												6.34097	16.089	15.8732	15.0408	3.17857	1.83897	1.81431	1.71917	1.79081	0.0632605	1.72755	1.85408	6.34127	15.5834	15.4718	14.7021	3.17872	1.78119	1.76843	1.68046	1.74336	0.0548465	1.68851	1.7982
												6.35774	16.2136	15.8501	15.2968	3.18698	1.85321	1.81166	1.74842	1.80443	0.0527679	1.75167	1.8572	6.35785	15.5747	15.4124	15.0545	3.18703	1.78019	1.76164	1.72073	1.75418	0.0304226	1.72376	1.78461
												6.37437	16.1451	15.9326	15.0937	3.19531	1.84539	1.8211	1.72521	1.79723	0.0635444	1.73369	1.86078	6.37465	15.5174	15.5625	14.8085	3.19546	1.77363	1.77879	1.69261	1.74835	0.0483365	1.70001	1.79668
												6.39123	16.1343	15.8023	15.2963	3.20377	1.84415	1.8062	1.74836	1.79957	0.0482371	1.75134	1.84781	6.39137	15.651	15.4405	14.9816	3.20384	1.78891	1.76485	1.7124	1.75538	0.0391232	1.71626	1.79451
												6.40761	16.2206	15.982	15.124	3.21198	1.85402	1.82674	1.72867	1.80314	0.0659223	1.73722	1.86906	6.40791	15.4675	15.5246	14.8347	3.21213	1.76793	1.77446	1.69561	1.746	0.0437607	1.70224	1.78976
												6.42435	16.2082	15.7904	15.1848	3.22037	1.8526	1.80484	1.73562	1.79769	0.0588167	1.73887	1.85651	6.42468	15.6897	15.4468	14.9926	3.22053	1.79333	1.76557	1.71366	1.75752	0.0404447	1.71708	1.79796
												6.44099	16.1644	15.9788	15.2415	3.22871	1.84759	1.82638	1.7421	1.80536	0.0558004	1.74956	1.86116	6.44135	15.5139	15.4766	14.867	3.22889	1.77324	1.76897	1.69929	1.74717	0.0415144	1.70565	1.78868
												6.45777	16.2127	15.7575	15.2881	3.23712	1.85311	1.80108	1.74743	1.80054	0.0528412	1.7477	1.85338	6.45798	15.6438	15.5905	14.9265	3.23723	1.78808	1.78199	1.7061	1.75872	0.0456768	1.71305	1.8044
												6.47424	16.2101	15.9648	15.1686	3.24538	1.85282	1.82477	1.73378	1.80379	0.0622339	1.74155	1.86602	6.4745	15.5491	15.4059	14.9557	3.24551	1.77726	1.7609	1.70943	1.7492	0.0353965	1.7138	1.78459
												6.49097	16.2436	15.8024	15.1722	3.25376	1.85665	1.80621	1.73418	1.79901	0.0615495	1.73746	1.86056	6.49139	15.6788	15.5608	14.8445	3.25397	1.79209	1.77859	1.69673	1.7558	0.0516012	1.7042	1.80741
												6.50781	16.1713	15.92	15.2663	3.26221	1.84838	1.81966	1.74494	1.80432	0.0533935	1.75093	1.85772	6.50797	15.521	15.4842	14.9464	3.26229	1.77405	1.76984	1.70837	1.75075	0.0367645	1.71399	1.78752
												6.52429	16.1891	15.8222	15.0999	3.27047	1.85042	1.80848	1.72592	1.79494	0.0633455	1.73159	1.85828	6.52456	15.5738	15.5684	14.8559	3.2706	1.78009	1.77947	1.69803	1.75253	0.0471979	1.70533	1.79973
												6.54105	16.2222	15.8059	15.3215	3.27887	1.8542	1.80661	1.75125	1.80402	0.0515257	1.75249	1.85555	6.54114	15.5734	15.4401	14.9929	3.27891	1.78004	1.7648	1.71369	1.75284	0.034752	1.71809	1.78759
												6.55769	16.1832	15.9048	15.0568	3.28721	1.84974	1.81792	1.72099	1.79622	0.067062	1.72916	1.86328	6.558	15.5058	15.552	14.8774	3.28736	1.77231	1.7776	1.70049	1.75013	0.0430758	1.70706	1.79321
												6.5745	16.1506	15.7841	15.2832	3.29564	1.84601	1.80412	1.74687	1.799	0.0497729	1.74923	1.84877	6.57461	15.6403	15.4386	15.0143	3.29569	1.78768	1.76463	1.71613	1.75615	0.0365232	1.71963	1.79267
												6.59093	16.2395	15.9988	15.1704	3.30387	1.85618	1.82866	1.73397	1.80627	0.0641043	1.74216	1.87037	6.59115	15.462	15.4771	14.8748	3.30398	1.7673	1.76904	1.70019	1.74551	0.0392604	1.70625	1.78477
												6.60775	16.1285	15.8007	15.1625	3.3123	1.84349	1.80602	1.73308	1.79419	0.0561473	1.73805	1.85034	6.60801	15.6612	15.5464	14.99	3.31243	1.79008	1.77696	1.71335	1.76013	0.0410353	1.71909	1.80116
												6.62443	16.3169	15.9726	15.2048	3.32066	1.86502	1.82567	1.73791	1.80953	0.0650731	1.74446	1.87461	6.62468	15.5553	15.442	14.9188	3.32079	1.77797	1.76501	1.70522	1.7494	0.038805	1.7106	1.78821
												6.64102	16.0859	15.8225	15.1703	3.32898	1.83862	1.80852	1.73397	1.7937	0.0538752	1.73983	1.84758	6.64132	15.6245	15.5249	14.9065	3.32913	1.78588	1.7745	1.70381	1.75473	0.0444608	1.71027	1.79919
												6.65766	16.2822	15.9446	15.2997	3.33732	1.86106	1.82247	1.74875	1.81076	0.0570601	1.7537	1.86782	6.65784	15.5953	15.4229	14.9748	3.33741	1.78254	1.76284	1.71162	1.75233	0.03661	1.71572	1.78894
												6.67438	16.169	15.8753	15.1875	3.3457	1.84812	1.81455	1.73593	1.79953	0.0575823	1.74195	1.85711	6.67472	15.514	15.5615	14.8412	3.34587	1.77325	1.77868	1.69635	1.74943	0.0460468	1.70338	1.79548
												6.69119	16.199	15.8506	15.1663	3.35413	1.85154	1.81172	1.73351	1.79892	0.060047	1.73888	1.85897	6.69127	15.6181	15.4432	14.9793	3.35417	1.78515	1.76516	1.71214	1.75415	0.0377298	1.71642	1.79188
												6.70764	16.1902	15.9725	15.2161	3.36237	1.85054	1.82566	1.73921	1.80514	0.0584366	1.7467	1.86357	6.70796	15.5759	15.5352	14.8492	3.36254	1.78032	1.77568	1.69726	1.75109	0.0466722	1.70441	1.79776
												6.72433	16.186	15.8133	15.1991	3.37074	1.85006	1.80746	1.73726	1.79826	0.0569599	1.7413	1.85522	6.72461	15.5871	15.516	14.92	3.37088	1.78161	1.77348	1.70536	1.75348	0.0418745	1.71161	1.79536
												6.741	16.2508	15.9939	15.1742	3.3791	1.85746	1.8281	1.73441	1.80666	0.0642697	1.74239	1.87093	6.7413	15.5869	15.5242	14.9396	3.37925	1.78159	1.77442	1.7076	1.75453	0.0408056	1.71373	1.79534
												6.7578	16.1149	15.7309	15.2113	3.38752	1.84193	1.79804	1.73866	1.79287	0.0518288	1.74105	1.8447	6.75796	15.6533	15.5393	14.9238	3.3876	1.78917	1.77614	1.70579	1.75703	0.0448564	1.71218	1.80189
												6.77425	16.3229	15.9827	15.2626	3.39576	1.86571	1.82682	1.74452	1.81235	0.0618799	1.75047	1.87423	6.77451	15.4896	15.4525	14.8831	3.3959	1.77046	1.76622	1.70113	1.74594	0.0388613	1.70708	1.7848
												6.791	16.116	15.7905	15.1487	3.40416	1.84206	1.80485	1.73149	1.7928	0.056258	1.73654	1.84906	6.79139	15.6808	15.6354	14.9073	3.40436	1.79231	1.78713	1.7039	1.76112	0.0496139	1.7115	1.81073
												6.80776	16.2962	15.9796	15.2874	3.41256	1.86266	1.82647	1.74735	1.81216	0.058973	1.75318	1.87113	6.80792	15.4706	15.3895	14.9581	3.41264	1.7683	1.75902	1.70971	1.74568	0.0314925	1.71418	1.77717
												6.82434	16.1405	15.7879	15.1645	3.42087	1.84485	1.80455	1.7333	1.79424	0.0564892	1.73775	1.85072	6.82464	15.6519	15.6617	14.8633	3.42102	1.78901	1.79014	1.69887	1.75934	0.0523693	1.70697	1.81171
												6.84103	16.1979	15.9624	15.2756	3.42924	1.85142	1.8245	1.746	1.80731	0.0547737	1.75253	1.86208	6.8411	15.5529	15.456	14.9523	3.42928	1.7777	1.76663	1.70905	1.75112	0.0368589	1.71426	1.78798
												6.8577	16.2211	15.8496	15.207	3.4376	1.85407	1.81161	1.73816	1.80128	0.0586398	1.74264	1.85992	6.85808	15.5602	15.4946	14.8759	3.43779	1.77853	1.77103	1.70032	1.74996	0.0431522	1.70681	1.79311
												6.87454	16.2087	15.8959	15.2825	3.44604	1.85265	1.8169	1.74679	1.80545	0.0538497	1.7516	1.8593	6.8746	15.6352	15.5535	14.9647	3.44607	1.78711	1.77776	1.71046	1.75844	0.041815	1.71663	1.80026
												6.891	16.2027	15.9733	15.1722	3.45429	1.85197	1.82575	1.73418	1.80397	0.0618436	1.74212	1.86581	6.89124	15.584	15.4406	14.896	3.45441	1.78125	1.76486	1.70261	1.74957	0.0414891	1.70808	1.79106
												6.9077	16.1415	15.8049	15.2815	3.46266	1.84497	1.8065	1.74668	1.79938	0.0495321	1.74985	1.84892	6.90801	15.5855	15.6156	14.9543	3.46282	1.78142	1.78487	1.70928	1.75852	0.0426819	1.71584	1.8012
												6.92436	16.2249	16.049	15.1628	3.47101	1.8545	1.8344	1.73311	1.80734	0.0650633	1.74227	1.8724	6.92471	15.5658	15.398	14.9616	3.47119	1.77917	1.75999	1.71011	1.74976	0.035651	1.71411	1.78541
												6.94108	16.1396	15.7609	15.2023	3.47939	1.84476	1.80147	1.73762	1.79462	0.0538956	1.74072	1.84851	6.94137	15.6333	15.6037	14.875	3.47954	1.78689	1.7835	1.70022	1.75687	0.0490887	1.70778	1.80596
												6.95753	16.3356	15.9757	15.2958	3.48764	1.86716	1.82602	1.74831	1.81383	0.0603559	1.75347	1.87419	6.95782	15.5538	15.3891	15.0095	3.48778	1.7778	1.75897	1.71558	1.75078	0.031906	1.71888	1.78269
												6.97436	16.0898	15.819	15.1358	3.49608	1.83907	1.80811	1.73003	1.7924	0.0561937	1.73621	1.8486	6.97471	15.6236	15.6905	14.8449	3.49625	1.78577	1.79342	1.69677	1.75866	0.0537273	1.70493	1.81238
												6.99107	16.3833	15.9212	15.297	3.50445	1.87261	1.8198	1.74844	1.81362	0.0623129	1.7513	1.87593	6.99133	15.6307	15.3524	14.9899	3.50458	1.78659	1.75479	1.71334	1.75157	0.0367294	1.71484	1.7883
												7.00765	16.0908	15.8762	15.1456	3.51276	1.83918	1.81465	1.73114	1.79499	0.0566365	1.73835	1.85162	7.00794	15.6184	15.679	14.8504	3.51291	1.78518	1.79211	1.6974	1.75823	0.0527962	1.70544	1.81103
												7.02432	16.3466	15.8995	15.2639	3.52112	1.86841	1.81732	1.74466	1.81013	0.0621881	1.74794	1.87232	7.02449	15.6617	15.4025	15.0565	3.5212	1.79013	1.76051	1.72095	1.7572	0.0347085	1.72249	1.79191
												7.04101	16.0961	15.8722	15.2386	3.52949	1.83979	1.81419	1.74177	1.79858	0.0508405	1.74774	1.84942	7.04133	15.5703	15.6031	14.7587	3.52965	1.77969	1.78344	1.68691	1.75001	0.0546787	1.69534	1.80469
												7.05781	16.2823	15.8363	15.1093	3.53791	1.86106	1.81009	1.72699	1.79938	0.0676759	1.73171	1.86706	7.05788	15.669	15.4995	15.0909	3.53794	1.79097	1.7716	1.72489	1.76249	0.0339712	1.72851	1.79646
												7.0743	16.1639	15.9733	15.3314	3.54617	1.84753	1.82575	1.75238	1.80855	0.0498507	1.7587	1.8584	7.07452	15.5878	15.5506	14.8649	3.54628	1.78169	1.77743	1.69906	1.75273	0.0465275	1.7062	1.79925
												7.09114	16.1927	15.806	15.1401	3.55461	1.85083	1.80662	1.73051	1.79599	0.0608596	1.73513	1.85685	7.09131	15.6717	15.573	14.9706	3.5547	1.79128	1.78	1.71114	1.76081	0.0433761	1.71743	1.80418
												7.10774	16.2851	15.9994	15.3038	3.56294	1.86139	1.82874	1.74923	1.81312	0.0576899	1.75543	1.87081	7.10799	15.523	15.4625	14.9441	3.56306	1.77428	1.76737	1.70812	1.74992	0.0363688	1.71355	1.78629
												7.12437	16.0463	15.8226	15.1172	3.57127	1.8341	1.80852	1.7279	1.79017	0.0554251	1.73475	1.8456	7.12468	15.6447	15.6302	14.8311	3.57143	1.78818	1.78653	1.6952	1.75664	0.0532141	1.70342	1.80985
												7.14092	16.3368	15.9785	15.3032	3.57957	1.8673	1.82634	1.74915	1.81426	0.0599914	1.75427	1.87426	7.14121	15.5644	15.381	15.1274	3.57971	1.77901	1.75805	1.72907	1.75538	0.0250805	1.7303	1.78046
												7.15779	16.1281	15.8855	15.1621	3.58802	1.84344	1.81572	1.73303	1.7974	0.057439	1.73996	1.85484	7.15812	15.6483	15.6565	14.7248	3.58819	1.7886	1.78954	1.68304	1.75373	0.0612185	1.69251	1.81495
												7.17445	16.2714	15.875	15.2763	3.59638	1.85982	1.81451	1.74608	1.8068	0.0572586	1.74954	1.86406	7.17458	15.6271	15.3604	15.108	3.59644	1.78617	1.75569	1.72684	1.75624	0.0296703	1.72657	1.78591
												7.19099	16.1831	15.9403	15.1772	3.60467	1.84973	1.82198	1.73475	1.80215	0.0599985	1.74215	1.86215	7.19128	15.5055	15.6772	14.7725	3.60481	1.77228	1.7919	1.6885	1.75089	0.0549156	1.69598	1.80581
												7.20764	16.2094	15.8245	15.2075	3.61301	1.85273	1.80874	1.73822	1.7999	0.0577677	1.74213	1.85766	7.20791	15.735	15.4281	15.0714	3.61315	1.79851	1.76344	1.72266	1.76154	0.0379604	1.72358	1.7995
												7.22436	16.2549	15.9473	15.2774	3.62139	1.85793	1.82278	1.7462	1.80897	0.0571295	1.75184	1.8661	7.22467	15.4625	15.6141	14.9172	3.62155	1.76736	1.78469	1.70504	1.75236	0.0418909	1.71047	1.79425
												7.24114	16.1958	15.8478	15.1573	3.62981	1.85118	1.8114	1.73248	1.79836	0.0604146	1.73794	1.85877	7.24121	15.7564	15.4788	14.9287	3.62984	1.80095	1.76923	1.70635	1.75885	0.0481474	1.7107	1.80699
												7.2576	16.2858	15.8992	15.3661	3.63806	1.86147	1.81728	1.75634	1.8117	0.0527851	1.75891	1.86448	7.25782	15.4959	15.5116	14.9946	3.63817	1.77118	1.77298	1.71388	1.75268	0.0336115	1.71907	1.78629
												7.27442	16.191	15.9266	15.0919	3.64649	1.85063	1.82041	1.72501	1.79868	0.0655695	1.73311	1.86425	7.27466	15.7348	15.5638	14.9448	3.64661	1.79849	1.77894	1.70819	1.76187	0.0475064	1.71437	1.80938
												7.29107	16.3062	15.8976	15.3862	3.65483	1.8638	1.81709	1.75864	1.81318	0.052693	1.76049	1.86587	7.29129	15.5486	15.5122	15.0765	3.65494	1.7772	1.77304	1.72324	1.75783	0.0300233	1.72781	1.78785
												7.30772	16.1868	15.9053	15.0846	3.66318	1.85015	1.81798	1.72416	1.79743	0.0654578	1.73197	1.86289	7.30801	15.6728	15.6175	14.8299	3.66333	1.79141	1.78508	1.69506	1.75718	0.0538936	1.70329	1.81107
												7.32428	16.2956	15.9074	15.3483	3.67148	1.86259	1.81822	1.75431	1.81171	0.0544337	1.75727	1.86614	7.32449	15.6347	15.4515	15.0628	3.67159	1.78705	1.7661	1.72168	1.75828	0.0333795	1.7249	1.79166
												7.34106	16.2161	15.954	15.0678	3.67989	1.8535	1.82355	1.72225	1.79977	0.0687842	1.73098	1.86855	7.34143	15.5941	15.6503	14.8733	3.68008	1.78241	1.78884	1.70002	1.75709	0.0495258	1.70756	1.80661
												7.35781	16.1723	15.8902	15.3745	3.68829	1.8485	1.81625	1.7573	1.80735	0.046243	1.76111	1.85359	7.3579	15.6644	15.454	15.0493	3.68833	1.79044	1.76639	1.72013	1.75899	0.0357354	1.72325	1.79472
												7.3743	16.2369	15.991	15.1954	3.69656	1.85588	1.82778	1.73684	1.80683	0.0622258	1.74461	1.86906	7.37458	15.5314	15.6243	14.8999	3.6967	1.77524	1.78586	1.70305	1.75472	0.0450579	1.70966	1.79978
												7.39106	16.1872	15.8336	15.2673	3.70496	1.8502	1.80978	1.74505	1.80168	0.0530402	1.74864	1.85472	7.39129	15.7257	15.5527	14.953	3.70507	1.79745	1.77768	1.70912	1.76142	0.0463546	1.71506	1.80777
												7.40772	16.2654	15.9749	15.2268	3.71331	1.85914	1.82594	1.74043	1.8085	0.0612442	1.74726	1.86974	7.40807	15.4726	15.4856	14.9402	3.71348	1.76852	1.77	1.70766	1.74873	0.0355726	1.71316	1.7843
												7.42443	16.1446	15.8408	15.2239	3.72168	1.84532	1.8106	1.74009	1.79867	0.0536214	1.74505	1.85229	7.42463	15.7102	15.5979	14.9283	3.72178	1.79567	1.78285	1.7063	1.76161	0.0483215	1.71329	1.80993
												7.44087	16.23	15.9529	15.3083	3.72993	1.85509	1.82342	1.74973	1.80942	0.0540587	1.75536	1.86347	7.44116	15.4906	15.4401	15.0014	3.73007	1.77058	1.7648	1.71466	1.75001	0.0307527	1.71926	1.78077
												7.45775	16.2013	15.8504	15.1444	3.73839	1.85181	1.8117	1.73101	1.79817	0.0615277	1.73665	1.8597	7.45805	15.7192	15.6783	14.8	3.73854	1.7967	1.79203	1.69164	1.76012	0.059355	1.70077	1.81948
												7.47437	16.2568	15.8903	15.3644	3.74672	1.85815	1.81626	1.75615	1.81019	0.0512742	1.75891	1.86146	7.47466	15.5755	15.4147	15.0757	3.74686	1.78029	1.7619	1.72315	1.75511	0.029166	1.72595	1.78428
												7.49099	16.2095	15.9641	15.0985	3.75505	1.85275	1.82469	1.72576	1.80107	0.06671	1.73436	1.86778	7.49127	15.6263	15.6456	14.8459	3.75519	1.78608	1.78829	1.69689	1.75709	0.0521447	1.70494	1.80923
												7.50761	16.3173	15.8421	15.3955	3.76338	1.86506	1.81075	1.75971	1.81184	0.0526859	1.75916	1.86453	7.50786	15.6636	15.425	15.0572	3.76351	1.79035	1.76307	1.72104	1.75815	0.034912	1.72324	1.79307
												7.52445	16.2121	15.9893	15.0956	3.77182	1.85305	1.82758	1.72543	1.80202	0.0675371	1.73448	1.86956	7.52472	15.5987	15.626	14.9289	3.77196	1.78293	1.78605	1.70637	1.75845	0.0451282	1.71332	1.80358
												7.54112	16.2741	15.7588	15.3304	3.78018	1.86013	1.80123	1.75227	1.80454	0.0540036	1.75054	1.85854	7.54116	15.7435	15.5465	14.9726	3.7802	1.79949	1.77697	1.71137	1.76261	0.045778	1.71683	1.80839
												7.55765	16.2521	16.0365	15.1888	3.78846	1.85762	1.83297	1.73608	1.80889	0.0642474	1.74464	1.87314	7.5579	15.5288	15.5703	14.9597	3.78859	1.77494	1.77969	1.70989	1.75484	0.0389998	1.71584	1.79384
												7.57448	16.1592	15.8749	15.2304	3.7969	1.847	1.8145	1.74083	1.80078	0.0543979	1.74638	1.85517	7.57465	15.7499	15.6034	14.9552	3.79699	1.80021	1.78347	1.70938	1.76435	0.0483362	1.71602	1.81269
												7.59107	16.3117	15.9424	15.2519	3.80522	1.86442	1.82221	1.74329	1.80998	0.0614838	1.74849	1.87146	7.59135	15.5447	15.4832	15.0503	3.80536	1.77676	1.76973	1.72025	1.75558	0.0307987	1.72478	1.78638
												7.60782	16.1313	15.93	15.2026	3.81361	1.8438	1.8208	1.73766	1.80076	0.0558375	1.74492	1.85659	7.60795	15.6875	15.7312	14.874	3.81368	1.79308	1.79808	1.7001	1.76375	0.0551816	1.70857	1.81894
												7.62426	16.3215	15.895	15.3193	3.82185	1.86555	1.8168	1.751	1.81112	0.0574878	1.75363	1.8686	7.62456	15.5965	15.4114	15.0267	3.822	1.78268	1.76152	1.71756	1.75392	0.0332195	1.7207	1.78714
												7.64113	16.1641	15.9713	15.1195	3.83031	1.84755	1.82552	1.72816	1.80041	0.0635341	1.73688	1.86395	7.64144	15.594	15.6751	14.8642	3.83047	1.78239	1.79167	1.69898	1.75768	0.0510472	1.70663	1.80873
												7.6577	16.2412	15.822	15.385	3.83862	1.85637	1.80846	1.7585	1.80778	0.0489394	1.75884	1.85672	7.65795	15.6415	15.3802	15.0978	3.83874	1.78782	1.75795	1.72568	1.75715	0.0310796	1.72607	1.78823
												7.6743	16.1767	16.0171	15.0762	3.84694	1.849	1.83075	1.72322	1.80099	0.0679707	1.73302	1.86896	7.67462	15.5802	15.6799	14.8262	3.8471	1.78082	1.79222	1.69463	1.75589	0.0533543	1.70254	1.80924
												7.69093	16.2384	15.8032	15.4203	3.85527	1.85605	1.80631	1.76254	1.8083	0.0467873	1.76151	1.85508	7.69121	15.6906	15.4754	15.1027	3.85541	1.79343	1.76884	1.72624	1.76284	0.0339938	1.72884	1.79683
												7.70771	16.2951	16.0037	15.1124	3.86369	1.86253	1.82922	1.72735	1.80637	0.0704285	1.73594	1.8768	7.70807	15.5824	15.5601	14.8987	3.86387	1.78107	1.77851	1.70292	1.75417	0.0443991	1.70977	1.79857
												7.72441	16.1775	15.7378	15.2777	3.87206	1.84908	1.79884	1.74624	1.79805	0.0514269	1.74663	1.84948	7.72447	15.7152	15.573	15.0552	3.87209	1.79624	1.78	1.72081	1.76568	0.039701	1.72598	1.80538
												7.74095	16.2872	16.0444	15.2212	3.88035	1.86163	1.83387	1.73978	1.81176	0.063863	1.74789	1.87562	7.74117	15.6026	15.4637	14.9036	3.88046	1.78338	1.7675	1.70349	1.75146	0.0422952	1.70916	1.79375
												7.75776	16.2176	15.8424	15.2193	3.88877	1.85367	1.81078	1.73957	1.80134	0.0576324	1.74371	1.85897	7.75794	15.7362	15.6645	14.9761	3.88886	1.79865	1.79045	1.71177	1.76695	0.047969	1.71899	1.81492
												7.77445	16.3382	15.9546	15.303	3.89714	1.86746	1.82361	1.74914	1.8134	0.0598173	1.75358	1.87322	7.77466	15.5982	15.4642	15.0092	3.89725	1.78288	1.76756	1.71555	1.75533	0.0352903	1.72004	1.79062
												7.79106	16.1561	15.9745	15.1501	3.90547	1.84665	1.82589	1.73166	1.8014	0.0612794	1.74012	1.86268	7.7913	15.6136	15.6704	14.9317	3.90559	1.78463	1.79112	1.70669	1.76082	0.046988	1.71383	1.8078
												7.80762	16.3445	15.8858	15.2912	3.91377	1.86818	1.81575	1.74779	1.81057	0.0603611	1.75021	1.87093	7.80782	15.7658	15.43	15.0313	3.91387	1.80203	1.76364	1.71808	1.76125	0.0420265	1.71923	1.80328
												7.82445	16.1686	16.0499	15.2408	3.9222	1.84807	1.83451	1.74202	1.8082	0.0577086	1.75049	1.86591	7.82478	15.5636	15.6954	14.8883	3.92237	1.77891	1.79399	1.70174	1.75821	0.0494875	1.70873	1.8077
												7.84105	16.3299	15.8349	15.2411	3.93053	1.86651	1.80993	1.74206	1.80617	0.0623124	1.74385	1.86848	7.84125	15.7628	15.5122	15.0446	3.93063	1.80169	1.77304	1.7196	1.76478	0.0416661	1.72311	1.80644
												7.85766	16.2347	16.0401	15.2999	3.93885	1.85562	1.83338	1.74878	1.81259	0.0563756	1.75622	1.86897	7.85794	15.5331	15.6243	14.9037	3.93899	1.77543	1.78586	1.7035	1.75493	0.0448453	1.71008	1.79977
												7.87437	16.1912	15.8358	15.1824	3.94723	1.85065	1.81003	1.73535	1.79868	0.0584844	1.74019	1.85716	7.8746	15.7065	15.5354	15.0282	3.94734	1.79526	1.7757	1.71773	1.76289	0.0403186	1.72258	1.80321
												7.89106	16.3121	16.032	15.3202	3.95559	1.86447	1.83246	1.7511	1.81601	0.058446	1.75757	1.87446	7.89144	15.6078	15.497	14.9569	3.95578	1.78397	1.7713	1.70957	1.75495	0.0398044	1.71514	1.79475
												7.90774	16.1148	15.7734	15.2696	3.96396	1.84193	1.8029	1.74532	1.79672	0.0485989	1.74812	1.84531	7.90792	15.7196	15.6393	14.9606	3.96405	1.79675	1.78758	1.71	1.76478	0.0476591	1.71712	1.81243
												7.92423	16.3801	15.9919	15.1464	3.97222	1.87225	1.82787	1.73123	1.81045	0.0721015	1.73835	1.88255	7.92454	15.5458	15.501	15.01	3.97238	1.77689	1.77176	1.71564	1.75476	0.0339763	1.72079	1.78874
												7.94111	16.0643	15.9089	15.3489	3.98068	1.83615	1.81839	1.75438	1.80297	0.0430091	1.75997	1.84598	7.94131	15.7051	15.612	14.9242	3.98078	1.7951	1.78445	1.70584	1.7618	0.0487507	1.71305	1.81055
												7.9577	16.3521	15.9134	15.2353	3.989	1.86905	1.8189	1.7414	1.80978	0.0643126	1.74547	1.87409	7.95797	15.6279	15.4709	15.0156	3.98913	1.78627	1.76832	1.71628	1.75696	0.0363525	1.7206	1.79331
												7.97438	16.1849	15.9561	15.2459	3.99736	1.84993	1.82378	1.74261	1.80544	0.0559637	1.74948	1.8614	7.9746	15.6446	15.704	14.9813	3.99747	1.78818	1.79496	1.71236	1.76517	0.0458605	1.71931	1.81103
												7.99087	16.243	15.8347	15.3091	4.00563	1.85657	1.8099	1.74983	1.80544	0.0535079	1.75193	1.85894	7.99121	15.6825	15.5007	15.002	4.0058	1.79252	1.77173	1.71473	1.75966	0.0402742	1.71938	1.79993
												8.00781	16.2528	16.0465	15.2406	4.01412	1.85769	1.83412	1.742	1.81127	0.0611342	1.75014	1.87241	8.00807	15.5861	15.5474	14.9413	4.01425	1.78149	1.77706	1.70779	1.75545	0.0413314	1.71412	1.79678
												8.02435	16.2051	15.8646	15.2948	4.02241	1.85224	1.81332	1.7482	1.80459	0.0525692	1.75202	1.85716	8.02448	15.7433	15.5788	15.0377	4.02247	1.79946	1.78066	1.71881	1.76631	0.0421957	1.72412	1.80851
												8.04099	16.3365	16.0109	15.2612	4.03075	1.86727	1.83005	1.74436	1.81389	0.063026	1.75086	1.87692	8.04125	15.5949	15.5481	15.0272	4.03088	1.78249	1.77715	1.7176	1.75908	0.0360217	1.72306	1.7951
												8.05777	16.2159	15.8739	15.2544	4.03916	1.85348	1.81439	1.74358	1.80382	0.0557055	1.74811	1.85952	8.05793	15.7201	15.6486	14.9771	4.03924	1.79681	1.78864	1.71188	1.76578	0.0468518	1.71893	1.81263
												8.07444	16.275	15.9763	15.248	4.04752	1.86023	1.82609	1.74285	1.80972	0.0603786	1.74934	1.8701	8.0747	15.6453	15.4856	14.9957	4.04765	1.78826	1.77	1.71401	1.75742	0.0386928	1.71873	1.79612
												8.09111	16.2147	15.9625	15.2527	4.05587	1.85334	1.82451	1.74338	1.80708	0.0570149	1.75006	1.86409	8.09122	15.6935	15.7305	14.9527	4.05593	1.79377	1.798	1.70909	1.76695	0.0501549	1.7168	1.81711
												8.10764	16.3548	15.9158	15.3432	4.06416	1.86935	1.81917	1.75372	1.81408	0.0579825	1.7561	1.87207	8.10792	15.6743	15.4521	15.0179	4.0643	1.79158	1.76618	1.71654	1.7581	0.038162	1.71994	1.79626
												8.12449	16.1657	15.9501	15.1084	4.07261	1.84774	1.8231	1.72689	1.79924	0.063862	1.73538	1.86311	8.12477	15.644	15.7443	15.086	4.07275	1.78811	1.79957	1.72433	1.77067	0.0405364	1.73013	1.81121
												8.14102	16.3332	15.8406	15.3804	4.08089	1.86688	1.81058	1.75799	1.81182	0.0544602	1.75736	1.86628	8.14127	15.6806	15.3757	14.9457	4.08102	1.79229	1.75744	1.70829	1.75267	0.0422016	1.71047	1.79487
												8.15767	16.2157	15.9616	15.1683	4.08924	1.85346	1.82442	1.73373	1.80387	0.0624511	1.74142	1.86632	8.15795	15.6335	15.8276	15.0313	4.08938	1.78691	1.8091	1.71808	1.77136	0.0474608	1.7239	1.81882
												8.17426	16.2419	15.8893	15.2725	4.09756	1.85644	1.81615	1.74564	1.80608	0.0560824	1.75	1.86216	8.1746	15.7326	15.4314	14.9604	4.09773	1.79824	1.76381	1.70997	1.75734	0.0444857	1.71285	1.80183
												8.19106	16.3518	15.9387	15.3203	4.10598	1.86901	1.82179	1.75111	1.81397	0.0593419	1.75463	1.87331	8.19141	15.5057	15.684	15.0403	4.10615	1.7723	1.79269	1.71911	1.76137	0.0379901	1.72338	1.79936
												8.20762	16.1324	15.8879	15.1936	4.11428	1.84393	1.81599	1.73663	1.79885	0.0556665	1.74318	1.85452	8.20786	15.7804	15.5869	14.9962	4.1144	1.8037	1.78159	1.71406	1.76645	0.0466943	1.71976	1.81314
												8.22427	16.357	15.9815	15.32	4.12262	1.86961	1.82668	1.75108	1.81579	0.06001	1.75578	1.8758	8.22453	15.5457	15.5547	14.9911	4.12275	1.77687	1.7779	1.71349	1.75609	0.0368972	1.71919	1.79298
												8.2411	16.1457	15.8893	15.1626	4.13106	1.84546	1.81615	1.73309	1.79823	0.0582908	1.73994	1.85652	8.24127	15.7582	15.6721	14.9762	4.13115	1.80116	1.79133	1.71178	1.76809	0.0490117	1.71908	1.8171
												8.25777	16.4017	15.9756	15.4183	4.13942	1.87471	1.82601	1.76231	1.82101	0.0563663	1.76465	1.87738	8.25801	15.6535	15.4084	15.0182	4.13954	1.7892	1.76117	1.71658	1.75565	0.0366221	1.71903	1.79227
												8.27444	16.0908	15.9308	15.1047	4.14777	1.83918	1.82089	1.72646	1.79551	0.0604939	1.73502	1.85601	8.27457	15.6566	15.724	14.9595	4.14784	1.78955	1.79726	1.70987	1.76556	0.0483825	1.71718	1.81394
												8.29094	16.414	15.9644	15.4169	4.15604	1.87612	1.82474	1.76215	1.821	0.0570737	1.76393	1.87808	8.29123	15.6714	15.4599	15.058	4.15619	1.79124	1.76706	1.72113	1.75981	0.0356124	1.7242	1.79543
												8.30784	16.1662	15.9917	15.1121	4.16452	1.8478	1.82786	1.72731	1.80099	0.064582	1.73641	1.86557	8.30806	15.6349	15.6959	14.8885	4.16463	1.78707	1.79404	1.70175	1.76096	0.0513881	1.70957	1.81234
												8.32438	16.3387	15.8584	15.3611	4.17281	1.86751	1.81261	1.75578	1.81197	0.0558686	1.7561	1.86784	8.32454	15.7588	15.4749	15.0446	4.17289	1.80123	1.76878	1.71959	1.7632	0.0411023	1.7221	1.8043
												8.34102	16.2548	16.0597	15.2287	4.18115	1.85792	1.83562	1.74064	1.81139	0.0622812	1.74911	1.87367	8.34129	15.6123	15.7967	14.9951	4.18128	1.78449	1.80556	1.71394	1.768	0.0479866	1.72001	1.81598
												8.35766	16.2626	15.7988	15.3225	4.18949	1.85881	1.80581	1.75136	1.80533	0.0537289	1.7516	1.85905	8.35798	15.7988	15.481	14.9844	4.18965	1.8058	1.76948	1.71271	1.76267	0.0469181	1.71575	1.80959
												8.37445	16.3602	16.0403	15.3196	4.19791	1.86997	1.8334	1.75103	1.81813	0.0609222	1.75721	1.87906	8.3748	15.5902	15.6824	14.9936	4.19808	1.78196	1.79249	1.71376	1.76274	0.0427404	1.72	1.80548
												8.391	16.1801	15.889	15.1567	4.2062	1.84938	1.81612	1.73242	1.7993	0.0602672	1.73904	1.85957	8.3912	15.795	15.5852	14.9496	4.2063	1.80536	1.78139	1.70874	1.76516	0.0503145	1.71485	1.81548
												8.40761	16.407	15.9084	15.3511	4.21453	1.87533	1.81833	1.75463	1.81609	0.0603796	1.75571	1.87647	8.40791	15.6091	15.5843	15.0675	4.21468	1.78412	1.78129	1.72221	1.76254	0.0349544	1.72759	1.7975
												8.42441	16.0892	15.9806	15.1868	4.22295	1.839	1.82658	1.73585	1.80048	0.0563094	1.74417	1.85678	8.42465	15.7521	15.6597	14.912	4.22307	1.80046	1.78991	1.70445	1.76494	0.0526525	1.71229	1.81759
												8.44101	16.3905	15.8911	15.359	4.23127	1.87343	1.81635	1.75553	1.81511	0.0589595	1.75615	1.87407	8.44131	15.6427	15.4825	15.112	4.23142	1.78797	1.76965	1.7273	1.76164	0.0311182	1.73052	1.79276
												8.45776	16.1537	16.0517	15.1961	4.23967	1.84637	1.83471	1.73691	1.806	0.060114	1.74588	1.86611	8.45786	15.6685	15.6961	14.9425	4.23972	1.79091	1.79406	1.70792	1.7643	0.0488473	1.71545	1.81314
												8.47423	16.3259	15.8624	15.3628	4.24792	1.86604	1.81307	1.75597	1.81169	0.0550518	1.75664	1.86674	8.47456	15.7	15.5043	15.0799	4.24809	1.79451	1.77214	1.72364	1.76343	0.0362303	1.7272	1.79966
												8.49119	16.1813	16.0836	15.2409	4.25642	1.84952	1.83835	1.74204	1.80997	0.0590966	1.75088	1.86907	8.49139	15.6426	15.7182	15.0388	4.25653	1.78795	1.79659	1.71894	1.76783	0.0425604	1.72527	1.81039
												8.50758	16.3125	15.8511	15.2344	4.26464	1.86452	1.81178	1.74129	1.80586	0.0618269	1.74403	1.86769	8.50788	15.7647	15.5008	14.9963	4.26479	1.80191	1.77174	1.71408	1.76258	0.0446242	1.71795	1.8072
												8.52435	16.2817	16.0632	15.3622	4.27305	1.861	1.83602	1.7559	1.81764	0.0549084	1.76273	1.87255	8.52461	15.511	15.6355	15.0552	4.27318	1.77291	1.78713	1.7208	1.76028	0.0349195	1.72536	1.7952
												8.54106	16.1998	15.8882	15.2346	4.28142	1.85163	1.81602	1.74131	1.80299	0.0563054	1.74668	1.85929	8.54126	15.8538	15.6054	14.9596	4.28152	1.81209	1.7837	1.70988	1.76855	0.0527607	1.71579	1.82132
												8.5578	16.3679	16.0206	15.2969	4.28981	1.87085	1.83115	1.74843	1.81681	0.0624549	1.75436	1.87926	8.55805	15.5261	15.564	15.0771	4.28994	1.77464	1.77896	1.72332	1.75897	0.0309543	1.72802	1.78993
												8.57439	16.2535	15.9789	15.2397	4.29813	1.85778	1.82639	1.7419	1.80869	0.0599316	1.74876	1.86862	8.57452	15.8408	15.6635	14.9187	4.2982	1.8106	1.79034	1.7052	1.76871	0.055927	1.71279	1.82464
												8.59095	16.3246	15.8937	15.3413	4.30643	1.86591	1.81665	1.75351	1.81202	0.0563407	1.75568	1.86836	8.59132	15.6116	15.5171	15.1694	4.30662	1.7844	1.7736	1.73386	1.76396	0.0266166	1.73734	1.79057
												8.6078	16.1831	16.0027	15.2047	4.31488	1.84973	1.8291	1.7379	1.80558	0.0595111	1.74607	1.86509	8.60802	15.7488	15.737	14.8569	4.31499	1.80009	1.79874	1.69814	1.76565	0.058473	1.70718	1.82413
												8.6244	16.3721	15.863	15.3736	4.3232	1.87133	1.81314	1.7572	1.81389	0.0570657	1.75682	1.87096	8.6246	15.7113	15.5807	15.1967	4.3233	1.7958	1.78087	1.73698	1.77121	0.0305746	1.74064	1.80179
												8.64106	16.2024	16.008	15.1707	4.33155	1.85193	1.82972	1.73401	1.80522	0.0626609	1.74256	1.86788	8.64124	15.6602	15.5894	14.9031	4.33164	1.78996	1.78187	1.70342	1.75842	0.0477993	1.71062	1.80622
												8.65756	16.3591	15.859	15.4337	4.33982	1.86985	1.81269	1.76408	1.81554	0.0529442	1.7626	1.86848	8.65795	15.7146	15.6462	15.119	4.34002	1.79618	1.78836	1.7281	1.77088	0.0372551	1.73363	1.80814
												8.67444	16.1443	16.0651	15.1088	4.34828	1.84529	1.83624	1.72694	1.80282	0.0658719	1.73695	1.86869	8.67478	15.6263	15.528	15.0228	4.34845	1.78609	1.77485	1.71711	1.75935	0.0370109	1.72234	1.79636
												8.69093	16.3296	15.8386	15.3806	4.35655	1.86648	1.81035	1.758	1.81161	0.0542474	1.75736	1.86586	8.69122	15.8096	15.6969	14.9416	4.35669	1.80704	1.79416	1.70782	1.76967	0.0539501	1.71572	1.82362
												8.70765	16.2871	16.0594	15.3123	4.36493	1.86162	1.83559	1.75019	1.8158	0.0582901	1.75751	1.87409	8.70788	15.561	15.5423	15.1331	4.36505	1.77862	1.77649	1.72972	1.76161	0.0276399	1.73397	1.78925
												8.72438	16.1995	15.9313	15.1943	4.37332	1.8516	1.82095	1.73671	1.80309	0.0594955	1.74359	1.86258	8.72458	15.8175	15.6572	14.9377	4.37342	1.80794	1.78962	1.70738	1.76831	0.0535594	1.71475	1.82187
												8.74109	16.384	15.9941	15.3872	4.38169	1.8727	1.82813	1.75875	1.81986	0.0574201	1.76244	1.87728	8.74136	15.5835	15.5273	15.0992	4.38183	1.78119	1.77477	1.72584	1.7606	0.0302772	1.73032	1.79088
												8.75773	16.1323	16.0293	15.1986	4.39003	1.84392	1.83215	1.7372	1.80443	0.0585121	1.74591	1.86294	8.75783	15.7858	15.6551	14.9185	4.39008	1.80432	1.78938	1.70518	1.76629	0.0534468	1.71284	1.81974
												8.77432	16.3905	15.9043	15.4118	4.39835	1.87344	1.81786	1.76157	1.81762	0.0559359	1.76168	1.87356	8.77461	15.6518	15.5424	15.1396	4.3985	1.78901	1.7765	1.73045	1.76532	0.0308358	1.73448	1.79616
												8.79118	16.2042	16.0253	15.1099	4.4068	1.85214	1.8317	1.72706	1.80363	0.067094	1.73654	1.87073	8.7913	15.6706	15.7415	14.9837	4.40686	1.79115	1.79925	1.71263	1.76768	0.0478436	1.71984	1.81552
												8.8077	16.3662	15.8792	15.4265	4.41508	1.87065	1.815	1.76325	1.8163	0.0537157	1.76258	1.87002	8.80793	15.7328	15.5843	15.0479	4.4152	1.79826	1.78129	1.71997	1.7665	0.0411827	1.72532	1.80769
												8.82438	16.2101	16.0117	15.1451	4.42344	1.85281	1.83014	1.73108	1.80468	0.064737	1.73994	1.86941	8.82459	15.6198	15.6848	14.9724	4.42355	1.78534	1.79277	1.71135	1.76315	0.0450198	1.71813	1.80817
												8.84098	16.3439	15.886	15.2876	4.43177	1.86811	1.81577	1.74738	1.81042	0.0605451	1.74987	1.87096	8.84131	15.8092	15.5895	15.0532	4.43193	1.80699	1.78188	1.72058	1.76982	0.0444523	1.72536	1.81427
												8.85781	16.2159	16.0493	15.313	4.4402	1.85347	1.83443	1.75028	1.81273	0.0549141	1.75781	1.86764	8.85814	15.6441	15.7137	15.0707	4.44037	1.78812	1.79608	1.72258	1.76893	0.040334	1.72859	1.80926
												8.87429	16.3466	15.8125	15.2556	4.44846	1.86842	1.80737	1.74371	1.8065	0.0623575	1.74414	1.86886	8.87454	15.8112	15.6104	14.9256	4.44859	1.80722	1.78427	1.70599	1.76583	0.0530752	1.71275	1.8189
												8.89092	16.2713	16.0329	15.2483	4.4568	1.85982	1.83257	1.74288	1.81175	0.0611822	1.75057	1.87294	8.8913	15.6623	15.5975	15.1221	4.45699	1.7902	1.78279	1.72846	1.76715	0.0337102	1.73344	1.80086
												8.90771	16.2706	15.8868	15.3406	4.46522	1.85973	1.81586	1.75343	1.80967	0.0534166	1.75625	1.86309	8.90797	15.7698	15.6794	14.9314	4.46535	1.80249	1.79216	1.70666	1.76711	0.0525974	1.71451	1.8197
												8.92438	16.3507	16.0014	15.3173	4.47357	1.86888	1.82896	1.75077	1.8162	0.0600807	1.75612	1.87628	8.92464	15.6858	15.5867	15.1452	4.4737	1.79289	1.78156	1.7311	1.76852	0.0328974	1.73562	1.80141
												8.94107	16.1717	16.0028	15.1788	4.48194	1.84843	1.82912	1.73493	1.80416	0.060727	1.74343	1.86489	8.94112	15.7389	15.6974	14.9782	4.48196	1.79896	1.79421	1.71201	1.76839	0.0488905	1.7195	1.81728
												8.95759	16.3917	15.8808	15.3702	4.49022	1.87357	1.81517	1.75681	1.81518	0.0583787	1.75681	1.87356	8.95794	15.7513	15.5508	15.1133	4.4904	1.80037	1.77745	1.72745	1.76843	0.0372885	1.73114	1.80572
												8.97453	16.1981	16.1131	15.2037	4.49871	1.85144	1.84173	1.73778	1.81032	0.0630049	1.74731	1.87332	8.97465	15.6164	15.6599	15.0469	4.49877	1.78496	1.78993	1.71986	1.76491	0.0391	1.72581	1.80401
												8.99095	16.3118	15.8837	15.3718	4.50694	1.86444	1.81551	1.75699	1.81231	0.0537928	1.75852	1.8661	8.99122	15.8735	15.6005	15.0308	4.50708	1.81434	1.78313	1.71802	1.77183	0.0491415	1.72269	1.82097
												9.00769	16.2583	16.0185	15.198	4.51533	1.85832	1.83092	1.73714	1.80879	0.0635491	1.74524	1.87234	9.00789	15.5603	15.5704	15.0283	4.51543	1.77854	1.7797	1.71774	1.75866	0.0354453	1.72322	1.79411
												9.02436	16.2784	15.9083	15.3709	4.52369	1.86062	1.81832	1.75689	1.81195	0.0521575	1.75979	1.8641	9.02463	15.8205	15.7162	15.025	4.52383	1.80829	1.79636	1.71735	1.774	0.049418	1.72458	1.82342
												9.04118	16.35	15.9794	15.2043	4.53212	1.86881	1.82644	1.73785	1.81103	0.0668268	1.74421	1.87786	9.04143	15.5899	15.6023	15.0746	4.53225	1.78193	1.78334	1.72303	1.76276	0.0344213	1.72834	1.79718
												9.05765	16.2623	15.9481	15.2879	4.54038	1.85879	1.82287	1.74741	1.80969	0.0568442	1.75284	1.86653	9.05784	15.7825	15.6473	15.0247	4.54047	1.80394	1.78848	1.71732	1.76991	0.0461987	1.72371	1.81611
												9.07431	16.3238	15.9244	15.4525	4.54873	1.86581	1.82016	1.76622	1.8174	0.0498563	1.76754	1.86725	9.07468	15.654	15.6959	15.0995	4.54891	1.78925	1.79405	1.72587	1.76972	0.038053	1.73167	1.80777
												9.0911	16.2588	15.9897	15.2085	4.55714	1.85838	1.82762	1.73833	1.80811	0.0623584	1.74575	1.87047	9.09136	15.7454	15.6305	14.9416	4.55728	1.7997	1.78656	1.70782	1.7647	0.0496893	1.71501	1.81438
												9.10775	16.365	15.8604	15.3589	4.56549	1.87052	1.81285	1.75552	1.81296	0.0574981	1.75546	1.87046	9.10796	15.7011	15.6425	15.1958	4.5656	1.79464	1.78793	1.73688	1.77315	0.0315894	1.74156	1.80474
												9.12439	16.2873	16.0733	15.2208	4.57383	1.86164	1.83718	1.73974	1.81285	0.0644895	1.74836	1.87734	9.12454	15.6305	15.7145	14.9789	4.57391	1.78657	1.79616	1.71209	1.76494	0.046023	1.71892	1.81096
												9.14093	16.3156	15.8646	15.3791	4.58212	1.86487	1.81332	1.75784	1.81201	0.0535302	1.75848	1.86554	9.14134	15.8196	15.5715	15.0622	4.58233	1.80818	1.77982	1.72161	1.76987	0.0441339	1.72573	1.814
												9.15782	16.3314	16.0504	15.2572	4.59059	1.86668	1.83456	1.7439	1.81505	0.0636737	1.75137	1.87872	9.15805	15.6342	15.7023	15.0224	4.59071	1.78699	1.79477	1.71706	1.76627	0.0427993	1.72347	1.80907
												9.17425	16.3065	15.928	15.2571	4.59883	1.86384	1.82058	1.74388	1.80943	0.0607481	1.74868	1.87018	9.17457	15.8812	15.6024	14.9814	4.59899	1.81522	1.78336	1.71237	1.77032	0.0526487	1.71767	1.82297
												9.19101	16.3065	16.0575	15.3922	4.60723	1.86383	1.83537	1.75933	1.81951	0.0540268	1.76549	1.87354	9.19123	15.5639	15.6168	15.158	4.60734	1.77895	1.785	1.73256	1.76551	0.0286885	1.73682	1.79419
												9.20773	16.2465	15.9401	15.1923	4.61561	1.85698	1.82196	1.73648	1.80514	0.061987	1.74315	1.86713	9.20795	15.8645	15.6037	14.9226	4.61572	1.81331	1.7835	1.70566	1.76749	0.055587	1.7119	1.82308
												9.22442	16.2657	15.9951	15.4144	4.62397	1.85916	1.82824	1.76187	1.81643	0.0497125	1.76671	1.86614	9.22471	15.6764	15.6052	15.1882	4.62412	1.79182	1.78367	1.73601	1.7705	0.0301466	1.74035	1.80065
												9.24098	16.2863	16.0066	15.2382	4.63228	1.86153	1.82955	1.74172	1.81093	0.0620347	1.7489	1.87297	9.24116	15.7642	15.6918	14.8799	4.63237	1.80184	1.79358	1.70077	1.7654	0.0561179	1.70928	1.82151
												9.25768	16.2832	15.8638	15.423	4.64065	1.86117	1.81323	1.76285	1.81242	0.0491638	1.76326	1.86158	9.25799	15.6981	15.5864	15.1588	4.6408	1.79429	1.78153	1.73265	1.76949	0.0325362	1.73695	1.80203
												9.27445	16.2404	16.0492	15.1987	4.64905	1.85628	1.83442	1.73721	1.80931	0.0633821	1.74592	1.87269	9.2746	15.7355	15.7315	15.0095	4.64913	1.79856	1.79811	1.71558	1.77075	0.0477788	1.72297	1.81853
												9.29101	16.3376	15.8865	15.3642	4.65735	1.86738	1.81583	1.75613	1.81311	0.0556784	1.75743	1.86879	9.29129	15.7558	15.579	15.111	4.6575	1.80089	1.78068	1.72719	1.76958	0.0380819	1.7315	1.80767
												9.30773	16.2598	16.0316	15.2806	4.66574	1.8585	1.83241	1.74657	1.81249	0.0585593	1.75394	1.87105	9.30788	15.6814	15.7235	15.0786	4.66581	1.79238	1.7972	1.72349	1.77102	0.0412383	1.72979	1.81226
												9.32434	16.329	15.9493	15.2916	4.67406	1.8664	1.823	1.74783	1.81241	0.0599914	1.75242	1.8724	9.32463	15.8163	15.6382	14.9756	4.67421	1.8078	1.78745	1.71171	1.76899	0.0506351	1.71835	1.81962
												9.34117	16.3251	15.9272	15.3096	4.6825	1.86595	1.82048	1.74988	1.81211	0.0584881	1.75362	1.87059	9.34139	15.5784	15.6356	15.1424	4.68261	1.78061	1.78715	1.73078	1.76618	0.0308323	1.73535	1.79701
												9.35759	16.2701	16.0518	15.284	4.69073	1.85967	1.83472	1.74696	1.81378	0.0592004	1.75458	1.87298	9.35791	15.8773	15.6754	14.9623	4.69089	1.81478	1.7917	1.71019	1.77222	0.0549492	1.71727	1.82717
												9.3743	16.3917	15.9718	15.342	4.69911	1.87357	1.82558	1.75359	1.81758	0.0603887	1.75719	1.87797	9.37463	15.6391	15.6189	15.1934	4.69927	1.78755	1.78524	1.73661	1.7698	0.0287683	1.74103	1.79857
												9.39103	16.242	15.9659	15.2658	4.70749	1.85646	1.82491	1.74488	1.80875	0.0575191	1.75123	1.86627	9.3913	15.827	15.7316	14.9088	4.70763	1.80903	1.79812	1.70407	1.77041	0.0577062	1.7127	1.82811
												9.40775	16.3921	15.9974	15.2898	4.71587	1.87361	1.8285	1.74762	1.81658	0.0638373	1.75274	1.88042	9.40797	15.7218	15.5077	15.1889	4.71598	1.797	1.77254	1.73609	1.76854	0.0306491	1.73789	1.79919
												9.42431	16.2027	15.9982	15.3599	4.72417	1.85197	1.8286	1.75564	1.81207	0.0502489	1.76182	1.86232	9.4245	15.696	15.7585	14.9617	4.72427	1.79405	1.80119	1.71013	1.76846	0.0506419	1.71782	1.8191
												9.44096	16.3661	15.9726	15.249	4.73252	1.87064	1.82567	1.74296	1.81309	0.0647629	1.74833	1.87786	9.44134	15.8048	15.5353	15.1872	4.73271	1.80649	1.77569	1.7359	1.77269	0.0353871	1.7373	1.80808
												9.45784	16.2339	16.0649	15.3643	4.74098	1.85554	1.83621	1.75614	1.81596	0.0527007	1.76326	1.86867	9.45793	15.6381	15.7552	14.996	4.74103	1.78743	1.80081	1.71404	1.76743	0.046717	1.72071	1.81415
												9.47432	16.3405	15.8472	15.2911	4.74924	1.86772	1.81134	1.74777	1.80894	0.0600107	1.74893	1.86896	9.47457	15.8848	15.5229	15.1651	4.74937	1.81563	1.77427	1.73337	1.77442	0.0411299	1.73329	1.81555
												9.49104	16.2614	16.091	15.2808	4.75762	1.85868	1.83921	1.74659	1.81483	0.0598893	1.75494	1.87472	9.49119	15.6189	15.7332	15.0356	4.7577	1.78524	1.79831	1.71857	1.76737	0.0427645	1.72461	1.81014
												9.5077	16.2773	15.8193	15.3434	4.76598	1.8605	1.80815	1.75375	1.80746	0.053378	1.75409	1.86084	9.50799	15.9378	15.5555	15.0183	4.76612	1.82169	1.77799	1.7166	1.77209	0.0527945	1.7193	1.82489
												9.52458	16.3952	16.0225	15.3113	4.77444	1.87397	1.83138	1.75008	1.81848	0.0629462	1.75553	1.88142	9.52472	15.5501	15.6802	15.1862	4.77451	1.77738	1.79225	1.73578	1.76847	0.0292682	1.7392	1.79774
												9.54094	16.1618	16.0386	15.319	4.78264	1.84729	1.83321	1.75096	1.81049	0.0520267	1.75846	1.86251	9.54124	15.9439	15.6664	14.9601	4.78279	1.82239	1.79067	1.70994	1.77433	0.0579796	1.71635	1.83231
												9.55766	16.4533	15.8974	15.3328	4.79102	1.88061	1.81708	1.75253	1.81674	0.0640378	1.7527	1.88078	9.55804	15.5491	15.6045	15.1974	4.79121	1.77727	1.78359	1.73706	1.76597	0.0252374	1.74074	1.79121
												9.57438	16.2328	16.0926	15.2799	4.7994	1.8554	1.83938	1.74649	1.81376	0.0588026	1.75496	1.87256	9.57469	15.8959	15.7152	14.9004	4.79956	1.8169	1.79625	1.70312	1.77209	0.0606171	1.71147	1.83271
												9.59106	16.4559	15.8304	15.3453	4.80776	1.8809	1.80942	1.75396	1.81476	0.0636399	1.75112	1.8784	9.59131	15.5916	15.6337	15.264	4.80789	1.78212	1.78693	1.74467	1.77124	0.0231362	1.74811	1.79438
												9.60765	16.2021	16.1379	15.3042	4.81608	1.85191	1.84457	1.74927	1.81525	0.0572545	1.75799	1.8725	9.60781	15.836	15.7576	14.9126	4.81616	1.81006	1.8011	1.70451	1.77189	0.0585227	1.71337	1.83041
												9.6243	16.3984	15.9096	15.3229	4.82442	1.87433	1.81847	1.75141	1.81474	0.0615463	1.75319	1.87628	9.6247	15.7324	15.6142	15.2024	4.82463	1.79822	1.7847	1.73763	1.77352	0.0318057	1.74171	1.80532
												9.64113	16.2951	16.0408	15.3156	4.83286	1.86253	1.83346	1.75057	1.81552	0.0580952	1.75743	1.87362	9.64133	15.7101	15.6544	15.001	4.83296	1.79567	1.7893	1.71461	1.76653	0.0450712	1.72146	1.8116
												9.65759	16.3106	16.0166	15.3232	4.84111	1.86431	1.8307	1.75144	1.81548	0.0579507	1.75753	1.87343	9.65789	15.8125	15.6778	15.0532	4.84126	1.80737	1.79197	1.72058	1.77331	0.0463059	1.727	1.81961
												9.67438	16.3611	15.952	15.3421	4.84953	1.87007	1.82331	1.7536	1.81566	0.058613	1.75705	1.87427	9.67451	15.6839	15.6909	15.1187	4.84959	1.79267	1.79347	1.72806	1.7714	0.0375336	1.73387	1.80893
												9.69099	16.201	16.0173	15.2916	4.85785	1.85177	1.83078	1.74782	1.81012	0.0549656	1.75516	1.86509	9.69128	15.8202	15.647	14.943	4.858	1.80825	1.78845	1.70799	1.76823	0.0531013	1.71513	1.82133
												9.70782	16.4125	15.9246	15.3335	4.86629	1.87595	1.82019	1.75262	1.81625	0.0617567	1.75449	1.87801	9.70799	15.7043	15.6369	15.2017	4.86638	1.795	1.7873	1.73756	1.77328	0.0311796	1.7421	1.80446
												9.72429	16.1903	16.0721	15.2493	4.87455	1.85055	1.83705	1.74299	1.8102	0.0585903	1.75161	1.86879	9.72453	15.8516	15.675	14.9607	4.87467	1.81184	1.79165	1.71	1.77116	0.0539199	1.71724	1.82508
												9.74104	16.3993	15.8748	15.3822	4.88294	1.87444	1.81449	1.75819	1.8157	0.0581357	1.75757	1.87384	9.74133	15.6875	15.6304	15.2062	4.88309	1.79308	1.78656	1.73807	1.77257	0.0300582	1.74251	1.80263
												9.75776	16.2098	16.0215	15.2621	4.89133	1.85278	1.83126	1.74445	1.8095	0.0573498	1.75215	1.86685	9.75799	15.759	15.7558	15.0013	4.89144	1.80125	1.80089	1.71465	1.77226	0.0498916	1.72237	1.82215
												9.77436	16.4002	15.9168	15.4061	4.89965	1.87455	1.81929	1.76092	1.81825	0.05682	1.76143	1.87507	9.77469	15.8039	15.5812	15.1388	4.89981	1.80638	1.78093	1.73036	1.77256	0.0386942	1.73386	1.81125
												9.79104	16.3042	16.0673	15.2203	4.90801	1.86357	1.83649	1.73968	1.81325	0.0651343	1.74811	1.87838	9.79115	15.7634	15.6944	15.0402	4.90806	1.80175	1.79387	1.71909	1.77157	0.0456181	1.72595	1.81719
												9.80769	16.3655	15.8925	15.414	4.91635	1.87057	1.81651	1.76182	1.8163	0.0543757	1.76193	1.87068	9.80803	15.7118	15.701	15.1008	4.91652	1.79586	1.79463	1.72602	1.77217	0.039968	1.7322	1.81214
												9.8245	16.318	16.0743	15.2987	4.92478	1.86515	1.83729	1.74864	1.81703	0.0608374	1.75619	1.87786	9.82462	15.7304	15.6558	15.1091	4.92484	1.79798	1.78946	1.72697	1.77147	0.0387764	1.73269	1.81025
												9.841	16.324	16.029	15.3655	4.93305	1.86583	1.83212	1.75628	1.81808	0.0561109	1.76196	1.87419	9.84127	15.7732	15.7415	15.0744	4.93319	1.80288	1.79926	1.72301	1.77505	0.0451043	1.72994	1.82015
												9.85764	16.3591	15.9462	15.2814	4.94139	1.86985	1.82265	1.74667	1.81306	0.0621459	1.75091	1.8752	9.85795	15.6698	15.6305	15.1455	4.94155	1.79106	1.78657	1.73113	1.76959	0.0333785	1.73621	1.80297
												9.87433	16.2579	16.0572	15.3478	4.94976	1.85827	1.83534	1.75425	1.81595	0.0546534	1.7613	1.87061	9.87467	15.8658	15.6954	14.9726	4.94993	1.81346	1.79398	1.71137	1.77294	0.0542028	1.71873	1.82714
												9.89109	16.4815	15.9401	15.3414	4.95816	1.88384	1.82195	1.75352	1.81977	0.0651882	1.75458	1.88496	9.89133	15.6375	15.6648	15.1698	4.95828	1.78736	1.79049	1.7339	1.77058	0.0318063	1.73878	1.80239
												9.9076	16.1481	16.0601	15.2656	4.96644	1.84573	1.83567	1.74486	1.80875	0.0555595	1.75319	1.86431	9.90779	15.8934	15.732	15.0307	4.96653	1.81662	1.79817	1.71801	1.7776	0.0524216	1.72518	1.83002
												9.92434	16.3895	15.894	15.4134	4.97483	1.87332	1.81668	1.76175	1.81725	0.0557909	1.76146	1.87304	9.9247	15.7236	15.6657	15.1983	4.97501	1.79721	1.79059	1.73716	1.77499	0.0329238	1.74206	1.80791
												9.94109	16.2785	16.0959	15.2219	4.98322	1.86063	1.83976	1.73987	1.81342	0.0645488	1.74887	1.87797	9.94127	15.7957	15.6744	15.0119	4.98331	1.80545	1.79158	1.71586	1.77097	0.0482221	1.72274	1.81919
												9.95764	16.3839	15.9257	15.4781	4.99152	1.87268	1.82031	1.76915	1.82072	0.0517659	1.76895	1.87248	9.95792	15.7878	15.7664	15.2204	4.99166	1.80455	1.8021	1.73969	1.78211	0.0367569	1.74536	1.81887
												9.97439	16.2431	16.0889	15.2342	4.99992	1.85658	1.83896	1.74127	1.81227	0.0621168	1.75015	1.87439	9.97447	15.6991	15.6224	15.0339	4.99996	1.79441	1.78564	1.71837	1.76614	0.0416	1.72454	1.80774
												9.99105	16.3429	15.9568	15.4131	5.00827	1.86799	1.82386	1.76172	1.81786	0.0533867	1.76447	1.87124	9.99138	15.8816	15.8387	15.088	5.00843	1.81526	1.81036	1.72456	1.78339	0.0510087	1.73239	1.8344
												10.0079	16.3301	16.0227	15.2804	5.0167	1.86653	1.8314	1.74655	1.81483	0.0616832	1.75314	1.87651	10.008	15.6907	15.5538	15.0978	5.01675	1.79345	1.77779	1.72568	1.76564	0.0354814	1.73016	1.80112
												10.0243	16.3334	15.9386	15.3265	5.02494	1.86691	1.82179	1.75182	1.8135	0.0579896	1.75551	1.87149	10.0246	15.8753	15.7697	14.9805	5.02507	1.81455	1.80248	1.71227	1.77643	0.0558921	1.72054	1.83232
												10.0411	16.3297	16.0407	15.3188	5.03333	1.86648	1.83345	1.75093	1.81696	0.0595139	1.75744	1.87647	10.0414	15.7337	15.5506	15.1777	5.03349	1.79836	1.77744	1.73481	1.7702	0.0323882	1.73782	1.80259
												10.0577	16.257	16.0456	15.289	5.04169	1.85818	1.83401	1.74753	1.81324	0.0581723	1.75507	1.87141	10.058	15.7954	15.7755	14.9277	5.04183	1.80541	1.80314	1.70624	1.7716	0.0566137	1.71498	1.82821
												10.0744	16.4357	15.9439	15.3699	5.05004	1.8786	1.82238	1.75678	1.81926	0.0609673	1.75829	1.88022	10.0747	15.7664	15.6453	15.2437	5.0502	1.8021	1.78826	1.74235	1.77757	0.0312753	1.7463	1.80885
												10.0909	16.3139	16.1086	15.3118	5.05832	1.86468	1.84121	1.75014	1.81868	0.060504	1.75818	1.87918	10.0912	15.7891	15.7365	14.9852	5.05846	1.80469	1.79869	1.71281	1.77206	0.0514012	1.72066	1.82347
												10.1077	16.3973	15.9136	15.3032	5.06673	1.87421	1.81892	1.74915	1.8141	0.0626695	1.75143	1.87677	10.1081	15.7604	15.6564	15.1767	5.06693	1.80141	1.78952	1.7347	1.77521	0.0355866	1.73962	1.8108
												10.1244	16.308	16.1076	15.3072	5.07511	1.864	1.8411	1.74961	1.81824	0.0605262	1.75771	1.87876	10.1246	15.778	15.6966	15.043	5.07522	1.80343	1.79412	1.71941	1.77232	0.0460519	1.72627	1.81837
												10.141	16.3503	15.9457	15.3804	5.08341	1.86884	1.82259	1.75798	1.81647	0.0556848	1.76078	1.87215	10.1413	15.8231	15.7363	15.1066	5.08357	1.80858	1.79866	1.72668	1.77798	0.0446992	1.73328	1.82267
												10.1577	16.3848	16.0017	15.2607	5.09179	1.87278	1.82899	1.7443	1.81536	0.0653168	1.75004	1.88068	10.1578	15.7523	15.7472	15.0826	5.09187	1.80048	1.7999	1.72394	1.77478	0.044024	1.73075	1.8188
												10.1744	16.3076	15.9972	15.3679	5.10016	1.86396	1.82848	1.75655	1.81633	0.0547272	1.7616	1.87106	10.1746	15.7644	15.7448	15.0951	5.10028	1.80187	1.79964	1.72537	1.77562	0.0435335	1.73209	1.81916
												10.1912	16.3736	15.9247	15.3177	5.10859	1.8715	1.82019	1.75081	1.81417	0.060571	1.7536	1.87474	10.1912	15.8238	15.5902	15.1726	5.10861	1.80866	1.78196	1.73423	1.77495	0.037705	1.73724	1.81265
												10.2076	16.2224	16.0717	15.2988	5.11682	1.85422	1.837	1.74866	1.81329	0.0566321	1.75666	1.86992	10.2078	15.78	15.8057	14.9783	5.11694	1.80365	1.80659	1.71201	1.77409	0.0537771	1.72031	1.82786
												10.2245	16.3801	15.9421	15.4073	5.12528	1.87225	1.82218	1.76105	1.81849	0.0556912	1.7628	1.87418	10.2247	15.8077	15.5919	15.1938	5.12538	1.80682	1.78216	1.73665	1.77521	0.0355966	1.73961	1.8108
												10.2411	16.2503	16.068	15.2015	5.1336	1.85741	1.83658	1.73753	1.81051	0.0640553	1.74645	1.87456	10.2414	15.776	15.7422	14.9982	5.13374	1.80319	1.79933	1.7143	1.77227	0.0502471	1.72203	1.82252
												10.2577	16.4023	15.926	15.5009	5.14194	1.87479	1.82034	1.77175	1.82229	0.0515444	1.77075	1.87384	10.258	15.807	15.6397	15.2216	5.1421	1.80674	1.78762	1.73982	1.77806	0.0344686	1.74359	1.81253
												10.2743	16.2826	16.1318	15.2667	5.15024	1.8611	1.84386	1.74499	1.81665	0.0626585	1.75399	1.87931	10.2745	15.8042	15.6841	15.0652	5.15036	1.80642	1.7927	1.72196	1.77369	0.0453264	1.72836	1.81902
												10.2911	16.4	15.9434	15.3706	5.15867	1.87452	1.82234	1.75686	1.8179	0.0589552	1.75895	1.87686	10.2914	15.8218	15.6718	15.1041	5.15883	1.80844	1.79129	1.7264	1.77538	0.0432723	1.7321	1.81865
												10.3078	16.3157	16.0967	15.3577	5.16705	1.86488	1.83985	1.75538	1.82004	0.0573748	1.76266	1.87741	10.3079	15.7403	15.6696	15.1638	5.16712	1.79911	1.79104	1.73322	1.77446	0.0359392	1.73852	1.8104
												10.3243	16.33	16.0547	15.2691	5.17534	1.86652	1.83505	1.74526	1.81561	0.0629232	1.75269	1.87853	10.3246	15.8641	15.777	15.0503	5.17546	1.81327	1.80332	1.72025	1.77894	0.0510716	1.72787	1.83002
												10.3409	16.3818	15.9476	15.4661	5.18366	1.87244	1.82281	1.76778	1.82101	0.0523545	1.76865	1.87336	10.3413	15.7534	15.6198	15.2577	5.18381	1.80061	1.78535	1.74395	1.77664	0.0293177	1.74732	1.80596
												10.3577	16.3021	16.0992	15.2453	5.19206	1.86333	1.84013	1.74253	1.81533	0.0641036	1.75123	1.87944	10.358	15.7319	15.7948	14.9502	5.19223	1.79816	1.80534	1.70881	1.77077	0.0537796	1.71699	1.82455
												10.3745	16.4213	15.8967	15.4415	5.20047	1.87695	1.81699	1.76496	1.81964	0.0560417	1.76359	1.87568	10.3746	15.8654	15.6215	15.2185	5.20054	1.81341	1.78554	1.73947	1.77947	0.0373408	1.74213	1.81681
												10.3909	16.2766	16.1753	15.291	5.20871	1.86042	1.84884	1.74776	1.819	0.0619719	1.75703	1.88098	10.3911	15.7209	15.7485	15.0876	5.20882	1.7969	1.80005	1.72451	1.77382	0.0427335	1.73109	1.81655
												10.4077	16.4663	15.8522	15.4043	5.21714	1.8821	1.81191	1.76071	1.81824	0.0609426	1.7573	1.87918	10.408	15.8789	15.7102	15.1846	5.21729	1.81496	1.79568	1.7356	1.78208	0.0413914	1.74069	1.82347
												10.4244	16.2677	16.1365	15.2961	5.22549	1.8594	1.84441	1.74835	1.81738	0.0602566	1.75713	1.87764	10.4246	15.7138	15.7398	15.0531	5.22562	1.79609	1.79906	1.72057	1.77191	0.044484	1.72742	1.81639
												10.4411	16.4052	15.9469	15.3949	5.23385	1.87512	1.82273	1.75964	1.81916	0.05782	1.76134	1.87698	10.4413	15.8379	15.698	15.0682	5.23398	1.81027	1.79428	1.7223	1.77562	0.0468629	1.72875	1.82248
												10.4576	16.3156	16.0701	15.294	5.24216	1.86487	1.83681	1.7481	1.81659	0.0609528	1.75564	1.87755	10.4578	15.7081	15.7512	15.2061	5.24224	1.79544	1.80036	1.73806	1.77795	0.0346367	1.74331	1.81259
												10.4744	16.27	16.0112	15.3757	5.25055	1.85966	1.83008	1.75744	1.81573	0.0525981	1.76313	1.86833	10.4747	15.8565	15.6698	15.0719	5.25072	1.8124	1.79105	1.72272	1.77539	0.0468461	1.72855	1.82224
												10.4912	16.4331	15.9916	15.3222	5.25897	1.8783	1.82784	1.75132	1.81916	0.0639325	1.75522	1.88309	10.4912	15.7112	15.7629	15.1803	5.259	1.79579	1.8017	1.73511	1.77753	0.0368563	1.74068	1.81439
												10.5076	16.2072	16.102	15.3476	5.26722	1.85249	1.84046	1.75423	1.81573	0.0535927	1.76213	1.86932	10.5079	15.9119	15.7096	15.0356	5.26736	1.81873	1.7956	1.71857	1.77763	0.0524434	1.72519	1.83008
												10.5244	16.5402	15.9408	15.3491	5.27562	1.89055	1.82203	1.75441	1.82233	0.0680696	1.75426	1.8904	10.5247	15.7336	15.6882	15.2202	5.27575	1.79835	1.79316	1.73967	1.77706	0.0324854	1.74458	1.80955
												10.5411	16.2085	16.1291	15.3233	5.28397	1.85263	1.84356	1.75145	1.81588	0.0559808	1.7599	1.87186	10.5414	15.8029	15.7885	15.0577	5.28414	1.80627	1.80463	1.7211	1.77733	0.0487058	1.72863	1.82604
												10.5577	16.4988	15.8796	15.3922	5.29233	1.88581	1.81503	1.75933	1.82006	0.0633893	1.75667	1.88345	10.558	15.8706	15.6174	15.2326	5.29247	1.81401	1.78507	1.74109	1.78006	0.0367198	1.74334	1.81678
												10.5742	16.2938	16.2407	15.2524	5.30059	1.86238	1.85631	1.74334	1.82068	0.0670398	1.75364	1.88772	10.5745	15.767	15.8282	15.0117	5.30074	1.80217	1.80916	1.71584	1.77573	0.0519802	1.72375	1.82771
												10.591	16.4307	15.8586	15.4793	5.30903	1.87803	1.81263	1.76929	1.81998	0.0547435	1.76524	1.87473	10.5914	15.8613	15.6396	15.2349	5.3092	1.81295	1.78761	1.74135	1.78064	0.0363074	1.74433	1.81694
												10.6077	16.3322	16.1896	15.2349	5.31736	1.86677	1.85047	1.74135	1.81953	0.0681921	1.75134	1.88772	10.608	15.7087	15.7301	15.0399	5.31752	1.7955	1.79796	1.71906	1.77084	0.0448577	1.72598	1.8157
												10.6243	16.3907	15.8852	15.4863	5.32572	1.87346	1.81568	1.77008	1.81974	0.0518077	1.76793	1.87155	10.6246	15.8678	15.7328	15.1572	5.32586	1.81369	1.79826	1.73246	1.78147	0.0431386	1.73833	1.82461
												10.641	16.3505	16.0946	15.2001	5.33406	1.86886	1.83962	1.73737	1.81528	0.0690402	1.74624	1.88432	10.6411	15.779	15.6841	15.2476	5.33415	1.80354	1.79269	1.74281	1.77968	0.03239	1.74729	1.81207
												10.6578	16.3161	15.963	15.3591	5.34247	1.86493	1.82457	1.75554	1.81501	0.0553182	1.7597	1.87033	10.658	15.8584	15.7874	15.002	5.34259	1.81262	1.8045	1.71473	1.77728	0.0543271	1.72296	1.83161
												10.6745	16.4312	15.9717	15.3867	5.35085	1.87809	1.82556	1.75871	1.82078	0.0598335	1.76095	1.88062	10.6745	15.7535	15.6595	15.267	5.35087	1.80063	1.78989	1.74502	1.77851	0.0294971	1.74901	1.80801
												10.691	16.2259	16.0604	15.2868	5.35913	1.85462	1.8357	1.74729	1.81253	0.0572936	1.75524	1.86983	10.6912	15.867	15.8531	15.0449	5.35923	1.81359	1.81202	1.71963	1.78175	0.0538005	1.72795	1.83555
												10.7078	16.5148	15.9623	15.4242	5.36756	1.88764	1.82449	1.76299	1.82504	0.0623279	1.76271	1.88737	10.708	15.755	15.6081	15.2661	5.36764	1.80079	1.784	1.74492	1.77657	0.0286696	1.7479	1.80524
												10.7244	16.2117	16.158	15.2749	5.37588	1.853	1.84686	1.74592	1.81526	0.0601303	1.75513	1.87539	10.7247	15.7816	15.8842	15.0095	5.37603	1.80384	1.81557	1.71559	1.77833	0.0546523	1.72368	1.83299
												10.7411	16.4563	15.9101	15.4451	5.38424	1.88095	1.81853	1.76538	1.82162	0.0578475	1.76377	1.87947	10.7413	15.8503	15.5904	15.2174	5.38436	1.81169	1.78198	1.73935	1.77767	0.0363612	1.74131	1.81404
												10.7576	16.325	16.1105	15.3316	5.39252	1.86595	1.84143	1.7524	1.81993	0.0597489	1.76018	1.87967	10.7579	15.7529	15.7771	15.0496	5.39266	1.80056	1.80332	1.72016	1.77468	0.0472325	1.72745	1.82191
												10.7744	16.3265	16.0437	15.3576	5.40097	1.86612	1.83379	1.75538	1.81843	0.0569467	1.76148	1.87538	10.7748	15.9213	15.7285	15.1585	5.40114	1.8198	1.79777	1.73262	1.7834	0.0453326	1.73806	1.82873
												10.7911	16.3912	16.0999	15.3795	5.40931	1.87351	1.84022	1.75787	1.82387	0.0595271	1.76434	1.88339	10.7913	15.6978	15.6952	15.1353	5.4094	1.79426	1.79396	1.72997	1.77273	0.0370339	1.73569	1.80976
												10.8077	16.3438	15.992	15.3979	5.41761	1.8681	1.82788	1.75998	1.81865	0.0546482	1.764	1.8733	10.808	15.9508	15.7539	14.9911	5.41777	1.82317	1.80067	1.71348	1.77911	0.0579358	1.72117	1.83704
												10.8243	16.4337	16.0287	15.3343	5.42596	1.87837	1.83208	1.75271	1.82105	0.0635514	1.7575	1.8846	10.8246	15.7132	15.6735	15.2685	5.4261	1.79602	1.79149	1.74519	1.77757	0.0281282	1.74944	1.80569
												10.8411	16.2996	16.0728	15.3121	5.43436	1.86305	1.83713	1.75017	1.81678	0.0591251	1.75766	1.87591	10.8413	15.9182	15.8175	15.0052	5.4345	1.81945	1.80794	1.71509	1.78083	0.0572154	1.72361	1.83804
												10.8578	16.4797	15.9982	15.4635	5.44273	1.88363	1.8286	1.76748	1.82657	0.0581024	1.76847	1.88467	10.8578	15.7879	15.6225	15.317	5.44277	1.80456	1.78565	1.75073	1.78031	0.0273085	1.75301	1.80762
												10.8742	16.2779	16.1035	15.2068	5.45099	1.86056	1.84063	1.73814	1.81311	0.0656861	1.74743	1.8788	10.8745	15.855	15.7861	14.9607	5.45114	1.81223	1.80435	1.71	1.77553	0.0568817	1.71865	1.83241
												10.8911	16.4389	15.9108	15.5169	5.45944	1.87897	1.8186	1.77358	1.82372	0.0528795	1.77084	1.8766	10.8913	15.8087	15.6629	15.3051	5.45954	1.80693	1.79027	1.74938	1.78219	0.0296161	1.75258	1.81181
												10.9077	16.3191	16.1274	15.2195	5.46776	1.86527	1.84336	1.73959	1.81607	0.0671344	1.74894	1.88321	10.908	15.7738	15.806	15.0574	5.4679	1.80294	1.80662	1.72106	1.77688	0.0483729	1.7285	1.82525
												10.9244	16.4521	15.97	15.4715	5.47614	1.88048	1.82538	1.7684	1.82475	0.0560416	1.76871	1.88079	10.9247	15.9366	15.672	15.2378	5.47626	1.82156	1.79131	1.74168	1.78485	0.0403274	1.74452	1.82518
												10.9409	16.2867	16.1354	15.3731	5.48442	1.86157	1.84428	1.75715	1.821	0.0559701	1.76503	1.87697	10.9412	15.745	15.7548	15.0738	5.48453	1.79965	1.80077	1.72294	1.77445	0.0446198	1.72983	1.81907
												10.9578	16.3304	15.9674	15.3396	5.49286	1.86657	1.82508	1.75332	1.81499	0.0572958	1.75769	1.87228	10.9581	15.8441	15.7927	15.2094	5.49301	1.81098	1.80511	1.73843	1.78484	0.0402959	1.74454	1.82514
												10.9744	16.4041	16.0512	15.391	5.50122	1.87499	1.83465	1.75919	1.82294	0.058781	1.76416	1.88172	10.9745	15.799	15.6936	15.153	5.50126	1.80582	1.79378	1.73199	1.7772	0.0396129	1.73759	1.81681
												10.991	16.3246	16.0914	15.3286	5.50952	1.8659	1.83925	1.75206	1.81907	0.0595456	1.75952	1.87862	10.9913	15.829	15.8622	15.1194	5.50966	1.80926	1.81305	1.72815	1.78348	0.0479626	1.73552	1.83145
												11.0077	16.4312	16.0361	15.4388	5.5179	1.87809	1.83292	1.76465	1.82522	0.0571082	1.76811	1.88233	11.0079	15.8218	15.7103	15.229	5.51801	1.80843	1.79569	1.74068	1.7816	0.0360078	1.74559	1.81761
												11.0244	16.2455	16.1276	15.2894	5.52627	1.85686	1.84338	1.74758	1.81594	0.059583	1.75636	1.87553	11.0247	15.8639	15.7227	15.0729	5.52644	1.81325	1.7971	1.72283	1.77773	0.0482234	1.7295	1.82595
												11.0411	16.5136	15.9241	15.4386	5.53462	1.8875	1.82012	1.76463	1.82409	0.0615291	1.76256	1.88562	11.0413	15.7787	15.781	15.3359	5.53472	1.8035	1.80376	1.7529	1.78672	0.0292934	1.75743	1.81601
												11.0576	16.3295	16.1913	15.2984	5.54289	1.86646	1.85066	1.74861	1.82191	0.0639695	1.75794	1.88588	11.0579	15.9342	15.7067	14.9781	5.54303	1.82128	1.79528	1.712	1.77618	0.057087	1.7191	1.83327
												11.0745	16.4372	15.9482	15.514	5.55135	1.87878	1.82288	1.77325	1.82497	0.0527924	1.77218	1.87776	11.0747	15.8313	15.7608	15.2982	5.55148	1.80952	1.80146	1.74859	1.78652	0.033099	1.75342	1.81962
												11.091	16.3388	16.1199	15.3068	5.55965	1.86753	1.84251	1.74956	1.81987	0.0621565	1.75771	1.88202	11.0913	15.8158	15.7277	15.0443	5.55981	1.80774	1.79768	1.71957	1.775	0.0482659	1.72673	1.82326
												11.1077	16.3584	15.9956	15.35	5.56802	1.86977	1.8283	1.75451	1.81752	0.0583813	1.75914	1.8759	11.1079	15.8705	15.69	15.1855	5.56813	1.81399	1.79336	1.7357	1.78102	0.040582	1.74044	1.8216
												11.1242	16.4566	16.0247	15.393	5.5763	1.88099	1.83162	1.75942	1.82401	0.0611417	1.76287	1.88515	11.1245	15.7815	15.7586	15.168	5.57645	1.80383	1.80121	1.7337	1.77958	0.0397526	1.73982	1.81933
												11.1411	16.273	16.0538	15.399	5.58476	1.86	1.83495	1.76011	1.81835	0.0519748	1.76638	1.87033	11.1414	15.9359	15.7097	15.0747	5.58491	1.82147	1.79562	1.72303	1.78004	0.051033	1.72901	1.83107
												11.1578	16.4432	16.0021	15.3509	5.59312	1.87945	1.82904	1.75461	1.82103	0.0628059	1.75823	1.88384	11.1578	15.7643	15.7626	15.2821	5.59314	1.80186	1.80167	1.74675	1.78343	0.0317656	1.75166	1.81519
												11.1743	16.3255	16.0988	15.3856	5.60142	1.866	1.84009	1.75858	1.82156	0.0560602	1.7655	1.87762	11.1746	15.9033	15.8219	15.026	5.60154	1.81775	1.80845	1.71747	1.78122	0.0554048	1.72582	1.83663
												11.1911	16.417	15.9634	15.32	5.60982	1.87646	1.82462	1.75108	1.81739	0.0630033	1.75439	1.88039	11.1913	15.828	15.6102	15.2488	5.60991	1.80914	1.78425	1.74294	1.77878	0.0334353	1.74534	1.81221
												11.2078	16.3034	16.1578	15.4312	5.61817	1.86348	1.84684	1.76379	1.8247	0.0534012	1.7713	1.8781	11.2081	15.7993	15.8837	15.0985	5.61832	1.80586	1.81551	1.72576	1.78238	0.0492657	1.73311	1.83164
												11.2244	16.4392	15.9881	15.3241	5.62653	1.879	1.82744	1.75155	1.81933	0.0641119	1.75522	1.88344	11.2246	15.8413	15.6567	15.2132	5.62662	1.81066	1.78956	1.73887	1.7797	0.0368965	1.7428	1.81659
												11.2409	16.3332	16.1293	15.3759	5.6348	1.86689	1.84358	1.75747	1.82264	0.0576339	1.76501	1.88028	11.2412	15.8681	15.9264	15.0931	5.63496	1.81372	1.82039	1.72514	1.78642	0.053174	1.73324	1.83959
												11.2578	16.4591	16.0163	15.3513	5.64326	1.88128	1.83066	1.75465	1.8222	0.0637354	1.75846	1.88593	11.2581	15.8259	15.6148	15.1436	5.64341	1.8089	1.78478	1.73091	1.77486	0.0399271	1.73494	1.81479
												11.2744	16.3834	16.1193	15.4229	5.65158	1.87262	1.84244	1.76284	1.82596	0.0567154	1.76925	1.88268	11.2746	15.8213	15.8491	15.1776	5.65168	1.80837	1.81155	1.7348	1.78491	0.0434257	1.74148	1.82833
												11.291	16.3432	16.0847	15.3253	5.65992	1.86803	1.83848	1.75168	1.8194	0.0604746	1.75892	1.87987	11.2913	15.8688	15.7471	15.0943	5.66006	1.81381	1.79989	1.72527	1.77966	0.0476094	1.73205	1.82727
												11.3076	16.511	15.9563	15.4326	5.6682	1.88721	1.8238	1.76394	1.82499	0.0616425	1.76334	1.88663	11.3079	15.8005	15.7459	15.2446	5.66838	1.806	1.79976	1.74245	1.78274	0.0350251	1.74771	1.81776
												11.3244	16.3298	16.1718	15.3297	5.67666	1.8665	1.84844	1.75219	1.82238	0.06145	1.76093	1.88383	11.3247	15.9119	15.83	15.0773	5.67682	1.81874	1.80937	1.72333	1.78381	0.0525878	1.73122	1.8364
												11.341	16.4603	15.8552	15.3909	5.68497	1.88141	1.81225	1.75918	1.81761	0.0612915	1.75632	1.8789	11.3412	15.7549	15.6481	15.2271	5.68505	1.80078	1.78858	1.74045	1.77661	0.031898	1.74471	1.8085
												11.3576	16.3768	16.1697	15.4001	5.69327	1.87187	1.8482	1.76023	1.82676	0.0588256	1.76794	1.88559	11.3578	15.9409	15.8819	15.075	5.69341	1.82204	1.8153	1.72307	1.7868	0.0552964	1.73151	1.8421
												11.3744	16.3433	15.9221	15.3178	5.70172	1.86804	1.8199	1.75083	1.81292	0.0589167	1.75401	1.87184	11.3746	15.8434	15.6707	15.2726	5.70181	1.8109	1.79116	1.74566	1.78257	0.0334584	1.74911	1.81603
												11.3911	16.4226	16.1182	15.4041	5.71008	1.8771	1.84231	1.76068	1.8267	0.0597594	1.76694	1.88646	11.3913	15.8829	15.8377	15.1325	5.7102	1.81541	1.81025	1.72965	1.7851	0.048095	1.73701	1.8332
												11.4078	16.3169	16.0101	15.3835	5.71842	1.86502	1.82995	1.75833	1.81777	0.0543788	1.76339	1.87215	11.4079	15.8777	15.7068	15.2138	5.71848	1.81482	1.79528	1.73894	1.78301	0.039401	1.74361	1.82241
												11.4243	16.4453	16.0466	15.3395	5.72672	1.87969	1.83412	1.75331	1.82237	0.0640074	1.75837	1.88638	11.4245	15.8198	15.8231	15.1526	5.72683	1.8082	1.80857	1.73194	1.78291	0.0441363	1.73877	1.82704
												11.4411	16.3356	16.0828	15.4576	5.73516	1.86716	1.83827	1.7668	1.82407	0.0516625	1.77241	1.87574	11.4414	15.9431	15.687	15.1864	5.73529	1.8223	1.79302	1.73581	1.78371	0.0439921	1.73972	1.8277
												11.4577	16.4498	16.0035	15.3521	5.74347	1.88021	1.82919	1.75475	1.82138	0.0630954	1.75829	1.88448	11.4579	15.802	15.7591	15.2918	5.74355	1.80617	1.80126	1.74786	1.7851	0.0323455	1.75275	1.81744
												11.4744	16.3468	16.14	15.4156	5.75182	1.86844	1.8448	1.762	1.82508	0.0558927	1.76919	1.88097	11.4746	15.8924	15.7736	15.0408	5.75194	1.8165	1.80292	1.71917	1.77953	0.0527144	1.72682	1.83224
												11.491	16.4201	15.9808	15.398	5.76016	1.87682	1.82661	1.75999	1.82114	0.0586066	1.76253	1.87975	11.4913	15.8942	15.6734	15.2893	5.7603	1.8167	1.79147	1.74756	1.78524	0.0349871	1.75026	1.82023
												11.5077	16.4105	16.1907	15.3949	5.76854	1.87572	1.85059	1.75963	1.82865	0.0610764	1.76757	1.88973	11.5082	15.8382	15.8876	15.0426	5.76875	1.81031	1.81595	1.71937	1.78188	0.0542073	1.72767	1.83608
												11.5244	16.4512	15.9315	15.4282	5.77687	1.88038	1.82097	1.76345	1.8216	0.0584675	1.76313	1.88007	11.5246	15.8525	15.6538	15.2783	5.77698	1.81194	1.78923	1.74631	1.7825	0.0333292	1.74917	1.81582
												11.5409	16.3695	16.1611	15.3059	5.78517	1.87103	1.84722	1.74947	1.82257	0.0644209	1.75815	1.88699	11.5412	15.7759	15.8861	15.0179	5.78533	1.80318	1.81578	1.71655	1.77851	0.0540253	1.72448	1.83253
												11.5578	16.4267	16.019	15.426	5.79365	1.87757	1.83098	1.7632	1.82391	0.0575111	1.7664	1.88142	11.5579	15.9444	15.7677	15.2439	5.7937	1.82245	1.80225	1.74238	1.78903	0.0416389	1.74739	1.83067
												11.5744	16.4003	16.0572	15.3235	5.80194	1.87456	1.83533	1.75147	1.82045	0.062876	1.75758	1.88333	11.5747	15.8027	15.8285	15.0776	5.8021	1.80625	1.8092	1.72337	1.7796	0.0487252	1.73088	1.82833
												11.5911	16.3664	16.0495	15.515	5.81032	1.87068	1.83445	1.77337	1.82617	0.0491843	1.77698	1.87535	11.5912	15.8903	15.8268	15.2916	5.81039	1.81626	1.809	1.74783	1.79103	0.0375885	1.75344	1.82862
												11.6075	16.3888	16.0153	15.2797	5.81858	1.87324	1.83055	1.74647	1.81675	0.0645049	1.75225	1.88126	11.6079	15.7883	15.7204	15.0862	5.81874	1.8046	1.79684	1.72435	1.77526	0.0442628	1.731	1.81953
												11.6245	16.3239	16.0876	15.5034	5.82707	1.86583	1.83881	1.77204	1.82556	0.0482784	1.77728	1.87384	11.6247	15.9739	15.8613	15.1459	5.82719	1.82582	1.81294	1.73118	1.78998	0.0513305	1.73865	1.84131
												11.641	16.4597	15.9887	15.2807	5.83535	1.88135	1.8275	1.74658	1.81848	0.0678365	1.75064	1.88631	11.6411	15.7799	15.6809	15.2707	5.83542	1.80365	1.79233	1.74544	1.78047	0.0308638	1.74961	1.81134
												11.6577	16.3526	16.1421	15.4751	5.84372	1.8691	1.84504	1.76881	1.82765	0.0523618	1.77529	1.88001	11.658	15.9547	15.8753	15.0975	5.84385	1.82362	1.81455	1.72564	1.78794	0.0541405	1.7338	1.84208
												11.6744	16.4515	15.9982	15.3415	5.85208	1.88041	1.8286	1.75353	1.82085	0.0637935	1.75705	1.88464	11.6746	15.8285	15.6928	15.2375	5.85217	1.8092	1.79369	1.74165	1.78151	0.0353819	1.74613	1.81689
												11.6911	16.3254	16.2152	15.3839	5.86048	1.866	1.8534	1.75838	1.82593	0.058835	1.76709	1.88476	11.6914	15.9263	15.8319	15.1229	5.8606	1.82037	1.80959	1.72855	1.78617	0.0501939	1.73597	1.83636
												11.7077	16.412	15.933	15.3984	5.8688	1.8759	1.82115	1.76004	1.81903	0.0579569	1.76107	1.87698	11.7079	15.8977	15.6784	15.3264	5.86887	1.81711	1.79204	1.75181	1.78698	0.0329404	1.75404	1.81992
												11.7243	16.4252	16.2206	15.3905	5.87708	1.8774	1.85401	1.75913	1.83018	0.062633	1.76755	1.89282	11.7246	15.8487	15.8302	15.0886	5.87726	1.8115	1.8094	1.72462	1.78184	0.0495623	1.73228	1.8314
												11.7411	16.3937	15.9883	15.3851	5.88554	1.8738	1.82746	1.75851	1.81992	0.0580118	1.76191	1.87794	11.7414	15.9853	15.7525	15.2869	5.88568	1.82712	1.80052	1.74729	1.79164	0.0406471	1.751	1.83229
												11.7577	16.42	16.1718	15.4199	5.89386	1.8768	1.84843	1.7625	1.82925	0.05952	1.76973	1.88876	11.7579	15.7406	15.8016	15.1208	5.89397	1.79915	1.80612	1.7283	1.77786	0.043056	1.7348	1.82091
												11.7744	16.408	16.0042	15.4227	5.90222	1.87544	1.82928	1.76281	1.82251	0.0566159	1.76589	1.87913	11.7746	16.0122	15.8205	15.2253	5.90232	1.83019	1.80828	1.74026	1.79291	0.0468967	1.74601	1.8398
												11.7909	16.4119	16.0765	15.4221	5.91049	1.87588	1.83754	1.76275	1.82539	0.0575371	1.76785	1.88293	11.7913	15.7384	15.7166	15.2139	5.91068	1.7989	1.7964	1.73895	1.77809	0.0339151	1.74417	1.812
												11.8078	16.4109	16.1064	15.4402	5.91895	1.87577	1.84096	1.76482	1.82718	0.0567455	1.77044	1.88393	11.8081	15.9528	15.9234	15.1621	5.91912	1.82341	1.82004	1.73303	1.79216	0.0512361	1.74092	1.84339
												11.8243	16.4278	15.9921	15.3786	5.92723	1.8777	1.8279	1.75777	1.82112	0.0602487	1.76087	1.88137	11.8245	15.7763	15.7302	15.2284	5.92733	1.80323	1.79796	1.74061	1.7806	0.0347326	1.74587	1.81533
												11.8409	16.3006	16.1855	15.3765	5.93558	1.86316	1.85001	1.75753	1.82357	0.0575638	1.766	1.88113	11.8412	15.9174	15.8362	15.1623	5.93571	1.81936	1.81007	1.73305	1.78749	0.04738	1.74011	1.83487
												11.8577	16.5078	15.9074	15.4269	5.94398	1.88684	1.81822	1.76329	1.82278	0.0619034	1.76088	1.88469	11.8579	15.7833	15.7623	15.2549	5.94407	1.80403	1.80163	1.74364	1.7831	0.034196	1.7489	1.8173
												11.8744	16.3019	16.1804	15.3529	5.95236	1.86331	1.84942	1.75484	1.82252	0.0590241	1.7635	1.88154	11.8747	15.9916	15.824	15.1244	5.95249	1.82784	1.80868	1.72872	1.78841	0.0525766	1.73583	1.84099
												11.8911	16.4854	16.0023	15.5057	5.96071	1.88428	1.82907	1.77231	1.82855	0.0559882	1.77256	1.88454	11.8912	15.8695	15.7535	15.2641	5.96077	1.81388	1.80063	1.74469	1.7864	0.0367253	1.74967	1.82312
												11.9076	16.3296	16.1241	15.3373	5.96901	1.86647	1.84299	1.75305	1.82084	0.0598644	1.76097	1.8807	11.9079	15.7802	15.7325	15.1343	5.96913	1.80367	1.79823	1.72985	1.77725	0.0411393	1.73611	1.81839
												11.9245	16.4158	16.0833	15.4042	5.97748	1.87633	1.83832	1.7607	1.82511	0.0589333	1.76618	1.88405	11.9247	16.0273	15.8944	15.2213	5.97755	1.83192	1.81673	1.73979	1.79615	0.0493928	1.74675	1.84554
												11.941	16.4093	16.1068	15.404	5.98573	1.87558	1.841	1.76067	1.82575	0.0589527	1.7668	1.88471	11.9412	15.7516	15.6025	15.1907	5.98585	1.8004	1.78337	1.7363	1.77336	0.0332045	1.74015	1.80656
												11.9577	16.3946	16.1068	15.4274	5.99412	1.8739	1.84101	1.76335	1.82609	0.0567659	1.76932	1.88285	11.958	16.0542	16.0156	15.1944	5.99423	1.835	1.83058	1.73671	1.80076	0.055513	1.74525	1.85628
												11.9743	16.4599	16.0401	15.387	6.00243	1.88137	1.83339	1.75873	1.8245	0.0618005	1.7627	1.8863	11.9746	15.8387	15.5796	15.1818	6.00259	1.81037	1.78075	1.73528	1.77547	0.03782	1.73765	1.81329
												11.9911	16.3408	16.1296	15.3625	6.01084	1.86775	1.84362	1.75593	1.82243	0.0588432	1.76359	1.88128	11.9915	15.9359	15.9039	15.1988	6.01103	1.82147	1.81782	1.73723	1.79217	0.0476199	1.74455	1.83979
												12.0076	16.5471	15.9822	15.436	6.01914	1.89133	1.82677	1.76433	1.82748	0.0635029	1.76398	1.89098	12.0079	15.8824	15.7174	15.2281	6.01926	1.81535	1.7965	1.74057	1.78414	0.0388924	1.74525	1.82303
												12.0243	16.3615	16.1548	15.3203	6.02746	1.87012	1.84649	1.75111	1.82257	0.0630086	1.75956	1.88558	12.0246	15.8857	15.7902	15.2222	6.02764	1.81574	1.80482	1.73989	1.78682	0.0410015	1.74581	1.82782
												12.0411	16.5115	15.9355	15.4645	6.03589	1.88727	1.82143	1.7676	1.82543	0.0599368	1.7655	1.88537	12.0413	15.9305	15.7868	15.2028	6.03599	1.82086	1.80443	1.73768	1.78766	0.0440523	1.74361	1.83171
												12.0577	16.3599	16.203	15.3252	6.04424	1.86994	1.85201	1.75167	1.82454	0.0637409	1.76079	1.88828	12.058	15.8489	15.7527	15.2161	6.04437	1.81153	1.80054	1.7392	1.78376	0.0389747	1.74478	1.82273
												12.0744	16.3921	15.9566	15.4812	6.05262	1.87362	1.82384	1.7695	1.82232	0.0520757	1.77025	1.8744	12.0745	15.903	15.8939	15.2097	6.05264	1.81771	1.81667	1.73847	1.79095	0.0454517	1.7455	1.8364
												12.0909	16.4567	16.0867	15.3382	6.06088	1.88101	1.83871	1.75316	1.82429	0.0651326	1.75916	1.88942	12.0913	15.9232	15.6778	15.2142	6.06105	1.82002	1.79198	1.73899	1.78366	0.041151	1.74251	1.82481
												12.1079	16.3442	16.0767	15.4056	6.06938	1.86814	1.83757	1.76086	1.82219	0.0552712	1.76692	1.87746	12.108	15.8728	15.9745	15.2482	6.06946	1.81427	1.82589	1.74286	1.79434	0.0449576	1.74938	1.8393
												12.1243	16.4731	16.0759	15.5289	6.07761	1.88287	1.83748	1.77495	1.83177	0.0541849	1.77758	1.88595	12.1245	15.8836	15.647	15.1776	6.07773	1.8155	1.78845	1.7348	1.77958	0.0410698	1.73851	1.82065
												12.141	16.3695	16.1368	15.2373	6.08599	1.87103	1.84443	1.74163	1.81903	0.0683405	1.75069	1.88737	12.1413	15.8734	16.04	15.3102	6.08613	1.81433	1.83337	1.74995	1.79922	0.0437116	1.75551	1.84293
												12.1577	16.4924	16.0374	15.4988	6.09436	1.88509	1.83308	1.77151	1.82989	0.0568564	1.77303	1.88675	12.1579	15.8536	15.6436	15.2115	6.09448	1.81207	1.78806	1.73867	1.7796	0.0374226	1.74218	1.81703
												12.1745	16.3833	16.1492	15.2639	6.10276	1.87262	1.84585	1.74466	1.82104	0.06749	1.75355	1.88853	12.1748	15.9465	15.9025	15.1631	6.10291	1.82269	1.81766	1.73315	1.79116	0.0503069	1.74086	1.84147
												12.191	16.4481	16.0416	15.6443	6.11105	1.88002	1.83356	1.78814	1.83391	0.0459405	1.78797	1.87985	12.1912	15.8691	15.7913	15.2436	6.11114	1.81384	1.80495	1.74234	1.78704	0.0389683	1.74808	1.82601
												12.2076	16.415	16.0728	15.2467	6.11937	1.87623	1.83712	1.7427	1.81868	0.0686501	1.75003	1.88733	12.208	15.9423	15.8419	15.2132	6.11958	1.82221	1.81072	1.73886	1.7906	0.0451701	1.74543	1.83577
												12.2244	16.4494	16.0424	15.5408	6.12781	1.88017	1.83365	1.77632	1.83004	0.0520202	1.77802	1.88206	12.2247	15.9318	15.8181	15.2108	6.12792	1.82101	1.80801	1.73859	1.7892	0.0443127	1.74489	1.83352
												12.2411	16.4511	16.0842	15.2971	6.13614	1.88036	1.83843	1.74846	1.82242	0.0673889	1.75503	1.8898	12.2413	15.8241	15.7524	15.2557	6.13625	1.8087	1.80049	1.74373	1.78431	0.0353796	1.74893	1.81969
												12.2577	16.4083	16.0709	15.5262	6.14449	1.87546	1.83691	1.77465	1.829	0.0508702	1.77813	1.87988	12.2579	16.0308	15.869	15.1682	6.14458	1.83233	1.81382	1.73373	1.79329	0.0524076	1.74088	1.8457
												12.2743	16.5156	16.0773	15.3752	6.15278	1.88773	1.83764	1.75739	1.82759	0.0657518	1.76183	1.89334	12.2746	15.7755	15.6762	15.2278	6.15296	1.80314	1.79179	1.74053	1.77849	0.0333548	1.74513	1.81184
												12.2912	16.3088	16.089	15.3927	6.16126	1.8641	1.83897	1.75939	1.82082	0.0546626	1.76616	1.87548	12.2914	16.0189	15.9398	15.194	6.16138	1.83096	1.82192	1.73668	1.79652	0.0520222	1.7445	1.84854
												12.3076	16.5506	15.9905	15.4564	6.16948	1.89173	1.82772	1.76666	1.8287	0.0625405	1.76616	1.89124	12.3079	15.8039	15.6435	15.3081	6.16965	1.80639	1.78805	1.74972	1.78139	0.0289154	1.75247	1.8103
												12.3243	16.2556	16.1378	15.4122	6.17788	1.85802	1.84455	1.76161	1.82139	0.0522064	1.76919	1.8736	12.3246	15.9517	15.9861	15.1389	6.17801	1.82328	1.82721	1.73038	1.79362	0.0548076	1.73882	1.84843
												12.341	16.5578	16.0515	15.4746	6.18626	1.89256	1.83469	1.76875	1.832	0.06195	1.77005	1.89395	12.3413	15.9589	15.5927	15.2695	6.18638	1.8241	1.78225	1.74531	1.78388	0.0394219	1.74446	1.82331
												12.3578	16.3016	16.1749	15.299	6.19465	1.86327	1.84879	1.74867	1.82025	0.0624053	1.75784	1.88265	12.3581	15.8828	15.9832	15.2148	6.19479	1.8154	1.82688	1.73906	1.79378	0.0477371	1.74604	1.84152
												12.3743	16.4411	16.1257	15.5569	6.20296	1.87922	1.84316	1.77816	1.83351	0.0512173	1.7823	1.88473	12.3745	15.887	15.7129	15.2073	6.20304	1.81588	1.79598	1.7382	1.78335	0.0403533	1.743	1.82371
												12.391	16.3983	16.073	15.2561	6.2113	1.87433	1.83715	1.74377	1.81842	0.0672631	1.75115	1.88568	12.3913	15.9385	15.8204	15.2544	6.21145	1.82177	1.80828	1.74358	1.79121	0.0417955	1.74941	1.833
												12.4078	16.4605	16.1156	15.5566	6.21975	1.88143	1.84201	1.77811	1.83385	0.0521408	1.78171	1.88599	12.408	15.8996	15.8788	15.1451	6.21981	1.81733	1.81494	1.73109	1.78778	0.0491172	1.73867	1.8369
												12.4244	16.4957	16.097	15.3149	6.22804	1.88546	1.83989	1.75049	1.82528	0.068661	1.75662	1.89394	12.4246	15.8924	15.7848	15.2792	6.22815	1.8165	1.8042	1.74642	1.78904	0.0374205	1.75162	1.82646
												12.441	16.2899	16.1233	15.4811	6.23639	1.86193	1.8429	1.76949	1.82477	0.0488154	1.77596	1.87359	12.4412	15.9253	15.9175	15.1567	6.23648	1.82026	1.81937	1.73241	1.79068	0.0504624	1.74022	1.84114
												12.4577	16.5903	15.999	15.4448	6.24472	1.89627	1.82869	1.76534	1.8301	0.065475	1.76462	1.89557	12.458	15.8326	15.7794	15.2917	6.24488	1.80967	1.80359	1.74784	1.78703	0.0340764	1.75296	1.82111
												12.4745	16.2676	16.1855	15.2804	6.25316	1.85939	1.85	1.74655	1.81865	0.0626156	1.75603	1.88126	12.4748	15.9676	15.896	15.1982	6.2533	1.8251	1.81691	1.73716	1.79305	0.0485812	1.74447	1.84164
												12.4909	16.635	16.005	15.5421	6.26138	1.90138	1.82938	1.77646	1.83574	0.0627025	1.77304	1.89844	12.4912	15.917	15.7251	15.2737	6.26154	1.81931	1.79738	1.74578	1.78749	0.037748	1.74974	1.82524
												12.5076	16.2666	16.1604	15.3449	6.26975	1.85928	1.84713	1.75392	1.82011	0.0576433	1.76247	1.87775	12.508	15.9123	15.8362	15.1437	6.26994	1.81878	1.81007	1.73093	1.78659	0.0484035	1.73819	1.835
												12.5244	16.5159	15.989	15.5503	6.27815	1.88776	1.82755	1.77741	1.8309	0.0552549	1.77565	1.88616	12.5246	15.977	15.82	15.3139	6.27828	1.82617	1.80823	1.75038	1.79493	0.03961	1.75532	1.83454
												12.5411	16.3483	16.1793	15.3152	6.28653	1.8686	1.8493	1.75053	1.82281	0.0633377	1.75947	1.88615	12.5413	15.8887	15.7827	15.2167	6.28665	1.81608	1.80397	1.73927	1.78644	0.0412944	1.74514	1.82773
												12.5577	16.4252	16.0408	15.4781	6.29487	1.8774	1.83347	1.76915	1.82667	0.054446	1.77223	1.88112	12.5578	16.0008	15.7657	15.2561	6.2949	1.82889	1.80202	1.74378	1.79156	0.043511	1.74805	1.83507
												12.5743	16.455	16.1946	15.3554	6.30317	1.88081	1.85105	1.75512	1.82899	0.0656838	1.76331	1.89467	12.5746	15.8	15.8463	15.3125	6.30335	1.80594	1.81124	1.75022	1.78913	0.0338016	1.75533	1.82293
												12.5912	16.3395	16.062	15.4727	6.31165	1.8676	1.83589	1.76853	1.82401	0.0505942	1.77341	1.8746	12.5913	16.0202	15.8609	15.1418	6.31171	1.83111	1.8129	1.7307	1.79157	0.0534945	1.73808	1.84507
												12.6076	16.5257	16.1353	15.3963	6.3199	1.88889	1.84427	1.7598	1.83099	0.0655617	1.76543	1.89655	12.6079	15.8883	15.8307	15.3645	6.32003	1.81603	1.80945	1.75617	1.79388	0.032827	1.76105	1.82671
												12.6244	16.3031	16.1328	15.3822	6.3283	1.86345	1.84398	1.75819	1.82187	0.0560034	1.76587	1.87787	12.6246	15.9345	15.8065	15.1142	6.32838	1.82131	1.80669	1.72756	1.78519	0.0504416	1.73474	1.83563
												12.641	16.5879	16.0103	15.4423	6.33662	1.89599	1.82997	1.76505	1.83034	0.0654707	1.76487	1.89581	12.6413	15.9498	15.8174	15.3549	6.33678	1.82306	1.80793	1.75507	1.79535	0.0356973	1.75966	1.83105
												12.6579	16.3494	16.1792	15.4222	6.34507	1.86873	1.84928	1.76276	1.82693	0.0564132	1.77051	1.88334	12.6581	15.8414	15.9318	15.1627	6.34519	1.81067	1.821	1.7331	1.78826	0.0480474	1.74021	1.8363
												12.6743	16.5207	15.9954	15.4948	6.35332	1.88832	1.82828	1.77106	1.82922	0.0586353	1.77058	1.88785	12.6745	15.9916	15.7634	15.2623	6.35342	1.82784	1.80176	1.74448	1.79136	0.0426417	1.74872	1.834
												12.691	16.3543	16.149	15.3382	6.36167	1.8693	1.84584	1.75316	1.82277	0.0614093	1.76136	1.88417	12.6914	15.8415	15.9096	15.2287	6.36187	1.81068	1.81847	1.74064	1.78993	0.0428638	1.74707	1.83279
												12.7077	16.4984	16.0774	15.5398	6.37007	1.88577	1.83765	1.7762	1.83321	0.0549211	1.77828	1.88813	12.708	16.0076	15.7761	15.2249	6.3702	1.82967	1.80321	1.74021	1.79103	0.0459588	1.74507	1.83699
												12.7244	16.4601	16.0661	15.3354	6.37842	1.88139	1.83635	1.75283	1.82352	0.0652299	1.75829	1.88875	12.7246	15.8918	15.8204	15.1783	6.37855	1.81644	1.80827	1.73488	1.78653	0.0449151	1.74162	1.83145
												12.741	16.4169	16.125	15.5036	6.38676	1.87645	1.84309	1.77207	1.83054	0.0533139	1.77722	1.88385	12.7412	15.9585	15.9471	15.2114	6.38685	1.82406	1.82276	1.73866	1.79516	0.0489341	1.74622	1.84409
												12.7576	16.4691	16.0701	15.3857	6.39508	1.88242	1.83681	1.75859	1.82594	0.0626283	1.76331	1.88857	12.758	15.8425	15.7369	15.2408	6.39527	1.8108	1.79872	1.74202	1.78385	0.036724	1.74712	1.82057
												12.7745	16.3828	16.1616	15.3816	6.40355	1.87256	1.84727	1.75812	1.82598	0.060118	1.76586	1.8861	12.7746	15.9695	15.872	15.1532	6.40362	1.82531	1.81417	1.73201	1.7905	0.0509575	1.73954	1.84145
												12.7909	16.5313	16.0783	15.4943	6.41178	1.88953	1.83775	1.771	1.83276	0.0594191	1.77334	1.89218	12.7912	15.9072	15.8122	15.3624	6.41193	1.81819	1.80733	1.75592	1.79382	0.0332633	1.76055	1.82708
												12.8077	16.3308	16.1885	15.3309	6.42018	1.8666	1.85035	1.75232	1.82309	0.0618271	1.76126	1.88492	12.8079	15.9709	15.7976	15.1603	6.42028	1.82548	1.80567	1.73282	1.78799	0.0487948	1.73919	1.83678
												12.8244	16.5413	16.0344	15.5606	6.42854	1.89067	1.83273	1.77857	1.83399	0.0560605	1.77793	1.89005	12.8246	15.9284	15.8799	15.394	6.42867	1.82061	1.81508	1.75954	1.79841	0.033777	1.76463	1.83219
												12.8411	16.2939	16.1753	15.2148	6.43695	1.8624	1.84884	1.73905	1.81676	0.0676431	1.74912	1.8844	12.8414	15.9201	15.7952	15.1479	6.43706	1.81967	1.80539	1.7314	1.78549	0.0473829	1.7381	1.83287
												12.8576	16.5459	16.0132	15.579	6.44521	1.8912	1.83031	1.78068	1.83406	0.0553534	1.77871	1.88942	12.8578	16.0797	15.9327	15.3146	6.44531	1.83791	1.82111	1.75046	1.80316	0.0464047	1.75676	1.84957
												12.8743	16.3499	16.2099	15.2782	6.4536	1.86879	1.8528	1.74629	1.82263	0.0665898	1.75604	1.88922	12.8747	15.836	15.7251	15.1821	6.45376	1.81005	1.79738	1.73532	1.78091	0.0399949	1.74092	1.82091
												12.8911	16.4549	15.9815	15.5252	6.46201	1.88079	1.82668	1.77454	1.82734	0.0531314	1.77421	1.88047	12.8913	16.0649	15.9635	15.2912	6.46209	1.83622	1.82463	1.74779	1.80288	0.0480612	1.75482	1.85094
												12.9077	16.5128	16.1739	15.4484	6.4703	1.88742	1.84868	1.76575	1.83395	0.0621546	1.7718	1.8961	12.908	15.8091	15.7334	15.2832	6.47044	1.80698	1.79833	1.74687	1.78406	0.0324992	1.75156	1.81656
												12.9244	16.4079	16.0016	15.3502	6.47867	1.87543	1.82898	1.75453	1.81965	0.0609883	1.75866	1.88063	12.9245	16.0213	15.9763	15.2018	6.47872	1.83123	1.82609	1.73756	1.79829	0.0526571	1.74564	1.85095
												12.941	16.4583	16.1214	15.5484	6.48703	1.88119	1.84268	1.77718	1.83368	0.0525846	1.7811	1.88627	12.9414	15.8833	15.7499	15.3819	6.48719	1.81546	1.80021	1.75816	1.79128	0.0296812	1.7616	1.82096
												12.9578	16.4149	16.1693	15.3231	6.49544	1.87622	1.84816	1.75144	1.82527	0.0654631	1.75981	1.89073	12.958	16.0203	15.9495	15.1529	6.49553	1.83112	1.82303	1.73198	1.79537	0.055052	1.74032	1.85043
												12.9743	16.56	16.0284	15.566	6.50369	1.8928	1.83204	1.77919	1.83468	0.0568535	1.77782	1.89153	12.9746	15.8842	15.8035	15.3471	6.50382	1.81557	1.80634	1.75417	1.79202	0.0331079	1.75892	1.82513
												12.991	16.3811	16.2256	15.3046	6.51206	1.87236	1.85458	1.74931	1.82542	0.0665064	1.75891	1.89192	12.9914	15.9531	15.8873	15.1634	6.51224	1.82344	1.81592	1.73317	1.79084	0.0500879	1.74076	1.84093
												13.0077	16.5344	16.0213	15.5312	6.52042	1.88988	1.83123	1.77522	1.83211	0.0573351	1.77478	1.88945	13.008	15.981	15.8918	15.2612	6.52059	1.82663	1.81643	1.74435	1.7958	0.0448508	1.75095	1.84065
												13.0244	16.4187	16.2571	15.3918	6.52882	1.87666	1.85819	1.75928	1.83138	0.0631155	1.76826	1.89449	13.0247	15.9002	15.7901	15.2262	6.52896	1.8174	1.8048	1.74035	1.78752	0.0413302	1.74619	1.82885
												13.041	16.4347	16.0652	15.5084	6.53711	1.87848	1.83625	1.77261	1.82911	0.0532959	1.77582	1.88241	13.0411	16.0239	15.9694	15.246	6.53718	1.83153	1.8253	1.74262	1.79982	0.049633	1.75018	1.84945
												13.0577	16.5008	16.1057	15.3679	6.54549	1.88604	1.84088	1.75655	1.82782	0.0657269	1.76209	1.89355	13.058	15.8189	15.6503	15.2838	6.54567	1.8081	1.78883	1.74694	1.78129	0.031268	1.75002	1.81256
												13.0744	16.3845	16.1544	15.4993	6.55389	1.87275	1.84645	1.77157	1.83026	0.0524965	1.77776	1.88275	13.0746	16.0968	16.0004	15.2428	6.55396	1.83987	1.82884	1.74225	1.80365	0.0534652	1.75019	1.85712
												13.091	16.5057	16.0288	15.4535	6.5622	1.8866	1.83209	1.76633	1.82834	0.0602236	1.76812	1.88856	13.0913	15.8073	15.7317	15.2765	6.56233	1.80677	1.79813	1.74611	1.78367	0.0328149	1.75085	1.81648
												13.1077	16.3736	16.173	15.3718	6.57057	1.8715	1.84857	1.75699	1.82569	0.0605864	1.7651	1.88627	13.1079	16.0537	15.9269	15.2202	6.57065	1.83494	1.82045	1.73967	1.79835	0.0513352	1.74702	1.84969
												13.1244	16.5516	16.0135	15.4912	6.57894	1.89185	1.83035	1.77064	1.83095	0.0606063	1.77034	1.89155	13.1247	15.8947	15.792	15.3003	6.57906	1.81676	1.80503	1.74882	1.7902	0.0363155	1.75389	1.82652
												13.1412	16.3503	16.106	15.3819	6.58738	1.86884	1.84092	1.75815	1.82264	0.0575662	1.76507	1.8802	13.1413	15.9651	15.9367	15.1708	6.58744	1.82481	1.82156	1.73403	1.79347	0.0515011	1.74197	1.84497
												13.1576	16.5222	16.1039	15.5268	6.5956	1.88848	1.84068	1.77471	1.83462	0.0571265	1.7775	1.89175	13.1579	16.0014	15.8617	15.2813	6.59574	1.82896	1.81299	1.74665	1.7962	0.0436491	1.75255	1.83985
												13.1743	16.3656	16.1579	15.3082	6.60397	1.87059	1.84684	1.74973	1.82239	0.0640369	1.75835	1.88642	13.1747	15.894	15.8599	15.2584	6.60417	1.81668	1.81278	1.74404	1.79117	0.0408593	1.75031	1.83203
												13.191	16.5712	16.1094	15.64	6.61234	1.89409	1.84131	1.78765	1.84102	0.0532204	1.7878	1.89424	13.1913	16.0514	15.8463	15.2244	6.61248	1.83468	1.81123	1.74014	1.79535	0.0492277	1.74612	1.84458
												13.2077	16.3713	16.2088	15.262	6.62072	1.87124	1.85267	1.74445	1.82279	0.0684751	1.75431	1.89126	13.208	15.8977	15.8046	15.306	6.62086	1.8171	1.80646	1.74947	1.79101	0.0363657	1.75465	1.82738
												13.2242	16.5591	16.0753	15.5945	6.62899	1.89271	1.83741	1.78245	1.83752	0.055127	1.78239	1.89265	13.2245	16.0507	16.0059	15.217	6.62913	1.8346	1.82948	1.7393	1.80113	0.0536028	1.74752	1.85473
												13.241	16.4438	16.0863	15.3562	6.63737	1.87952	1.83867	1.75521	1.82447	0.0633616	1.76111	1.88783	13.2414	15.8859	15.7797	15.3661	6.63757	1.81576	1.80362	1.75635	1.79191	0.0313904	1.76052	1.8233
												13.2578	16.4292	16.1862	15.4359	6.6458	1.87786	1.85008	1.76432	1.83076	0.0591839	1.77157	1.88994	13.258	16.0222	16.0227	15.2452	6.6459	1.83133	1.8314	1.74253	1.80175	0.0512887	1.75047	1.85304
												13.2743	16.533	16.0532	15.4974	6.65409	1.88972	1.83488	1.77136	1.83199	0.0592365	1.77275	1.89122	13.2746	15.8517	15.7186	15.3054	6.65421	1.81185	1.79663	1.7494	1.78596	0.0325594	1.7534	1.81852
												13.291	16.3496	16.2478	15.2799	6.66247	1.86876	1.85712	1.7465	1.82413	0.0674826	1.75665	1.89161	13.2912	16.0775	16.0518	15.2469	6.66254	1.83766	1.83472	1.74272	1.80503	0.0539825	1.75105	1.85902
												13.3077	16.5295	15.975	15.6247	6.67082	1.88932	1.82594	1.78591	1.83372	0.052142	1.78158	1.88586	13.308	15.8746	15.7535	15.2888	6.67095	1.81446	1.80063	1.74751	1.78753	0.0353462	1.75219	1.82288
												13.3245	16.3873	16.1806	15.3002	6.67924	1.87307	1.84944	1.74882	1.82378	0.0659839	1.75779	1.88976	13.3246	16.0253	15.8592	15.2772	6.67931	1.8317	1.81271	1.74618	1.79686	0.0449066	1.75195	1.84177
												13.3409	16.458	16.1199	15.5267	6.68749	1.88115	1.8425	1.7747	1.83279	0.0538876	1.7789	1.88667	13.3411	15.9306	15.9105	15.2772	6.68759	1.82086	1.81857	1.74618	1.7952	0.0424696	1.75273	1.83767
												13.3577	16.4841	16.1423	15.3577	6.69591	1.88414	1.84507	1.75539	1.8282	0.0660121	1.76219	1.89421	13.358	15.9016	15.7847	15.3047	6.69606	1.81756	1.80419	1.74933	1.79036	0.0361575	1.7542	1.82652
												13.3744	16.4198	16.098	15.5684	6.70427	1.87678	1.84	1.77947	1.83208	0.0491358	1.78295	1.88122	13.3747	16.074	15.9663	15.27	6.70439	1.83726	1.82494	1.74537	1.80252	0.0498822	1.75264	1.85241
												13.391	16.4899	16.1548	15.3675	6.71259	1.88479	1.84649	1.75651	1.82926	0.0658546	1.76341	1.89512	13.3913	15.8965	15.7663	15.3636	6.71275	1.81697	1.80209	1.75606	1.79171	0.031753	1.75995	1.82346
												13.4076	16.4378	16.1656	15.4789	6.72092	1.87885	1.84772	1.76923	1.83193	0.0564852	1.77545	1.88842	13.4078	16.0335	15.9611	15.1705	6.721	1.83263	1.82435	1.73399	1.79699	0.0547161	1.74228	1.85171
												13.4244	16.5448	16.1553	15.4634	6.7293	1.89107	1.84655	1.76747	1.83503	0.0625974	1.77243	1.89763	13.4247	15.8525	15.8269	15.3938	6.72948	1.81194	1.80902	1.75951	1.79349	0.0294607	1.76403	1.82295
												13.4412	16.3983	16.1763	15.4113	6.73773	1.87433	1.84895	1.76152	1.82827	0.0591819	1.76908	1.88745	13.4413	16.0936	15.9305	15.2083	6.73779	1.8395	1.82086	1.7383	1.79955	0.0538551	1.7457	1.85341
												13.4576	16.5536	16.0583	15.4945	6.74599	1.89207	1.83546	1.77102	1.83285	0.0605693	1.77228	1.89342	13.4579	15.9755	15.8982	15.3558	6.74612	1.826	1.81716	1.75517	1.79944	0.038597	1.76084	1.83804
												13.4743	16.3991	16.166	15.4069	6.75435	1.87442	1.84777	1.76101	1.82773	0.0593001	1.76843	1.88703	13.4746	16.0221	15.8768	15.1952	6.75448	1.83132	1.81472	1.73681	1.79428	0.0504627	1.74382	1.84475
												13.491	16.5648	16.0905	15.5175	6.7627	1.89336	1.83914	1.77365	1.83538	0.0599421	1.77544	1.89533	13.4913	15.9207	15.9174	15.2748	6.76288	1.81973	1.81936	1.74591	1.795	0.0425145	1.75249	1.83752
												13.5078	16.4412	16.1076	15.3502	6.77112	1.87923	1.84109	1.75453	1.82495	0.0638997	1.76105	1.88885	13.5079	16.0065	15.8331	15.2975	6.7712	1.82954	1.80973	1.74851	1.79593	0.0422431	1.75368	1.83817
												13.5242	16.4619	16.1164	15.4979	6.77936	1.88159	1.8421	1.77141	1.8317	0.0558236	1.77588	1.88753	13.5245	16.0207	15.9357	15.233	6.77949	1.83117	1.82145	1.74114	1.79792	0.0494144	1.7485	1.84733
												13.541	16.4623	16.0853	15.4417	6.78779	1.88164	1.83856	1.76499	1.8284	0.0589861	1.76941	1.88738	13.5413	15.9085	15.8771	15.385	6.78795	1.81834	1.81475	1.75851	1.7972	0.0335561	1.76364	1.83075
												13.5577	16.4144	16.2264	15.5086	6.79616	1.87616	1.85468	1.77263	1.83449	0.0546384	1.77985	1.88913	13.5579	16.0698	15.9545	15.1692	6.79627	1.83677	1.8236	1.73384	1.79807	0.0560127	1.74206	1.85409
												13.5744	16.5952	16.063	15.4347	6.80449	1.89683	1.836	1.76419	1.83234	0.0663988	1.76594	1.89874	13.5746	15.8219	15.8092	15.4038	6.80463	1.80844	1.80699	1.76066	1.79203	0.0271812	1.76485	1.81921
												13.591	16.3018	16.2893	15.3947	6.81284	1.8633	1.86186	1.75962	1.82826	0.0594501	1.76881	1.88771	13.5912	16.1436	15.9946	15.1575	6.81292	1.84522	1.82819	1.73251	1.80197	0.060757	1.74121	1.86273
												13.6077	16.6238	16.051	15.4868	6.82123	1.9001	1.83463	1.77014	1.83496	0.0649847	1.76997	1.89994	13.608	15.8168	15.7844	15.4043	6.82137	1.80786	1.80416	1.76071	1.79091	0.026222	1.76469	1.81713
												13.6245	16.2715	16.2323	15.3826	6.82965	1.85984	1.85535	1.75823	1.82447	0.0574116	1.76706	1.88188	13.6246	16.0869	15.9939	15.1491	6.82969	1.83873	1.82811	1.73154	1.79946	0.0590579	1.7404	1.85852
												13.641	16.6342	16.1277	15.5437	6.83788	1.90129	1.8434	1.77665	1.84045	0.0623728	1.77807	1.90282	13.6413	15.8838	15.8098	15.3603	6.83803	1.81552	1.80706	1.75569	1.79275	0.03238	1.76037	1.82513
												13.6578	16.37	16.1555	15.3648	6.84629	1.87109	1.84658	1.75619	1.82462	0.0605153	1.76411	1.88514	13.658	16.0401	15.9049	15.2665	6.84643	1.83338	1.81793	1.74496	1.79876	0.0472246	1.75153	1.84598
												13.6744	16.4951	16.146	15.5624	6.85462	1.88539	1.84549	1.77878	1.83655	0.0538668	1.78269	1.89042	13.6747	16.0498	15.8874	15.2627	6.8548	1.83449	1.81593	1.74453	1.79832	0.0474989	1.75082	1.84581
												13.6911	16.5188	16.0638	15.4011	6.86301	1.8881	1.83609	1.76035	1.82818	0.0642418	1.76394	1.89242	13.6913	15.9145	15.8832	15.3942	6.86313	1.81903	1.81545	1.75956	1.79801	0.0333491	1.76466	1.83136
												13.7075	16.4221	16.2062	15.4161	6.87125	1.87705	1.85237	1.76206	1.83049	0.0605372	1.76995	1.89103	13.7078	16.031	15.9095	15.2147	6.8714	1.83234	1.81845	1.73904	1.79661	0.0503391	1.74627	1.84695
												13.7244	16.5238	16.0158	15.5061	6.8797	1.88867	1.8306	1.77235	1.83054	0.0581604	1.77238	1.8887	13.7247	15.9977	15.8324	15.4442	6.87987	1.82854	1.80965	1.76527	1.80115	0.0324808	1.76867	1.83363
												13.741	16.4433	16.2115	15.4278	6.88805	1.87946	1.85298	1.7634	1.83195	0.0608224	1.77113	1.89277	13.7413	16.0506	15.9751	15.1709	6.88819	1.83458	1.82596	1.73404	1.79819	0.0557253	1.74247	1.85392
												13.7576	16.554	16.0123	15.4617	6.89637	1.89213	1.83021	1.76728	1.82987	0.0624245	1.76745	1.89229	13.7579	15.9621	15.8209	15.4278	6.89652	1.82447	1.80833	1.7634	1.79873	0.0316445	1.76709	1.83038
												13.7743	16.4093	16.253	15.3298	6.90472	1.87558	1.85771	1.7522	1.8285	0.0666801	1.76182	1.89518	13.7745	15.9799	15.9372	15.2108	6.90482	1.8265	1.82162	1.73859	1.79557	0.0494045	1.74616	1.84497
												13.7911	16.5793	16.0708	15.6491	6.91313	1.89502	1.83689	1.7887	1.8402	0.0532358	1.78697	1.89344	13.7913	15.992	15.9548	15.3512	6.91325	1.82788	1.82364	1.75464	1.80205	0.0411161	1.76094	1.84317
												13.8078	16.3688	16.2393	15.3064	6.92153	1.87095	1.85615	1.74952	1.82554	0.066253	1.75929	1.89179	13.8079	16.0707	15.8827	15.2479	6.92155	1.83688	1.81539	1.74283	1.79837	0.0492801	1.74909	1.84765
												13.8243	16.5809	16.0709	15.6179	6.92976	1.89519	1.8369	1.78512	1.83907	0.0550676	1.78401	1.89414	13.8245	15.9574	15.925	15.3001	6.92989	1.82393	1.82023	1.7488	1.79765	0.0423437	1.75531	1.84
												13.8411	16.408	16.2008	15.2616	6.93822	1.87544	1.85175	1.7444	1.82386	0.0698258	1.75404	1.89369	13.8413	15.9675	15.9176	15.3488	6.93832	1.82508	1.81938	1.75437	1.79961	0.0392831	1.76033	1.83889
												13.8577	16.4788	16.1975	15.6172	6.94655	1.88352	1.85137	1.78504	1.83998	0.0502182	1.78976	1.8902	13.858	16.0618	15.895	15.2936	6.94668	1.83587	1.8168	1.74805	1.80024	0.0461895	1.75405	1.84643
												13.8744	16.4747	16.0614	15.4067	6.9549	1.88306	1.83581	1.76099	1.82662	0.0615518	1.76507	1.88817	13.8747	15.9246	15.877	15.3252	6.95502	1.82018	1.81474	1.75167	1.79553	0.0380831	1.75744	1.83361
												13.8909	16.4372	16.2276	15.4518	6.96319	1.87877	1.85481	1.76614	1.83324	0.0593329	1.77391	1.89258	13.8912	16.1099	15.9408	15.2534	6.96331	1.84136	1.82204	1.74346	1.80229	0.0518513	1.75044	1.85414
												13.9078	16.5017	16.0222	15.5311	6.97162	1.88614	1.83134	1.7752	1.83089	0.0554711	1.77542	1.88636	13.9081	15.8179	15.8471	15.3668	6.97181	1.80799	1.81132	1.75642	1.79191	0.0307796	1.76113	1.82269
												13.9244	16.4279	16.2428	15.3675	6.97997	1.87771	1.85655	1.75651	1.83026	0.0647384	1.76552	1.89499	13.9246	16.1301	15.9487	15.1944	6.98004	1.84367	1.82293	1.73672	1.80111	0.0567148	1.74439	1.85782
												13.941	16.4948	16.0141	15.6026	6.98828	1.88536	1.83041	1.78337	1.83305	0.0510433	1.782	1.88409	13.9413	15.9017	15.8955	15.4326	6.98843	1.81756	1.81685	1.76394	1.79945	0.0307542	1.7687	1.83021
												13.9576	16.4505	16.2243	15.3024	6.99662	1.8803	1.85444	1.74907	1.82793	0.0695141	1.75842	1.89745	13.9579	16.0014	15.8509	15.1884	6.99676	1.82896	1.81176	1.73604	1.79225	0.0494393	1.74281	1.84169
												13.9744	16.6029	16.0761	15.6735	7.00502	1.89771	1.8375	1.79148	1.84223	0.0532727	1.78896	1.8955	13.9747	15.9754	15.9429	15.3951	7.00515	1.82599	1.82228	1.75966	1.80264	0.0372702	1.76537	1.83991
												13.9911	16.3422	16.2344	15.1992	7.01341	1.86792	1.85559	1.73727	1.82026	0.0721384	1.74812	1.8924	13.9912	15.9939	15.9024	15.2414	7.01345	1.8281	1.81765	1.74209	1.79595	0.0469304	1.74902	1.84288
												14.0076	16.6393	16.1158	15.7067	7.02165	1.90187	1.84204	1.79528	1.8464	0.0534281	1.79297	1.89983	14.0078	16.045	15.8986	15.2794	7.02179	1.83395	1.81722	1.74643	1.7992	0.0464572	1.75274	1.84566
												14.0244	16.4254	16.1356	15.2596	7.03009	1.87742	1.8443	1.74417	1.82196	0.0693734	1.75259	1.89134	14.0247	15.9239	15.9489	15.3446	7.03023	1.8201	1.82296	1.75389	1.79899	0.0390781	1.75991	1.83806
												14.0411	16.4585	16.2463	15.5982	7.03843	1.8812	1.85695	1.78288	1.84034	0.0512233	1.78912	1.89157	14.0413	16.138	15.9123	15.216	7.03857	1.84457	1.81878	1.73918	1.80084	0.054935	1.74591	1.85578
												14.0577	16.4929	16.0696	15.4146	7.0468	1.88514	1.83676	1.76189	1.82793	0.0620992	1.76583	1.89003	14.058	15.9258	15.9703	15.4046	7.04691	1.82032	1.8254	1.76075	1.80216	0.0359493	1.76621	1.83811
												14.0743	16.4243	16.2517	15.3758	7.05509	1.8773	1.85757	1.75745	1.83077	0.0642594	1.76651	1.89503	14.0745	16.0973	15.9914	15.1792	7.05519	1.83992	1.82782	1.73498	1.8009	0.0574108	1.74349	1.85832
												14.091	16.5941	16.0489	15.647	7.0635	1.89671	1.83439	1.78846	1.83985	0.0543316	1.78552	1.89418	14.0915	15.9362	15.8654	15.4025	7.0637	1.82151	1.81342	1.76051	1.79848	0.0331284	1.76535	1.83161
												14.1078	16.3368	16.2339	15.2851	7.07189	1.8673	1.85554	1.74708	1.82331	0.0662723	1.75703	1.88958	14.1079	16.1208	15.9418	15.1962	7.07194	1.84261	1.82214	1.73692	1.80056	0.0560523	1.74451	1.85661
												14.1243	16.5586	16.0774	15.6279	7.08017	1.89264	1.83764	1.78627	1.83885	0.0531986	1.78565	1.89205	14.1246	15.9524	15.8853	15.4265	7.08031	1.82336	1.81569	1.76325	1.80077	0.0327169	1.76805	1.83348
												14.141	16.4389	16.1406	15.3509	7.08856	1.87897	1.84487	1.75461	1.82615	0.0642609	1.76189	1.89041	14.1413	16.0367	15.8618	15.2255	7.08868	1.83299	1.81301	1.74027	1.79542	0.0487955	1.74663	1.84422
												14.1577	16.481	16.1761	15.5597	7.09692	1.88378	1.84893	1.77847	1.83706	0.0536481	1.78341	1.89071	14.1581	15.9665	16.0416	15.3941	7.09709	1.82497	1.83356	1.75954	1.80602	0.0404823	1.76554	1.8465
												14.1744	16.5357	16.1572	15.4553	7.10528	1.89003	1.84677	1.76654	1.83444	0.06266	1.77178	1.8971	14.1746	16.0261	15.7187	15.3195	7.10539	1.83178	1.79664	1.75102	1.79315	0.0404977	1.75265	1.83364
												14.1909	16.4118	16.1747	15.4559	7.11354	1.87587	1.84877	1.76661	1.83042	0.0568937	1.77353	1.88731	14.1912	16.0591	16.0048	15.2659	7.11368	1.83556	1.82935	1.74489	1.80327	0.0506517	1.75261	1.85392
												14.2078	16.6708	16.1275	15.4867	7.12202	1.90547	1.84338	1.77013	1.83966	0.0677472	1.77191	1.90741	14.2081	15.8776	15.8284	15.4308	7.12215	1.81481	1.80918	1.76374	1.79591	0.0280045	1.76791	1.82392
												14.2243	16.3306	16.2111	15.4695	7.1303	1.86659	1.85293	1.76817	1.82923	0.0533211	1.77591	1.88255	14.2247	16.1805	15.985	15.2278	7.13048	1.84943	1.82709	1.74053	1.80568	0.0575176	1.74817	1.8632
												14.241	16.6229	16.1556	15.4756	7.13867	1.9	1.84659	1.76886	1.83848	0.0659469	1.77254	1.90443	14.2413	15.888	15.9643	15.4106	7.1388	1.816	1.82472	1.76143	1.80071	0.0343034	1.76641	1.83502
												14.2576	16.4398	16.2618	15.5156	7.14698	1.87907	1.85872	1.77343	1.83707	0.0560443	1.78103	1.89312	14.2579	16.1067	15.8392	15.2399	7.14711	1.841	1.81042	1.74192	1.79778	0.0507322	1.74705	1.84851
												14.2744	16.5411	16.0757	15.4628	7.15542	1.89065	1.83745	1.7674	1.83183	0.0618172	1.77002	1.89365	14.2747	15.9448	16.005	15.4072	7.15557	1.82249	1.82937	1.76104	1.8043	0.0376187	1.76668	1.84192
												14.2911	16.4858	16.1845	15.4507	7.16377	1.88433	1.84989	1.76602	1.83342	0.060852	1.77256	1.89427	14.2912	16.0089	15.8704	15.2874	7.16381	1.82982	1.81398	1.74735	1.79705	0.0437664	1.75328	1.84082
												14.3077	16.432	16.1523	15.469	7.17207	1.87818	1.84621	1.76811	1.83083	0.0566202	1.77421	1.88745	14.3079	16.0459	16.0171	15.3507	7.17219	1.83405	1.83075	1.75459	1.80646	0.0449557	1.76151	1.85142
												14.3245	16.519	16.1269	15.498	7.1805	1.88812	1.8433	1.77142	1.83428	0.0588712	1.77541	1.89315	14.3246	15.9927	15.8639	15.3201	7.18057	1.82797	1.81324	1.75109	1.79743	0.0408061	1.75663	1.83824
												14.3411	16.4119	16.1737	15.518	7.18884	1.87588	1.84865	1.77371	1.83275	0.0529108	1.77984	1.88566	14.3414	16.0337	16.0156	15.3195	7.18897	1.83265	1.83058	1.75102	1.80475	0.0465415	1.75821	1.85129
												14.3578	16.5082	16.0574	15.3554	7.19721	1.88689	1.83536	1.75512	1.82579	0.0664029	1.75939	1.89219	14.358	16.0666	15.8587	15.3836	7.1973	1.83641	1.81265	1.75834	1.80247	0.0400188	1.76245	1.84249
												14.3742	16.4283	16.24	15.532	7.20545	1.87775	1.85624	1.77531	1.83643	0.0540189	1.78241	1.89045	14.3745	16.0339	15.9738	15.2637	7.2056	1.83268	1.8258	1.74464	1.80104	0.048964	1.75208	1.85
												14.3911	16.6028	16.0539	15.4008	7.21393	1.8977	1.83496	1.76031	1.83099	0.0687786	1.76221	1.89977	14.3915	15.9846	15.8399	15.3172	7.21409	1.82704	1.8105	1.75075	1.7961	0.0401308	1.75597	1.83623
												14.4077	16.4036	16.2257	15.5402	7.22223	1.87494	1.8546	1.77625	1.83526	0.052109	1.78315	1.88737	14.4079	16.1369	16.0595	15.3072	7.22234	1.84445	1.8356	1.74962	1.80989	0.052383	1.75751	1.86227
												14.4244	16.5905	16.116	15.4527	7.23057	1.89629	1.84206	1.76624	1.83486	0.0653235	1.76954	1.90019	14.4246	15.9014	15.8129	15.3587	7.23071	1.81752	1.80742	1.7555	1.79348	0.0332787	1.7602	1.82676
												14.4409	16.4427	16.2482	15.438	7.23887	1.8794	1.85716	1.76456	1.83371	0.0609055	1.7728	1.89462	14.4413	16.1542	16.0346	15.2836	7.23904	1.84642	1.83276	1.74692	1.8087	0.0539401	1.75476	1.86264
												14.4577	16.5855	16.1387	15.5479	7.2473	1.89572	1.84465	1.77713	1.83917	0.0594843	1.77968	1.89865	14.458	15.8844	15.8958	15.4029	7.24746	1.81559	1.81689	1.76055	1.79768	0.0321602	1.76552	1.82984
												14.4744	16.4947	16.1666	15.4443	7.25565	1.88535	1.84785	1.76528	1.83283	0.0614257	1.7714	1.89425	14.4745	16.0577	15.8955	15.2964	7.25571	1.8354	1.81685	1.74837	1.80021	0.0458374	1.75437	1.84605
												14.4909	16.4927	16.2552	15.5248	7.26394	1.88511	1.85797	1.77448	1.83919	0.0576572	1.78153	1.89685	14.4912	16.0561	16.0233	15.4122	7.26407	1.83521	1.83147	1.76161	1.80943	0.0414541	1.76798	1.85089
												14.5078	16.5583	16.1077	15.4201	7.27239	1.89261	1.84111	1.76252	1.83208	0.0655145	1.76657	1.8976	14.5079	15.9432	15.7864	15.2424	7.27248	1.8223	1.80438	1.74221	1.78963	0.0420346	1.7476	1.83167
												14.5244	16.4676	16.2812	15.518	7.28071	1.88224	1.86094	1.77371	1.83896	0.0575085	1.78145	1.89647	14.5246	16.1245	16.1181	15.3693	7.28085	1.84303	1.8423	1.75671	1.81401	0.0496287	1.76438	1.86364
												14.5411	16.544	16.0036	15.4421	7.28911	1.89098	1.82921	1.76504	1.82841	0.0629751	1.76543	1.89138	14.5413	15.8855	15.7909	15.3797	7.28919	1.81572	1.8049	1.7579	1.79284	0.0307357	1.7621	1.82358
												14.5576	16.5118	16.2281	15.5136	7.29739	1.8873	1.85488	1.7732	1.83846	0.0587922	1.77967	1.89725	14.5579	16.1569	16.0659	15.2456	7.2975	1.84673	1.83634	1.74257	1.80855	0.0573721	1.75118	1.86592
												14.5744	16.4978	16.1118	15.4882	7.3058	1.8857	1.84158	1.77031	1.83253	0.0582267	1.7743	1.89076	14.5747	15.9525	15.8566	15.4321	7.30596	1.82337	1.81241	1.76389	1.79989	0.0316532	1.76824	1.83154
												14.591	16.4407	16.1936	15.4887	7.31412	1.87918	1.85093	1.77036	1.83349	0.0564637	1.77702	1.88995	14.5912	16.1632	16.0517	15.2604	7.31423	1.84745	1.83471	1.74426	1.80881	0.0562604	1.75255	1.86507
												14.6077	16.5094	16.1412	15.5435	7.32248	1.88702	1.84493	1.77663	1.83619	0.0557133	1.78048	1.89191	14.608	15.9833	15.8801	15.4386	7.32261	1.8269	1.8151	1.76464	1.80221	0.0330708	1.76914	1.83528
												14.6243	16.4978	16.1648	15.4242	7.33082	1.8857	1.84763	1.76298	1.83211	0.0628134	1.76929	1.89492	14.6246	16.0986	15.9705	15.283	7.33094	1.84007	1.82543	1.74685	1.80412	0.0501348	1.75398	1.85425
												14.6411	16.5003	16.1844	15.5539	7.33921	1.88598	1.84988	1.77781	1.83789	0.0550721	1.78282	1.89296	14.6414	16.0921	15.9334	15.3877	7.33938	1.83932	1.82118	1.75881	1.80644	0.0422314	1.76421	1.84867
												14.6578	16.5368	16.145	15.4948	7.34757	1.89015	1.84538	1.77106	1.83553	0.0601544	1.77538	1.89568	14.6579	15.9728	15.9666	15.3615	7.34765	1.82569	1.82498	1.75582	1.80216	0.0401397	1.76202	1.8423
												14.6742	16.3747	16.2729	15.5172	7.35584	1.87163	1.86	1.77361	1.83508	0.0535494	1.78153	1.88863	14.6745	16.1794	16.0016	15.2842	7.35598	1.84931	1.82898	1.74698	1.80842	0.054173	1.75425	1.8626
												14.6911	16.6417	16.1107	15.5419	7.36431	1.90215	1.84145	1.77644	1.84001	0.0628688	1.77714	1.90288	14.6913	15.9015	15.8283	15.3869	7.3644	1.81754	1.80917	1.75872	1.79515	0.0318195	1.76333	1.82697
												14.7077	16.4271	16.2846	15.4135	7.3726	1.87762	1.86133	1.76176	1.83357	0.0627214	1.77085	1.89629	14.708	16.1707	16.1449	15.2963	7.37277	1.84831	1.84536	1.74837	1.81401	0.0568693	1.75714	1.87088
												14.7244	16.6344	16.076	15.6148	7.38097	1.90131	1.83749	1.78477	1.84119	0.0583586	1.78283	1.89955	14.7246	15.9356	15.7377	15.417	7.38107	1.82144	1.79882	1.76216	1.79414	0.0299147	1.76423	1.82406
												14.7409	16.4302	16.2228	15.4108	7.38924	1.87797	1.85427	1.76145	1.83123	0.0615804	1.76965	1.89281	14.7412	16.1584	16.0735	15.2135	7.38942	1.84691	1.8372	1.7389	1.80767	0.0597509	1.74792	1.86742
												14.7578	16.5997	16.1032	15.5234	7.39771	1.89735	1.84059	1.77433	1.83742	0.0615707	1.77585	1.89899	14.7581	15.9561	15.8973	15.4167	7.39786	1.82378	1.81707	1.76213	1.80099	0.0338258	1.76717	1.83482
												14.7744	16.4384	16.1538	15.4104	7.40603	1.87891	1.84638	1.76141	1.8289	0.0606723	1.76823	1.88957	14.7744	16.0588	15.9671	15.3035	7.40607	1.83552	1.82504	1.74919	1.80325	0.0471126	1.75614	1.85036
												14.791	16.5494	16.1279	15.62	7.41437	1.8916	1.84342	1.78537	1.84013	0.0531904	1.78694	1.89332	14.7913	16.0785	15.9849	15.405	7.4145	1.83778	1.82708	1.76079	1.80855	0.0417043	1.76684	1.85025
												14.8078	16.52	16.1389	15.3374	7.42276	1.88823	1.84467	1.75306	1.82866	0.0689944	1.75966	1.89765	14.8079	15.9671	15.9356	15.3139	7.42285	1.82504	1.82143	1.75038	1.79895	0.042105	1.75685	1.84106
												14.8244	16.4525	16.2745	15.5866	7.43112	1.88053	1.86017	1.78155	1.84075	0.0522669	1.78848	1.89302	14.8247	16.159	16.0265	15.2986	7.43127	1.84698	1.83183	1.74863	1.80914	0.0529543	1.75619	1.8621
												14.8411	16.5138	16.0904	15.4306	7.43948	1.88753	1.83913	1.76372	1.83013	0.0623912	1.76774	1.89252	14.8412	15.9435	15.9025	15.4413	7.43954	1.82234	1.81766	1.76494	1.80165	0.0318761	1.76977	1.83352
												14.8576	16.4612	16.3506	15.5592	7.44775	1.88152	1.86887	1.77842	1.84293	0.0562301	1.7867	1.89916	14.8579	16.1712	16.0973	15.3008	7.44792	1.84837	1.83992	1.74888	1.81239	0.0551607	1.75723	1.86755
												14.8745	16.6107	16.058	15.4611	7.45622	1.8986	1.83543	1.76721	1.83375	0.0657152	1.76803	1.89946	14.8748	15.9294	15.8649	15.3767	7.45635	1.82073	1.81336	1.75755	1.79721	0.0345429	1.76267	1.83176
												14.891	16.3853	16.3168	15.5167	7.4645	1.87284	1.86501	1.77356	1.83714	0.0552013	1.78193	1.89234	14.8913	16.1465	16.0175	15.2237	7.46462	1.84554	1.8308	1.74006	1.80547	0.0571204	1.74835	1.86259
												14.9077	16.5582	16.0941	15.5397	7.47287	1.89261	1.83956	1.77619	1.83612	0.0582857	1.77783	1.8944	14.908	16.0538	15.9989	15.4655	7.473	1.83495	1.82868	1.7677	1.81044	0.0371474	1.7733	1.84759
												14.9243	16.3995	16.246	15.4657	7.48116	1.87446	1.85691	1.76773	1.83303	0.0572314	1.7758	1.89027	14.9246	16.0776	15.9514	15.3212	7.48133	1.83767	1.82324	1.75121	1.80404	0.046318	1.75772	1.85036
												14.9411	16.5949	16.1715	15.5472	7.48959	1.8968	1.8484	1.77704	1.84075	0.0602416	1.78051	1.90099	14.9414	15.9897	15.9657	15.4274	7.48977	1.82762	1.82488	1.76335	1.80528	0.0363398	1.76894	1.84162
												14.9576	16.5114	16.1864	15.362	7.49788	1.88726	1.85011	1.75587	1.83108	0.0677282	1.76335	1.89881	14.9579	16.1245	15.9476	15.2344	7.49801	1.84304	1.82281	1.74129	1.80238	0.0538643	1.74851	1.85624
												14.9743	16.525	16.2114	15.6711	7.50623	1.88881	1.85296	1.7912	1.84432	0.0493706	1.79495	1.8937	14.9745	16.0741	16.0317	15.4375	7.50637	1.83727	1.83243	1.7645	1.8114	0.0406881	1.77071	1.85209
												14.9911	16.5857	16.0727	15.3441	7.51465	1.89574	1.83711	1.75383	1.82889	0.0713103	1.75758	1.9002	14.9912	16.0164	15.8821	15.3933	7.51473	1.83067	1.81532	1.75945	1.80182	0.0374823	1.76433	1.8393
												15.0078	16.5004	16.3089	15.5795	7.52303	1.88599	1.86411	1.78074	1.84361	0.0555385	1.78808	1.89915	15.008	16.1459	15.977	15.309	7.52314	1.84548	1.82618	1.74982	1.80716	0.0505884	1.75657	1.85775
												15.0244	16.6467	15.9993	15.5783	7.53138	1.90272	1.82872	1.7806	1.83735	0.0615139	1.77583	1.89886	15.0246	15.9431	15.8739	15.4064	7.53145	1.82229	1.81439	1.76096	1.79921	0.0333656	1.76585	1.83258
												15.041	16.4017	16.3229	15.4149	7.53968	1.87471	1.86571	1.76192	1.83411	0.0626827	1.77143	1.8968	15.0412	16.1333	15.9949	15.2641	7.53979	1.84404	1.82821	1.74469	1.80565	0.053382	1.75227	1.85903
												15.0578	16.6135	16.0254	15.6118	7.54812	1.89892	1.83171	1.78443	1.83835	0.0575334	1.78082	1.89588	15.0581	15.9172	15.9714	15.547	7.54824	1.81934	1.82553	1.77702	1.8073	0.0264024	1.78089	1.8337
												15.0743	16.3503	16.3592	15.3924	7.5564	1.86885	1.86986	1.75936	1.83269	0.0635083	1.76918	1.89619	15.0746	16.1801	15.936	15.2227	7.5565	1.84939	1.82148	1.73995	1.80361	0.0568636	1.74674	1.86047
												15.091	16.6363	16.1064	15.6343	7.56475	1.90152	1.84096	1.787	1.84316	0.0572927	1.78587	1.90045	15.0913	15.9299	16.0545	15.5461	7.56489	1.82078	1.83503	1.77691	1.81091	0.0302913	1.78062	1.8412
												15.1077	16.4432	16.2217	15.4475	7.5731	1.87945	1.85414	1.76565	1.83308	0.0597544	1.77333	1.89284	15.108	16.0911	15.8698	15.2327	7.57326	1.83921	1.81392	1.7411	1.79808	0.0509393	1.74714	1.84902
												15.1244	16.5406	16.216	15.5158	7.5815	1.89059	1.85348	1.77345	1.83917	0.0598642	1.77931	1.89904	15.1248	16.0975	16.0912	15.4432	7.58169	1.83995	1.83922	1.76516	1.81478	0.0429736	1.7718	1.85775
												15.141	16.482	16.1576	15.4267	7.58983	1.8839	1.84681	1.76327	1.83133	0.0617864	1.76954	1.89311	15.1412	16.0401	15.8813	15.3604	7.58992	1.83338	1.81523	1.7557	1.80144	0.0406384	1.7608	1.84207
												15.1576	16.494	16.3071	15.5872	7.59812	1.88526	1.86391	1.78161	1.84359	0.0547294	1.78886	1.89832	15.1579	16.1119	16.069	15.3368	7.59829	1.84158	1.83669	1.753	1.81042	0.0497921	1.76063	1.86022
												15.1744	16.6073	16.0604	15.4548	7.60657	1.89821	1.8357	1.76648	1.83346	0.0658934	1.76757	1.89936	15.1746	15.9791	15.9949	15.4633	7.60665	1.82641	1.82822	1.76746	1.80736	0.0345691	1.77279	1.84193
												15.1911	16.4504	16.2653	15.4906	7.6149	1.88028	1.85912	1.77057	1.83666	0.0582026	1.77846	1.89486	15.1913	16.2225	15.9677	15.2378	7.61504	1.85424	1.8251	1.74168	1.80701	0.05842	1.74859	1.86543
												15.2078	16.6517	16.0762	15.5721	7.62328	1.90328	1.83751	1.7799	1.84023	0.061739	1.77849	1.90197	15.2079	15.9557	16.0385	15.4567	7.62333	1.82374	1.8332	1.76671	1.80788	0.0359715	1.77191	1.84385
												15.2242	16.4521	16.3377	15.4227	7.63153	1.88047	1.8674	1.76282	1.8369	0.0644858	1.77241	1.90138	15.2246	16.2285	15.9612	15.2447	7.6317	1.85491	1.82436	1.74247	1.80725	0.05814	1.74911	1.86539
												15.2412	16.6324	15.9966	15.6387	7.64002	1.90108	1.82841	1.7875	1.839	0.0575248	1.78147	1.89652	15.2414	16.0087	15.9582	15.4887	7.64014	1.82979	1.82403	1.77035	1.80806	0.0327777	1.77528	1.84083
												15.2576	16.5008	16.2983	15.393	7.64827	1.88604	1.86289	1.75943	1.83612	0.0674209	1.7687	1.90354	15.2579	16.1792	16.0064	15.2559	7.64839	1.84928	1.82953	1.74375	1.80752	0.0561009	1.75142	1.86362
												15.2744	16.5748	16.1546	15.6025	7.65667	1.8945	1.84647	1.78337	1.84144	0.055735	1.78571	1.89718	15.2746	16.0199	16.0406	15.4611	7.65679	1.83108	1.83344	1.7672	1.81057	0.037581	1.77299	1.84815
												15.2911	16.5293	16.1548	15.4305	7.66503	1.88929	1.8465	1.76371	1.83317	0.063847	1.76932	1.89701	15.2913	16.1306	15.8937	15.305	7.66513	1.84372	1.81665	1.74936	1.80325	0.0485864	1.75466	1.85183
												15.3078	16.5265	16.3255	15.6123	7.67342	1.88898	1.86601	1.78449	1.84649	0.0549095	1.79158	1.9014	15.3081	16.0985	16.1258	15.4188	7.67356	1.84006	1.84318	1.76237	1.8152	0.0457837	1.76942	1.86099
												15.3244	16.5533	16.0544	15.4563	7.68176	1.89204	1.83502	1.76666	1.83124	0.0627771	1.76846	1.89402	15.3245	16.0209	15.9109	15.3892	7.68181	1.83119	1.81862	1.75898	1.80293	0.0385787	1.76435	1.84151
												15.3409	16.4524	16.3605	15.5667	7.69003	1.88051	1.87	1.77928	1.84326	0.055663	1.7876	1.89893	15.3413	16.1531	16.1076	15.3334	7.69023	1.8463	1.8411	1.75261	1.81334	0.0526561	1.76068	1.86599
												15.3578	16.6495	16.1125	15.5069	7.69849	1.90303	1.84166	1.77244	1.83905	0.0653344	1.77371	1.90438	15.358	15.9683	15.9321	15.4416	7.69861	1.82518	1.82103	1.76498	1.80373	0.0336243	1.7701	1.83735
												15.3744	16.4216	16.2691	15.3935	7.7068	1.87698	1.85955	1.75948	1.832	0.0634128	1.76859	1.89542	15.3746	16.1744	16.0192	15.2463	7.70691	1.84874	1.83099	1.74265	1.80746	0.056823	1.75064	1.86428
												15.391	16.6277	16.1168	15.6612	7.71515	1.90055	1.84215	1.79007	1.84426	0.0552691	1.78899	1.89953	15.3913	15.9954	16.0062	15.5072	7.71527	1.82828	1.82951	1.77247	1.81008	0.0325826	1.7775	1.84267
												15.4076	16.473	16.1836	15.4901	7.72343	1.88286	1.84979	1.77052	1.83439	0.0577321	1.77666	1.89212	15.4079	16.1848	15.9607	15.2694	7.72362	1.84992	1.82431	1.74529	1.80651	0.0545403	1.75197	1.86105
												15.4245	16.5532	16.1587	15.5487	7.7319	1.89204	1.84694	1.77721	1.83873	0.0578508	1.78088	1.89658	15.4248	16.0168	16.1877	15.4281	7.73205	1.83072	1.85025	1.76343	1.8148	0.04555	1.76925	1.86035
												15.4409	16.5586	16.1865	15.4973	7.74015	1.89264	1.85012	1.77134	1.83803	0.0615491	1.77648	1.89958	15.4412	16.1033	15.7706	15.3171	7.74029	1.84061	1.80258	1.75075	1.79798	0.0451071	1.75287	1.84308
												15.4576	16.5617	16.1815	15.5126	7.74854	1.893	1.84954	1.77309	1.83854	0.0607071	1.77783	1.89925	15.4579	16.1086	16.2483	15.4153	7.74866	1.84121	1.85718	1.76196	1.82012	0.050993	1.76913	1.87111
												15.4744	16.5325	16.2403	15.5834	7.75692	1.88966	1.85626	1.78118	1.84237	0.0555573	1.78681	1.89793	15.4746	16.072	15.8527	15.4203	7.75703	1.83703	1.81196	1.76254	1.80384	0.0379043	1.76594	1.84175
												15.4911	16.5547	16.1903	15.565	7.76531	1.8922	1.85055	1.77909	1.84061	0.0572083	1.7834	1.89782	15.4914	16.1199	16.0305	15.365	7.76543	1.84251	1.83229	1.75622	1.81034	0.0471456	1.7632	1.85749
												15.5077	16.533	16.1293	15.4676	7.77365	1.88972	1.84358	1.76795	1.83375	0.0614796	1.77227	1.89523	15.5078	16.0437	15.9593	15.4615	7.7737	1.8338	1.82415	1.76724	1.8084	0.035965	1.77243	1.84436
												15.5243	16.4966	16.3052	15.545	7.78194	1.88557	1.86368	1.7768	1.84202	0.0575317	1.78448	1.89955	15.5246	16.2263	15.9392	15.3025	7.7821	1.85467	1.82185	1.74908	1.80853	0.0540404	1.75449	1.86257
												15.5412	16.5897	16.1419	15.5892	7.7904	1.89621	1.84502	1.78184	1.84102	0.0572873	1.78374	1.89831	15.5413	16.0058	15.9972	15.4738	7.79049	1.82947	1.82848	1.76865	1.80886	0.0348287	1.77404	1.84369
												15.5577	16.4821	16.2817	15.4598	7.79869	1.8839	1.861	1.76705	1.83732	0.0619195	1.7754	1.89924	15.5579	16.1582	15.9766	15.2981	7.7988	1.84688	1.82613	1.74857	1.80719	0.0518195	1.75537	1.85901
												15.5744	16.5639	16.1567	15.6051	7.80707	1.89325	1.84671	1.78366	1.84121	0.055	1.78621	1.89621	15.5746	16.0242	16.1091	15.4375	7.80715	1.83156	1.84127	1.76451	1.81245	0.0417962	1.77065	1.85424
												15.591	16.4318	16.2156	15.4684	7.81537	1.87816	1.85344	1.76803	1.83321	0.0577821	1.77543	1.89099	15.5913	16.1349	15.8637	15.296	7.81554	1.84421	1.81322	1.74833	1.80192	0.0489312	1.75299	1.85085
												15.6078	16.6293	16.2845	15.5881	7.8238	1.90073	1.86132	1.78172	1.84792	0.0606237	1.7873	1.90854	15.6081	16.0672	16.1618	15.4398	7.82398	1.83648	1.84729	1.76476	1.81618	0.0448535	1.77133	1.86103
												15.6243	16.5089	16.0857	15.5508	7.83207	1.88697	1.8386	1.77746	1.83434	0.0548776	1.77946	1.88922	15.6245	16.0602	15.853	15.3366	7.83219	1.83568	1.812	1.75297	1.80022	0.0425927	1.75763	1.84281
												15.641	16.4983	16.3554	15.376	7.84043	1.88575	1.86943	1.75748	1.83755	0.0698252	1.76773	1.90738	15.6413	16.1112	16.1995	15.3578	7.8406	1.84151	1.8516	1.75539	1.81617	0.0528738	1.76329	1.86904
												15.6577	16.6286	16.0345	15.7141	7.84883	1.90065	1.83274	1.79612	1.84317	0.0530384	1.79013	1.89621	15.6579	16.0548	15.8531	15.4833	7.84894	1.83507	1.81201	1.76974	1.8056	0.0331316	1.77247	1.83874
												15.6744	16.5145	16.3446	15.383	7.85719	1.88761	1.86819	1.75827	1.83802	0.0697427	1.76828	1.90777	15.6747	16.1309	16.1784	15.252	7.85732	1.84377	1.84919	1.7433	1.81209	0.0596323	1.75246	1.87172
												15.6911	16.6438	16.122	15.6748	7.86554	1.90238	1.84275	1.79163	1.84559	0.0554295	1.79016	1.90102	15.6911	16.1104	15.9597	15.5459	7.86558	1.84142	1.82419	1.7769	1.81417	0.0334049	1.78077	1.84757
												15.7076	16.4349	16.2016	15.4431	7.87382	1.87851	1.85184	1.76515	1.83183	0.059273	1.77256	1.89111	15.7079	16.0765	15.9734	15.2725	7.87399	1.83755	1.82576	1.74564	1.80299	0.0500075	1.75298	1.85299
												15.7245	16.69	16.2479	15.5931	7.88231	1.90767	1.85714	1.78229	1.84903	0.0630795	1.78595	1.91211	15.7246	16.0872	16.0827	15.5595	7.88238	1.83876	1.83825	1.77845	1.81849	0.0346747	1.78381	1.85316
												15.7409	16.4601	16.1366	15.5776	7.89055	1.88139	1.84441	1.78052	1.83544	0.0510296	1.78441	1.88647	15.7412	16.1119	15.9262	15.3014	7.89068	1.84159	1.82036	1.74895	1.80363	0.0485342	1.7551	1.85217
												15.7577	16.6416	16.2527	15.4517	7.89897	1.90213	1.85769	1.76613	1.84198	0.0693514	1.77263	1.91133	15.7579	16.0805	16.1545	15.4368	7.89905	1.838	1.84646	1.76443	1.81629	0.045118	1.77118	1.86141
												15.7744	16.3988	16.1982	15.5269	7.9073	1.87438	1.85145	1.77472	1.83352	0.0521958	1.78132	1.88571	15.7746	16.1576	15.9118	15.4496	7.90742	1.84681	1.81872	1.76589	1.81048	0.0410846	1.76939	1.85156
												15.7912	16.5775	16.2991	15.5142	7.91572	1.89481	1.86299	1.77327	1.84369	0.0630272	1.78066	1.90672	15.7914	16.104	16.0807	15.3205	7.91587	1.84069	1.83803	1.75113	1.80995	0.0509573	1.75899	1.86091
												15.8077	16.5431	16.1472	15.4724	7.924	1.89088	1.84562	1.7685	1.835	0.0618781	1.77312	1.89688	15.8079	16.1269	15.9607	15.5875	7.9241	1.8433	1.82431	1.78165	1.81642	0.0315756	1.78485	1.848
												15.8243	16.4484	16.3282	15.5491	7.93232	1.88005	1.86631	1.77726	1.84121	0.0558034	1.78541	1.89701	15.8247	16.2012	16.0818	15.2868	7.93252	1.8518	1.83816	1.74728	1.81241	0.0568173	1.75559	1.86923
												15.8411	16.6503	16.1202	15.5605	7.94076	1.90313	1.84254	1.77856	1.84141	0.0622898	1.77912	1.9037	15.8413	16.0158	15.8254	15.4739	7.94087	1.83061	1.80884	1.76866	1.8027	0.0314265	1.77128	1.83413
												15.8577	16.3745	16.3147	15.4644	7.9491	1.87161	1.86477	1.76759	1.83465	0.0581838	1.77647	1.89284	15.858	16.2112	16.1055	15.409	7.94921	1.85294	1.84085	1.76125	1.81835	0.0498177	1.76853	1.86816
												15.8744	16.7321	16.114	15.7099	7.95743	1.91248	1.84183	1.79564	1.84999	0.0588477	1.79114	1.90883	15.8745	15.9957	16.0041	15.3881	7.95752	1.82831	1.82927	1.75886	1.80548	0.0403762	1.7651	1.84586
												15.891	16.4474	16.2297	15.3927	7.96575	1.87993	1.85505	1.75939	1.83146	0.0636411	1.76782	1.8951	15.8913	16.1767	15.9553	15.4632	7.96592	1.849	1.82369	1.76744	1.81338	0.0417445	1.77163	1.85512
												15.9078	16.656	16.1812	15.6962	7.9742	1.90378	1.84951	1.79407	1.84912	0.0548559	1.79427	1.90398	15.908	16.081	16.1354	15.3997	7.97431	1.83806	1.84428	1.76018	1.81418	0.0468615	1.76731	1.86104
												15.9242	16.563	16.165	15.4342	7.98242	1.89315	1.84766	1.76413	1.83498	0.0654402	1.76954	1.90042	15.9245	16.0507	15.8455	15.3701	7.98259	1.83459	1.81114	1.7568	1.80084	0.0399054	1.76094	1.84075
												15.941	16.5413	16.2586	15.6017	7.99083	1.89067	1.85835	1.78328	1.8441	0.0550985	1.789	1.8992	15.9413	16.1857	16.2487	15.447	7.99096	1.85002	1.85723	1.76559	1.82428	0.0509544	1.77333	1.87523
												15.9577	16.6325	16.1798	15.5923	7.9992	1.9011	1.84935	1.7822	1.84422	0.0596157	1.7846	1.90383	15.958	16.075	15.8535	15.4126	7.99933	1.83738	1.81205	1.76166	1.8037	0.0385431	1.76515	1.84224
												15.9745	16.4806	16.2997	15.485	8.0076	1.88373	1.86306	1.76994	1.83891	0.0606206	1.77829	1.89953	15.9747	16.092	16.2219	15.3804	8.00771	1.83932	1.85416	1.75799	1.81715	0.0517766	1.76538	1.86893
												15.991	16.6075	16.1946	15.5654	8.0159	1.89824	1.85104	1.77913	1.8428	0.0599841	1.78282	1.90279	15.9912	16.0668	15.9468	15.4865	8.01598	1.83643	1.82272	1.7701	1.80975	0.0350132	1.77474	1.84476
												16.0076	16.4065	16.3057	15.4782	8.02424	1.87526	1.86374	1.76916	1.83605	0.0582151	1.77784	1.89427	16.008	16.2403	16.0684	15.34	8.02442	1.85627	1.83662	1.75337	1.81542	0.0546285	1.76079	1.87005
												16.0245	16.6782	16.1034	15.6263	8.03268	1.90631	1.84061	1.78609	1.84434	0.0601969	1.78414	1.90454	16.0246	16.0565	16.0306	15.5007	8.03274	1.83526	1.8323	1.77173	1.8131	0.0358557	1.77724	1.84895
												16.041	16.453	16.397	15.4654	8.04097	1.88058	1.87418	1.76769	1.84082	0.0634069	1.77741	1.90422	16.0413	16.1922	15.9902	15.3615	8.0411	1.85077	1.82768	1.75582	1.81142	0.0495186	1.7619	1.86094
												16.0577	16.5803	16.1222	15.6616	8.04935	1.89513	1.84277	1.79012	1.84267	0.0525055	1.79017	1.89518	16.0579	16.07	16.048	15.4307	8.04942	1.8368	1.83428	1.76373	1.8116	0.0414821	1.77012	1.85309
												16.0743	16.4964	16.2926	15.4496	8.05767	1.88554	1.86225	1.76589	1.83789	0.0634346	1.77446	1.90133	16.0746	16.163	15.9518	15.3535	8.05782	1.84743	1.82329	1.75491	1.80854	0.0479919	1.76055	1.85653
												16.0912	16.6104	16.2442	15.6954	8.0661	1.89857	1.85671	1.79399	1.84975	0.0526364	1.79712	1.90239	16.0914	16.1739	16.1066	15.4455	8.06623	1.84868	1.84098	1.76541	1.81836	0.0460122	1.77235	1.86437
												16.1076	16.5632	16.1403	15.4006	8.07436	1.89318	1.84484	1.76029	1.83277	0.0672618	1.76551	1.90003	16.1079	16.1434	15.8928	15.5141	8.07447	1.84519	1.81655	1.77326	1.81167	0.0362088	1.77546	1.84788
												16.1243	16.5615	16.3497	15.5457	8.08271	1.89298	1.86877	1.77687	1.8462	0.0612528	1.78495	1.90746	16.1246	16.1662	16.161	15.3662	8.08289	1.8478	1.84721	1.75636	1.81712	0.0526215	1.7645	1.86974
[truncated: 233 more rows]

## Sheet: Fig. 4 wrist deviation
Locked												Both unlocked												Deviation unlocked												Flexion unlocked
[truncated: 1,203 more rows]

## Sheet: Fig. 5 haptic thimble
00000										00001										01001										01101										11101
[truncated: 303 more rows]
[truncated: 10 more columns]
