# Supplementary material for: A compliant metastructure design with reconfigurability up to six degrees of freedom
Source: Nat Commun. 2025 Jan 16;16:719. doi: 10.1038/s41467-024-55591-2 (PMC11739503; doi:10.1038/s41467-024-55591-2)
Supplement: Supplementary file 11 — Supplementary Information [file 41467_2024_55591_MOESM11_ESM.xlsx]

## Sheet: Fig. S33 DMA
Temperature	Storage modulus	Loss modulus	Tan(delta)
°C	MPa	MPa
30.45	262.348	120.873	0.460736
30.89	251.543	116.348	0.462539
31.36	244.884	113.397	0.463063
31.8	239.37	110.772	0.462764
32.25	234.215	108.318	0.462473
32.69	229.246	105.913	0.462004
33.15	224.329	103.604	0.461838
33.58	219.427	101.307	0.461687
34.04	214.482	99.0305	0.461719
34.49	209.774	96.777	0.461339
34.94	204.789	94.5365	0.461628
35.39	199.929	92.27	0.461514
35.84	195.227	90.1822	0.461935
36.28	190.42	87.9385	0.461812
36.74	185.416	85.8353	0.462935
37.18	180.527	83.6493	0.463362
37.63	175.33	81.4021	0.464279
38.08	170.115	79.2443	0.465829
38.54	164.91	77.1189	0.467642
38.99	159.625	74.9687	0.469654
39.44	154.4	72.8582	0.47188
39.89	149.128	70.7308	0.474297
40.34	143.896	68.6457	0.47705
40.78	138.651	66.5096	0.47969
41.23	133.485	64.434	0.482705
41.69	128.364	62.4101	0.486195
42.14	123.282	60.4042	0.489968
42.59	118.248	58.4067	0.493934
43.04	113.292	56.4095	0.497912
43.49	108.443	54.454	0.502145
43.94	103.721	52.5423	0.506573
44.38	99.0918	50.6414	0.511055
44.84	94.7405	48.8042	0.515135
45.29	90.4186	46.9826	0.519612
45.74	86.1931	45.1453	0.523769
46.18	82.1486	43.3791	0.528056
46.63	78.3359	41.7218	0.532601
47.08	74.5988	40.0335	0.53665
47.53	70.9869	38.3734	0.54057
47.99	67.5622	36.7819	0.544416
48.43	64.2664	35.2011	0.547737
48.89	61.0287	33.634	0.551118
49.34	57.9441	32.1184	0.5543
49.79	55.0325	30.6664	0.557243
50.24	52.2671	29.2627	0.559868
50.69	49.6263	27.8934	0.562069
51.14	47.0732	26.5675	0.564387
51.59	44.6763	25.3109	0.566541
52.02	42.4179	24.1104	0.568402
52.48	40.2317	22.9098	0.569445
52.93	38.1926	21.7906	0.570544
53.38	36.2112	20.672	0.570872
53.83	34.3891	19.6423	0.571177
54.28	32.6	18.6255	0.571335
54.74	30.9226	17.6409	0.570486
55.18	29.3627	16.7249	0.569597
55.63	27.9028	15.8609	0.568435
56.08	26.4883	15.0003	0.566298
56.53	25.1401	14.1832	0.564166
56.98	23.9048	13.4299	0.561808
57.43	22.7159	12.6768	0.558057
57.87	21.6264	11.9695	0.553465
58.32	20.5642	11.3001	0.549504
58.78	19.576	10.6778	0.545456
59.23	18.6503	10.0701	0.539945
59.68	17.7775	9.5107	0.534986
60.14	16.9318	8.97922	0.530317
60.58	16.1431	8.47621	0.525066
61.03	15.3842	7.99083	0.519418
61.49	14.6801	7.54934	0.514258
61.93	14.0028	7.13242	0.509356
62.38	13.3718	6.73348	0.503557
62.83	12.7727	6.36793	0.49856
63.28	12.18	6.01528	0.493866
63.74	11.6134	5.67719	0.488847
64.18	11.0937	5.35425	0.482638
64.64	10.5769	5.05642	0.478062
65.09	10.1072	4.79022	0.473941
65.54	9.64888	4.52837	0.469315
65.98	9.22076	4.27635	0.463774
66.44	8.79918	4.03799	0.458906
66.89	8.40297	3.8168	0.454221
67.34	8.02326	3.61297	0.450311
67.77	7.6637	3.40628	0.44447
68.23	7.32728	3.22879	0.440653
68.7	6.9727	3.0354	0.435327
69.15	6.64747	2.8519	0.429021
69.59	6.35952	2.69207	0.423314
70.05	6.0714	2.53168	0.416985
70.49	5.79483	2.39101	0.412611
70.93	5.5431	2.24373	0.404779
71.38	5.29882	2.11577	0.399291
71.83	5.06447	1.99109	0.393148
72.27	4.85003	1.88362	0.388372
72.72	4.64689	1.76602	0.380043
73.17	4.45773	1.6658	0.373687
73.62	4.27653	1.57125	0.367411
74.07	4.11173	1.48922	0.362187
74.52	3.95212	1.39611	0.353257
74.98	3.79379	1.31548	0.346747
75.42	3.6586	1.25463	0.342927
75.88	3.52172	1.1776	0.334382
76.32	3.38795	1.11946	0.330426
76.78	3.27709	1.07011	0.326542
77.21	3.16842	0.999509	0.31546
77.67	3.05937	0.965006	0.315426
78.12	2.95465	0.905759	0.306554
78.58	2.86098	0.86812	0.303435
79.02	2.7715	0.835025	0.301289
79.48	2.68739	0.792389	0.294854
79.93	2.6037	0.761522	0.292476
80.05	2.53992	0.733007	0.288595
80.05	2.52282	0.732414	0.290316

## Sheet: Fig. S34 epoxy
S1@54 C		S2@54 C		S3@54 C		S1@RT		S2@RT		S3@RT
Tensile strain (Extension, %)	(MPa)	Tensile strain (Extension, %)	(MPa)	Tensile strain (Extension, %)	(MPa)	Tensile strain (Extension, %)	(MPa)	Tensile strain (Extension, %)	(MPa)	Tensile strain (Extension, %)	(MPa)
0	0.00048964	0	-0.00100813	0	0.00053166	0	0.0271883	0	0.0158683	0	0.0193284
0	0.00053009	0	-0.00066927	0	0.00020339	0	0.0273641	0	0.0161722	0	0.0196812
0	0.0004137	0	-0.00022264	0	0.00015461	0	0.0276681	0	0.0163213	0	0.0196122
0	0.00027049	0	0.00014175	0	0.00042133	0	0.0277142	0	0.0164701	0	0.0195452
0	0.00086778	0	0.00038821	0	0.00054209	0	0.0280107	0	0.0163724	0	0.0194832
0	0.0011675	0	0.00072122	0	0.00044359	0	0.0279438	0	0.0161937	0	0.0196841
0	0.00135391	0	0.00076392	0	2.508e-05	0	0.0279492	0	0.0162143	0	0.0196579
0	0.0013996	0	0.00099031	0	-4.539e-05	0	0.028232	0	0.0161933	0	0.0196879
0	0.00109535	0	0.00100756	0	0.00010668	0	0.0282514	0	0.0162491	0	0.0198406
0	0.00082062	0	0.00069295	0	-4.384e-05	0	0.0277319	0	0.0164592	0	0.0202311
0	0.0004517	0	0.00073229	0	0.00021331	0	0.0275498	0	0.0168343	0	0.0204192
0	0.00024858	0	0.0007318	0	0.00054196	0	0.0279801	0	0.0172773	0	0.0206117
0	0.00022754	0	0.00061326	0	0.00063928	0	0.028689	0	0.0178109	0	0.0211064
0	0.00017283	0	0.00109867	0	0.00064214	0	0.0290939	0	0.0183383	0	0.0217136
0	0.00039508	0	0.0012587	0	0.00076709	0	0.0294974	0	0.0189994	0	0.0222436
0	0.00075466	0	0.00135089	0	0.00100209	0	0.0301386	0	0.019472	0	0.0230273
0	0.00132804	0	0.0014744	0	0.00117521	0	0.0307607	0	0.0199759	0	0.0239313
0.001	0.00115161	0.001	0.00167348	0.001	0.00107889	0	0.0317071	0.001	0.0208	0.001	0.0247447
0.001	0.00088463	0.001	0.00157676	0.001	0.00134775	0.001	0.0328445	0.001	0.0214189	0.001	0.0257879
0.001	0.00035371	0.001	0.00171626	0.001	0.00176987	0.001	0.0341293	0.001	0.0222425	0.001	0.0268349
0.001	6.474e-05	0.001	0.00171955	0.001	0.00183949	0.001	0.0356114	0.001	0.0233415	0.001	0.028198
0.001	0.00015798	0.001	0.00176928	0.001	0.00194211	0.001	0.0369023	0.001	0.0245815	0.001	0.029575
0.001	0.00047635	0.001	0.00228045	0.001	0.00192455	0.001	0.038181	0.001	0.0261215	0.001	0.0310396
0.001	0.00088072	0.001	0.00253571	0.001	0.00194268	0.001	0.0397625	0.001	0.0277172	0.001	0.032723
0.001	0.0013008	0.001	0.00256755	0.001	0.00207017	0.001	0.0420181	0.001	0.0297681	0.002	0.0344384
0.001	0.00181164	0.002	0.00265647	0.002	0.0018272	0.002	0.0447615	0.002	0.0322211	0.002	0.0359787
0.002	0.00210752	0.002	0.00306942	0.002	0.00174865	0.002	0.0476235	0.002	0.0347365	0.002	0.0381195
0.002	0.00238338	0.002	0.00285146	0.002	0.00161604	0.002	0.0507967	0.002	0.0371076	0.002	0.0404981
0.002	0.00280961	0.002	0.00275183	0.002	0.00192861	0.002	0.0541179	0.002	0.0393381	0.002	0.0432325
0.002	0.00306999	0.003	0.00294383	0.002	0.00238406	0.002	0.0577111	0.003	0.0421665	0.003	0.0455808
0.002	0.00312956	0.003	0.00316461	0.003	0.00274707	0.003	0.0618312	0.003	0.0450367	0.003	0.0482165
0.003	0.00322314	0.003	0.00335247	0.003	0.00313158	0.003	0.0664249	0.003	0.0483141	0.003	0.0512193
0.003	0.00332233	0.003	0.00356145	0.003	0.00304747	0.003	0.0705537	0.003	0.0522998	0.003	0.0543114
0.003	0.00378232	0.004	0.0040826	0.003	0.00305297	0.003	0.0749086	0.004	0.0564844	0.004	0.0574009
0.004	0.00409633	0.004	0.00451289	0.004	0.00334668	0.004	0.0798523	0.004	0.0608289	0.004	0.061057
0.004	0.00412332	0.004	0.00489085	0.004	0.00338379	0.004	0.085681	0.004	0.0649466	0.004	0.0646792
0.004	0.00453063	0.005	0.00549603	0.004	0.00339061	0.004	0.0911647	0.005	0.0693892	0.005	0.0685784
0.005	0.00502863	0.005	0.00601549	0.005	0.00358073	0.005	0.0969089	0.005	0.0741347	0.005	0.072376
0.005	0.00535045	0.005	0.00627106	0.005	0.00376311	0.005	0.102485	0.005	0.0791506	0.005	0.076629
0.005	0.00589863	0.006	0.00674925	0.005	0.00382394	0.006	0.108981	0.006	0.0839701	0.006	0.0810332
0.006	0.00636435	0.006	0.00685889	0.006	0.00434477	0.006	0.115766	0.006	0.0890959	0.006	0.0853104
0.006	0.00706181	0.007	0.00709679	0.006	0.00483438	0.006	0.122699	0.007	0.0946122	0.006	0.0899371
0.007	0.00780364	0.007	0.00790371	0.007	0.00511575	0.007	0.129496	0.007	0.100174	0.007	0.0947504
0.007	0.00829072	0.007	0.00862054	0.007	0.00564517	0.007	0.13675	0.008	0.106009	0.007	0.0997321
0.008	0.00836378	0.008	0.00942624	0.008	0.00602574	0.008	0.143943	0.008	0.111792	0.008	0.104323
0.008	0.00878947	0.008	0.0100157	0.008	0.00602943	0.008	0.151364	0.009	0.117492	0.008	0.109034
0.009	0.00901963	0.009	0.0100578	0.009	0.00578294	0.009	0.15886	0.009	0.123995	0.009	0.114498
0.009	0.00965124	0.009	0.0102763	0.009	0.00586458	0.009	0.16635	0.01	0.130985	0.009	0.119763
0.01	0.0101629	0.01	0.0104418	0.01	0.005799	0.01	0.173478	0.01	0.138023	0.01	0.124655
0.01	0.0105896	0.011	0.0106758	0.01	0.00601607	0.01	0.180394	0.011	0.144461	0.01	0.129353
0.011	0.010732	0.011	0.0113215	0.011	0.0063001	0.011	0.186833	0.011	0.149878	0.011	0.134394
0.011	0.0108942	0.012	0.011996	0.012	0.00648853	0.011	0.19293	0.012	0.155146	0.011	0.139931
0.012	0.0111215	0.012	0.0125675	0.012	0.00667252	0.011	0.198562	0.012	0.160362	0.012	0.14559
0.012	0.0107982	0.013	0.0128363	0.012	0.00666678	0.012	0.204275	0.013	0.165659	0.012	0.151594
0.013	0.0105309	0.013	0.0133856	0.013	0.00677226	0.012	0.210325	0.013	0.17078	0.013	0.157937
0.013	0.0108693	0.014	0.0140629	0.013	0.00682576	0.013	0.215797	0.014	0.175681	0.013	0.163675
0.013	0.0108871	0.014	0.0139659	0.014	0.00695805	0.013	0.220488	0.014	0.180317	0.014	0.168829
0.014	0.0113019	0.014	0.0136527	0.014	0.00737027	0.013	0.224919	0.014	0.184722	0.014	0.173713
0.014	0.0117833	0.015	0.0133879	0.015	0.00783032	0.014	0.229424	0.015	0.188758	0.015	0.17849
0.014	0.0121812	0.015	0.0136142	0.015	0.00823318	0.014	0.23409	0.015	0.19301	0.015	0.183218
0.015	0.012186	0.016	0.0139964	0.015	0.00819631	0.014	0.238222	0.015	0.196727	0.015	0.187495
0.015	0.0116915	0.016	0.0143655	0.016	0.00785718	0.015	0.242438	0.016	0.200259	0.016	0.191738
0.015	0.0112821	0.016	0.0143633	0.016	0.00791572	0.015	0.246296	0.016	0.203506	0.016	0.195596
0.016	0.0116827	0.017	0.0145326	0.016	0.00820383	0.015	0.250087	0.016	0.206887	0.017	0.199409
0.016	0.0121072	0.017	0.0147269	0.017	0.00855006	0.015	0.253969	0.017	0.209863	0.017	0.203016
0.016	0.0120616	0.017	0.0150066	0.017	0.00883545	0.016	0.257785	0.017	0.212705	0.017	0.206806
0.017	0.0125261	0.018	0.0148936	0.017	0.0087065	0.016	0.262163	0.017	0.215817	0.018	0.210739
0.017	0.0126328	0.018	0.0151349	0.018	0.00852365	0.016	0.265272	0.017	0.218715	0.018	0.214503
0.017	0.0127783	0.018	0.0152134	0.018	0.00849801	0.017	0.26861	0.018	0.221581	0.018	0.218157
0.017	0.0127073	0.019	0.0152133	0.018	0.00869551	0.017	0.271969	0.018	0.224427	0.019	0.22153
0.018	0.0126984	0.019	0.0151671	0.018	0.00888802	0.017	0.275766	0.018	0.227054	0.019	0.224826
0.018	0.0127281	0.019	0.0154244	0.019	0.00869383	0.017	0.279736	0.018	0.229483	0.019	0.227871
0.018	0.0124788	0.02	0.0159183	0.019	0.0084455	0.018	0.283347	0.019	0.232255	0.02	0.230452
0.018	0.0123232	0.02	0.0164995	0.019	0.00829862	0.018	0.287288	0.019	0.235273	0.02	0.232783
0.019	0.0124942	0.02	0.0166181	0.02	0.00847809	0.018	0.291362	0.019	0.238044	0.02	0.235635
0.019	0.0126447	0.021	0.016042	0.02	0.00843222	0.018	0.295559	0.019	0.24108	0.021	0.238692
0.019	0.0128889	0.021	0.0154538	0.02	0.00868091	0.019	0.299761	0.02	0.243927	0.021	0.241878
0.02	0.0133172	0.021	0.0153068	0.021	0.0089138	0.019	0.303969	0.02	0.246625	0.021	0.244775
0.02	0.0137863	0.022	0.015772	0.021	0.00901288	0.019	0.308171	0.02	0.249556	0.022	0.247501
0.02	0.0141068	0.022	0.0160207	0.021	0.00937373	0.02	0.312153	0.021	0.25271	0.022	0.250307
0.021	0.0140845	0.022	0.0163391	0.022	0.0100623	0.02	0.316236	0.021	0.255859	0.022	0.25318
0.021	0.0139087	0.022	0.0166071	0.022	0.00974889	0.02	0.320654	0.021	0.259409	0.023	0.255803
0.021	0.0139454	0.023	0.0169497	0.022	0.00935811	0.021	0.325258	0.021	0.263135	0.023	0.258647
0.021	0.0139236	0.023	0.0170227	0.023	0.00933147	0.021	0.330074	0.022	0.266951	0.023	0.261513
0.022	0.0141522	0.023	0.0170321	0.023	0.00966674	0.021	0.334682	0.022	0.270495	0.023	0.264249
0.022	0.0141872	0.024	0.0170037	0.023	0.00999211	0.022	0.339655	0.022	0.274058	0.024	0.267138
0.023	0.0142528	0.024	0.0170303	0.024	0.0104167	0.022	0.344576	0.023	0.277539	0.024	0.270169
0.023	0.01468	0.024	0.0174204	0.024	0.0108148	0.022	0.349378	0.023	0.28161	0.024	0.273403
0.023	0.0148463	0.025	0.0177095	0.024	0.0111151	0.023	0.354369	0.023	0.28587	0.025	0.276744
0.024	0.0155708	0.025	0.0178253	0.025	0.0111209	0.023	0.35953	0.024	0.290081	0.025	0.280256
0.024	0.0161935	0.026	0.0178394	0.025	0.0113091	0.023	0.364829	0.024	0.2942	0.025	0.283616
0.024	0.0167066	0.026	0.018393	0.026	0.0111383	0.024	0.36989	0.025	0.298477	0.026	0.286647
0.025	0.0168238	0.026	0.019151	0.026	0.0109325	0.024	0.375284	0.025	0.302947	0.026	0.289717
0.025	0.0170119	0.027	0.0197121	0.026	0.0110881	0.024	0.380965	0.025	0.307653	0.027	0.292855
0.026	0.0173836	0.027	0.0198856	0.027	0.011027	0.025	0.38674	0.026	0.312767	0.027	0.29589
0.026	0.0175097	0.027	0.0200319	0.027	0.0112987	0.025	0.392472	0.026	0.318015	0.027	0.298931
0.026	0.0175073	0.028	0.0201506	0.028	0.0116426	0.026	0.398237	0.027	0.323165	0.028	0.302264
0.027	0.017497	0.028	0.0204858	0.028	0.0117186	0.026	0.404637	0.027	0.328079	0.028	0.305657
0.027	0.0171311	0.029	0.0206244	0.029	0.0117555	0.026	0.410943	0.028	0.333363	0.028	0.309174
0.028	0.0175131	0.029	0.0208782	0.029	0.0122879	0.027	0.417156	0.028	0.33876	0.029	0.312877
0.028	0.0178506	0.029	0.0212164	0.03	0.0122433	0.027	0.422943	0.029	0.344009	0.029	0.316102
0.029	0.0180133	0.03	0.0221464	0.03	0.0120636	0.028	0.428377	0.029	0.349395	0.03	0.319358
0.029	0.0185921	0.03	0.0225619	0.03	0.0119529	0.028	0.434144	0.03	0.35505	0.03	0.322925
0.03	0.0189893	0.031	0.022594	0.031	0.0120491	0.029	0.440014	0.03	0.360752	0.03	0.326841
0.03	0.0198185	0.031	0.0223684	0.031	0.012416	0.029	0.446267	0.031	0.366705	0.031	0.330625
0.031	0.0202748	0.032	0.0220135	0.032	0.0123566	0.03	0.452322	0.031	0.372738	0.031	0.334609
0.031	0.0200704	0.032	0.0224264	0.032	0.0126497	0.03	0.458435	0.032	0.378662	0.032	0.338768
0.031	0.0200779	0.033	0.0232157	0.033	0.0130635	0.03	0.46514	0.032	0.384635	0.032	0.342593
0.032	0.0204851	0.033	0.0239729	0.033	0.0132206	0.031	0.471514	0.033	0.390643	0.032	0.346476
0.032	0.021091	0.034	0.0240306	0.034	0.0136172	0.031	0.478128	0.033	0.39687	0.033	0.350513
0.033	0.0212385	0.034	0.0244777	0.034	0.0138418	0.032	0.484517	0.034	0.402788	0.033	0.354653
0.033	0.0211146	0.035	0.0247772	0.035	0.0137313	0.032	0.490664	0.034	0.408787	0.034	0.358769
0.034	0.0214468	0.035	0.0253861	0.036	0.0140245	0.033	0.496874	0.035	0.414969	0.034	0.363068
0.034	0.0219408	0.036	0.0258121	0.036	0.0143685	0.033	0.503654	0.035	0.42142	0.035	0.36769
0.035	0.0221651	0.036	0.0258674	0.037	0.0147854	0.034	0.510315	0.036	0.427969	0.035	0.372535
0.035	0.02177	0.037	0.0260584	0.037	0.0148983	0.034	0.516881	0.037	0.433995	0.036	0.377398
0.036	0.0219139	0.037	0.0261741	0.038	0.0150263	0.035	0.523578	0.037	0.440258	0.036	0.382001
0.036	0.0223497	0.038	0.0263986	0.038	0.0149638	0.035	0.530367	0.038	0.446678	0.037	0.386656
0.037	0.0227878	0.038	0.0269487	0.039	0.0153641	0.036	0.537275	0.038	0.453267	0.037	0.391659
0.038	0.0233454	0.039	0.0271693	0.039	0.0155875	0.036	0.544264	0.039	0.459936	0.038	0.396578
0.038	0.0238247	0.04	0.0273757	0.04	0.015253	0.037	0.550829	0.039	0.466496	0.038	0.401201
0.039	0.0242306	0.04	0.0275627	0.041	0.0152383	0.037	0.557779	0.04	0.473019	0.039	0.4057
0.039	0.0245766	0.041	0.0281509	0.041	0.0154478	0.038	0.564994	0.041	0.479569	0.04	0.410601
0.04	0.024646	0.041	0.0286699	0.042	0.0157532	0.038	0.57197	0.041	0.486045	0.04	0.415703
0.04	0.0246058	0.042	0.0288854	0.042	0.0159306	0.039	0.578821	0.042	0.492725	0.041	0.420768
0.041	0.0247617	0.043	0.0289725	0.043	0.016151	0.039	0.585896	0.042	0.499727	0.041	0.425797
0.041	0.0251199	0.043	0.0293986	0.044	0.0163921	0.04	0.593117	0.043	0.5065	0.042	0.431094
0.042	0.0254728	0.044	0.0298032	0.044	0.0168387	0.04	0.600578	0.044	0.513381	0.042	0.436098
0.042	0.0258406	0.044	0.0297377	0.045	0.0169805	0.041	0.607981	0.044	0.520687	0.043	0.441119
0.043	0.0259711	0.045	0.0300932	0.045	0.0173561	0.041	0.615601	0.045	0.527619	0.044	0.446476
0.044	0.0259167	0.045	0.0305818	0.046	0.0174712	0.042	0.623288	0.046	0.534535	0.044	0.451765
0.044	0.0260084	0.046	0.0305949	0.047	0.0176223	0.042	0.630919	0.046	0.541449	0.045	0.457168
0.045	0.0260818	0.047	0.0306291	0.047	0.0178083	0.043	0.638479	0.047	0.548211	0.045	0.462996
0.045	0.0262768	0.047	0.0309641	0.048	0.0179631	0.043	0.645815	0.047	0.554777	0.046	0.468704
0.046	0.026718	0.048	0.0314257	0.049	0.0180537	0.044	0.653222	0.048	0.56148	0.047	0.474526
0.047	0.0272794	0.048	0.031941	0.049	0.0183395	0.044	0.660684	0.049	0.568053	0.047	0.480241
0.047	0.0277575	0.049	0.0321229	0.05	0.018734	0.045	0.66817	0.049	0.574604	0.048	0.486601
0.048	0.0282501	0.05	0.032495	0.05	0.0193718	0.046	0.675756	0.05	0.581334	0.048	0.492577
0.048	0.0286866	0.05	0.0328152	0.051	0.0195376	0.046	0.683094	0.05	0.58797	0.049	0.498503
0.049	0.0288131	0.051	0.0330001	0.052	0.0197409	0.047	0.690556	0.051	0.594655	0.05	0.504142
0.05	0.0291867	0.051	0.0333069	0.052	0.0195832	0.047	0.697745	0.052	0.601148	0.05	0.509742
0.05	0.0295363	0.052	0.033818	0.053	0.0195995	0.048	0.704805	0.052	0.607595	0.051	0.515033
0.051	0.0298527	0.053	0.0341272	0.054	0.0198731	0.048	0.711993	0.053	0.613864	0.051	0.520408
0.051	0.0301445	0.053	0.0343533	0.054	0.0198618	0.049	0.719366	0.053	0.620306	0.052	0.525863
0.052	0.0304569	0.054	0.0348862	0.055	0.0197573	0.049	0.726915	0.054	0.626537	0.053	0.531266
0.052	0.0306514	0.054	0.0355247	0.056	0.02007	0.05	0.734213	0.055	0.632596	0.053	0.536562
0.053	0.0309575	0.055	0.0359649	0.056	0.0204804	0.05	0.741416	0.055	0.638559	0.054	0.541976
0.054	0.0312814	0.056	0.0358901	0.057	0.0207864	0.051	0.748834	0.056	0.644909	0.055	0.547201
0.054	0.0313264	0.056	0.036385	0.057	0.0212456	0.051	0.755808	0.056	0.650995	0.055	0.551999
0.055	0.031732	0.057	0.0367593	0.058	0.0213675	0.052	0.762699	0.057	0.65677	0.056	0.556842
0.055	0.0316336	0.058	0.0371754	0.059	0.0213171	0.052	0.769628	0.057	0.662779	0.056	0.561988
0.056	0.0316291	0.058	0.0375617	0.059	0.0210712	0.053	0.777004	0.058	0.669009	0.057	0.567127
0.057	0.0320564	0.059	0.0379927	0.06	0.021364	0.054	0.784568	0.059	0.675316	0.058	0.572349
0.057	0.032271	0.059	0.0384197	0.061	0.0211954	0.054	0.791955	0.059	0.68163	0.058	0.577048
0.058	0.0326162	0.06	0.0386487	0.061	0.0211733	0.055	0.798984	0.06	0.687635	0.059	0.58134
0.058	0.0331181	0.061	0.0386483	0.062	0.021752	0.055	0.805921	0.06	0.693879	0.059	0.585636
0.059	0.0333076	0.061	0.0389629	0.063	0.0221586	0.056	0.813078	0.061	0.699819	0.06	0.590292
0.06	0.0335902	0.062	0.0393056	0.063	0.022422	0.056	0.820341	0.061	0.705881	0.061	0.594479
0.06	0.0336102	0.062	0.0394092	0.064	0.0227277	0.057	0.827411	0.062	0.712119	0.061	0.598937
0.061	0.0336772	0.063	0.039667	0.064	0.0227496	0.057	0.834132	0.063	0.718374	0.062	0.603571
0.061	0.0339824	0.064	0.0398212	0.065	0.022958	0.058	0.840621	0.063	0.724331	0.062	0.608121
0.062	0.0343662	0.064	0.0402005	0.066	0.0229025	0.058	0.84728	0.064	0.730424	0.063	0.612786
0.062	0.0343202	0.065	0.0402661	0.066	0.0229426	0.059	0.853898	0.064	0.736341	0.063	0.617341
0.063	0.0342138	0.065	0.0402991	0.067	0.0228898	0.059	0.860597	0.065	0.742169	0.064	0.622301
0.063	0.0342091	0.066	0.0405678	0.067	0.0231245	0.06	0.86738	0.065	0.747758	0.064	0.626972
0.064	0.0342174	0.067	0.0406817	0.068	0.0233	0.06	0.87407	0.066	0.75361	0.065	0.631466
0.065	0.0346599	0.067	0.0406353	0.069	0.0233657	0.061	0.880776	0.067	0.759433	0.066	0.635679
0.065	0.0351903	0.068	0.0407909	0.069	0.0233362	0.061	0.887573	0.067	0.764983	0.066	0.639714
0.066	0.0351079	0.068	0.0412554	0.07	0.0235679	0.062	0.8942	0.068	0.770321	0.067	0.643746
0.066	0.035381	0.069	0.0418064	0.07	0.0236299	0.062	0.900993	0.068	0.775602	0.067	0.647756
0.067	0.0354718	0.07	0.042201	0.071	0.0235522	0.063	0.907333	0.069	0.781308	0.068	0.651609
0.067	0.035667	0.07	0.0426663	0.071	0.0233119	0.063	0.913473	0.069	0.787013	0.068	0.655624
0.068	0.0354382	0.071	0.0429266	0.072	0.0230725	0.064	0.919372	0.07	0.792629	0.069	0.659715
0.068	0.0357469	0.071	0.0432208	0.072	0.0230786	0.064	0.925092	0.07	0.798225	0.069	0.663844
0.069	0.0364167	0.072	0.0432614	0.073	0.0234257	0.065	0.931037	0.071	0.80385	0.07	0.668092
0.069	0.0370075	0.072	0.043168	0.074	0.0239043	0.065	0.937122	0.071	0.809547	0.07	0.672235
0.07	0.0373309	0.073	0.0433827	0.074	0.0241131	0.066	0.943088	0.072	0.815625	0.071	0.676559
0.07	0.0372204	0.074	0.0430556	0.075	0.024231	0.066	0.949067	0.073	0.821671	0.071	0.68045
0.071	0.0370971	0.074	0.0435082	0.075	0.0247534	0.067	0.954928	0.073	0.827217	0.072	0.684331
0.071	0.0369864	0.075	0.0440743	0.076	0.0250451	0.067	0.960995	0.074	0.832257	0.072	0.688574
0.072	0.0367898	0.075	0.0442463	0.076	0.0251256	0.067	0.966554	0.074	0.837416	0.073	0.693027
0.072	0.0367016	0.076	0.0443832	0.077	0.0252701	0.068	0.972275	0.075	0.842829	0.073	0.697702
0.073	0.0367319	0.076	0.0442023	0.077	0.0252114	0.068	0.978448	0.075	0.848282	0.074	0.70269
0.073	0.0373288	0.077	0.0443303	0.078	0.0250378	0.069	0.984703	0.076	0.853833	0.075	0.707593
0.074	0.0378044	0.077	0.0446998	0.078	0.0250706	0.069	0.990468	0.076	0.859293	0.075	0.712519
0.074	0.0378949	0.078	0.0447212	0.079	0.0248444	0.07	0.996061	0.077	0.86454	0.076	0.717774
0.075	0.0379018	0.078	0.0451726	0.08	0.02486	0.07	1.0022	0.077	0.869989	0.076	0.722976
0.075	0.0380147	0.079	0.0455432	0.08	0.0250866	0.071	1.00833	0.078	0.87563	0.077	0.728272
0.076	0.0382427	0.079	0.0456906	0.081	0.0253855	0.071	1.01503	0.078	0.881195	0.077	0.733542
0.076	0.0384733	0.08	0.0461305	0.081	0.0257971	0.072	1.02131	0.079	0.886954	0.078	0.738673
0.077	0.0385586	0.08	0.0462998	0.082	0.026218	0.072	1.02722	0.079	0.892534	0.078	0.743906
0.077	0.0387692	0.081	0.0465665	0.082	0.0264892	0.073	1.03321	0.08	0.897681	0.079	0.748842
0.078	0.0389701	0.081	0.0465412	0.083	0.0264402	0.073	1.03934	0.081	0.902932	0.079	0.753593
0.078	0.0393496	0.082	0.0467059	0.083	0.0264112	0.073	1.04526	0.081	0.907992	0.08	0.758728
0.079	0.0393281	0.082	0.0465406	0.084	0.0261258	0.074	1.05089	0.082	0.912794	0.08	0.764039
0.079	0.0395352	0.083	0.0466174	0.085	0.0261025	0.074	1.05673	0.082	0.917518	0.081	0.769336
0.08	0.0398261	0.083	0.0468983	0.085	0.0264994	0.075	1.06257	0.083	0.922399	0.081	0.774324
0.08	0.0399623	0.084	0.0475477	0.086	0.0268448	0.075	1.06876	0.083	0.927818	0.082	0.779389
0.081	0.0399357	0.084	0.04823	0.086	0.0267009	0.076	1.07482	0.084	0.933124	0.082	0.784455
0.081	0.0401964	0.085	0.0483594	0.087	0.026331	0.076	1.08076	0.084	0.938106	0.083	0.789355
0.082	0.0405735	0.085	0.0482	0.087	0.0262856	0.077	1.08636	0.084	0.942966	0.083	0.794346
0.082	0.0409629	0.086	0.0480317	0.088	0.0262589	0.077	1.09167	0.085	0.947835	0.084	0.79914
0.083	0.0412328	0.087	0.0480166	0.088	0.0263312	0.078	1.09702	0.085	0.952289	0.084	0.803574
0.083	0.0410721	0.087	0.0484583	0.089	0.0263815	0.078	1.10264	0.086	0.956681	0.085	0.808369
0.084	0.0409904	0.088	0.0491539	0.089	0.0267703	0.078	1.10831	0.086	0.96128	0.085	0.813365
0.084	0.0410066	0.088	0.0492204	0.09	0.0272528	0.079	1.11375	0.087	0.965694	0.086	0.818828
0.085	0.0411928	0.089	0.0494085	0.09	0.0277161	0.079	1.1193	0.087	0.969828	0.086	0.824124
0.085	0.0412734	0.089	0.049764	0.091	0.0281027	0.08	1.12504	0.088	0.974172	0.087	0.828921
0.086	0.0411555	0.09	0.049815	0.091	0.0279605	0.08	1.13086	0.088	0.978758	0.087	0.834037
0.086	0.04169	0.09	0.0498428	0.092	0.0279307	0.081	1.13659	0.089	0.9835	0.088	0.839019
0.087	0.0420031	0.091	0.0500078	0.093	0.027984	0.081	1.14215	0.089	0.988152	0.088	0.844313
0.087	0.0421544	0.091	0.0502549	0.093	0.0274833	0.082	1.14795	0.09	0.993078	0.089	0.849541
0.088	0.0419584	0.092	0.0504347	0.094	0.0272962	0.082	1.15362	0.09	0.998108	0.089	0.854355
0.088	0.0416968	0.092	0.0505268	0.094	0.0276114	0.083	1.15957	0.091	1.00265	0.09	0.859096
0.089	0.0418328	0.093	0.0503658	0.095	0.027463	0.083	1.16571	0.091	1.00696	0.09	0.864136
0.089	0.0420799	0.093	0.0502017	0.095	0.0275769	0.083	1.17159	0.092	1.01134	0.091	0.869169
0.09	0.0423255	0.094	0.0500428	0.096	0.0277334	0.084	1.17696	0.092	1.01597	0.091	0.874228
0.09	0.0427621	0.094	0.0498549	0.096	0.0279624	0.084	1.18226	0.093	1.02071	0.092	0.87949
0.091	0.043081	0.095	0.0500623	0.097	0.028189	0.085	1.18781	0.093	1.02536	0.092	0.884491
0.091	0.0429624	0.095	0.0507721	0.097	0.0286442	0.085	1.19358	0.093	1.02982	0.093	0.889069
0.091	0.0427759	0.096	0.0511921	0.098	0.0286342	0.086	1.19934	0.094	1.03435	0.093	0.894026
0.092	0.0428183	0.096	0.0517877	0.098	0.0283531	0.086	1.20523	0.094	1.03899	0.094	0.8992
0.092	0.0428545	0.097	0.051896	0.099	0.0285772	0.087	1.21091	0.095	1.0437	0.094	0.9042
0.093	0.043247	0.097	0.0520197	0.099	0.0287368	0.087	1.21669	0.095	1.04853	0.095	0.909372
0.093	0.0435647	0.098	0.0522569	0.1	0.0286161	0.088	1.22232	0.096	1.05359	0.095	0.914273
0.094	0.0438225	0.098	0.0525465	0.1	0.0287602	0.088	1.22815	0.096	1.05846	0.096	0.918897
0.094	0.0441373	0.099	0.0528447	0.101	0.0289698	0.088	1.23416	0.097	1.06335	0.096	0.923298
0.095	0.0444708	0.099	0.0530462	0.101	0.0290516	0.089	1.23993	0.097	1.06825	0.097	0.927983
0.095	0.0448838	0.1	0.0530219	0.102	0.0294421	0.089	1.24509	0.098	1.07306	0.097	0.932889
0.096	0.0449868	0.1	0.052913	0.102	0.0291928	0.09	1.25066	0.098	1.07737	0.098	0.937846
0.096	0.0446066	0.101	0.0524857	0.103	0.0288579	0.09	1.2565	0.099	1.08186	0.098	0.942443
0.097	0.044462	0.101	0.0522273	0.103	0.0286663	0.091	1.26198	0.099	1.0867	0.098	0.947066
0.097	0.0443681	0.102	0.0529873	0.104	0.0288892	0.091	1.26781	0.1	1.09185	0.099	0.951595
0.098	0.0447203	0.102	0.0536977	0.104	0.0291794	0.092	1.27349	0.1	1.09661	0.099	0.956104
0.098	0.0450178	0.103	0.0539833	0.105	0.0293095	0.092	1.27857	0.101	1.10088	0.1	0.961001
0.099	0.0455061	0.103	0.0542929	0.105	0.0297918	0.092	1.28346	0.101	1.10581	0.1	0.965383
0.099	0.045779	0.104	0.0544731	0.106	0.0303107	0.093	1.28863	0.102	1.1109	0.101	0.96959
0.1	0.0459071	0.104	0.0546478	0.106	0.0303724	0.093	1.29371	0.102	1.11554	0.101	0.97442
0.1	0.0462509	0.105	0.055132	0.107	0.0300029	0.094	1.29894	0.103	1.11994	0.102	0.979115
0.1	0.0460049	0.106	0.055236	0.107	0.0299931	0.094	1.3039	0.103	1.12452	0.102	0.983755
0.101	0.045937	0.106	0.0553017	0.108	0.029901	0.094	1.30904	0.104	1.12917	0.103	0.988696
0.101	0.0460004	0.107	0.0550849	0.108	0.0298975	0.095	1.31447	0.104	1.13348	0.103	0.993421
0.102	0.0463407	0.107	0.05491	0.109	0.0298631	0.095	1.31999	0.105	1.1378	0.104	0.998104
0.102	0.0467598	0.108	0.0553368	0.109	0.0299682	0.096	1.32533	0.105	1.14239	0.104	1.00308
0.103	0.0468694	0.108	0.0558861	0.11	0.0302314	0.096	1.33078	0.106	1.14717	0.105	1.00806
0.103	0.0468557	0.109	0.0562657	0.11	0.03043	0.097	1.33628	0.106	1.15191	0.105	1.01313
0.104	0.0471282	0.109	0.0564443	0.111	0.0307121	0.097	1.34145	0.107	1.15651	0.106	1.01797
0.104	0.0469661	0.11	0.0568991	0.111	0.0309387	0.097	1.34654	0.107	1.16099	0.106	1.02265
0.105	0.0468986	0.11	0.0569474	0.112	0.0311295	0.098	1.35194	0.108	1.16536	0.107	1.02718
0.105	0.0472835	0.111	0.0569189	0.112	0.0312611	0.098	1.35715	0.108	1.16956	0.107	1.03215
0.106	0.0478334	0.111	0.056669	0.113	0.0312177	0.099	1.36238	0.109	1.17343	0.108	1.03748
0.106	0.0477399	0.112	0.056163	0.113	0.0310491	0.099	1.36737	0.109	1.17737	0.108	1.04277
0.107	0.0475311	0.112	0.0560906	0.114	0.0305578	0.1	1.37251	0.11	1.18138	0.109	1.04802
0.107	0.0474558	0.113	0.0561067	0.114	0.030312	0.1	1.37763	0.11	1.18507	0.109	1.05311
0.108	0.0478345	0.113	0.0564311	0.115	0.0302001	0.1	1.38276	0.111	1.18841	0.11	1.05806
0.108	0.0479194	0.114	0.056855	0.115	0.0303805	0.101	1.38823	0.111	1.19177	0.11	1.06297
0.108	0.0480084	0.114	0.0572988	0.116	0.0306396	0.101	1.39367	0.112	1.19498	0.111	1.06821
0.109	0.0479314	0.115	0.0576452	0.116	0.0310287	0.102	1.39971	0.112	1.19836	0.111	1.07342
0.109	0.0480785	0.115	0.058068	0.117	0.0310014	0.102	1.40573	0.113	1.20201	0.112	1.07854
0.11	0.0482457	0.115	0.0581509	0.118	0.0312935	0.103	1.41148	0.113	1.20563	0.112	1.08366
0.11	0.0484619	0.116	0.0581371	0.118	0.0312852	0.103	1.41684	0.114	1.2088	0.113	1.08868
0.111	0.0486988	0.116	0.0581372	0.119	0.0314445	0.104	1.42215	0.114	1.21166	0.113	1.09388
0.111	0.0487405	0.117	0.0582439	0.119	0.0315375	0.104	1.42765	0.115	1.21429	0.114	1.09894
0.112	0.0486769	0.117	0.0586105	0.12	0.0315471	0.104	1.43322	0.115	1.21725	0.114	1.10354
0.112	0.048798	0.118	0.058916	0.12	0.0317816	0.105	1.43868	0.116	1.22003	0.115	1.1083
0.113	0.0490354	0.118	0.0589022	0.121	0.0325354	0.105	1.44448	0.116	1.22255	0.115	1.11358
0.113	0.0494598	0.119	0.0592026	0.121	0.0326834	0.106	1.45029	0.117	1.22499	0.116	1.11876
0.114	0.0497382	0.119	0.0597446	0.122	0.0323423	0.106	1.45572	0.117	1.22739	0.116	1.12401
0.114	0.0501639	0.12	0.059668	0.122	0.0320151	0.107	1.46122	0.118	1.22952	0.117	1.12879
0.115	0.0501299	0.12	0.0595154	0.123	0.0319331	0.107	1.46663	0.118	1.23183	0.117	1.13389
0.115	0.0504696	0.121	0.0594068	0.123	0.0320406	0.108	1.47213	0.119	1.23426	0.118	1.13913
0.116	0.0509208	0.121	0.0593758	0.124	0.0322564	0.108	1.47802	0.119	1.23675	0.118	1.14425
0.116	0.0507452	0.122	0.0599298	0.124	0.0326748	0.109	1.4839	0.12	1.23891	0.119	1.14941
0.117	0.050881	0.122	0.0600905	0.125	0.0330902	0.109	1.48964	0.12	1.24066	0.119	1.15446
0.117	0.0510884	0.123	0.0602382	0.125	0.0336838	0.109	1.49504	0.121	1.24213	0.12	1.15989
0.118	0.0510239	0.123	0.0610158	0.126	0.0341095	0.11	1.50044	0.121	1.24344	0.12	1.16504
0.118	0.0512815	0.124	0.0614799	0.127	0.0339787	0.11	1.50587	0.122	1.24513	0.121	1.17036
0.119	0.0516721	0.124	0.0618828	0.127	0.0340594	0.111	1.51154	0.122	1.24768	0.121	1.17557
0.119	0.0521908	0.125	0.0619116	0.128	0.0339914	0.111	1.51725	0.123	1.25034	0.122	1.18115
0.12	0.0527804	0.125	0.0617081	0.128	0.0336704	0.112	1.52281	0.123	1.25307	0.122	1.18676
0.12	0.0528738	0.126	0.0617928	0.129	0.0339922	0.112	1.52788	0.124	1.25604	0.123	1.19207
0.121	0.0529834	0.126	0.0621073	0.129	0.0346028	0.113	1.53348	0.124	1.25907	0.123	1.19736
0.121	0.0528966	0.127	0.0621566	0.13	0.0349514	0.113	1.53958	0.125	1.26212	0.124	1.20283
0.122	0.0530972	0.127	0.0620726	0.13	0.0347931	0.114	1.54548	0.125	1.26496	0.125	1.208
0.122	0.0533892	0.128	0.0621634	0.131	0.0343346	0.114	1.5514	0.126	1.26758	0.125	1.21301
0.123	0.053345	0.128	0.0623079	0.131	0.0342482	0.115	1.55717	0.126	1.27044	0.126	1.21812
0.123	0.0535172	0.129	0.0622604	0.132	0.0344019	0.115	1.56285	0.126	1.27359	0.126	1.22347
0.124	0.0537243	0.129	0.0626239	0.132	0.0344045	0.115	1.56816	0.127	1.27672	0.127	1.22871
0.124	0.0537505	0.13	0.0630333	0.133	0.0340222	0.116	1.57364	0.127	1.27994	0.127	1.23353
0.125	0.0540784	0.13	0.0632918	0.133	0.0340216	0.116	1.57938	0.128	1.28328	0.128	1.23835
0.125	0.0544024	0.131	0.0632093	0.134	0.0343472	0.117	1.58539	0.128	1.28661	0.128	1.24288
0.126	0.0546512	0.131	0.0628691	0.134	0.0346405	0.117	1.59146	0.129	1.29032	0.129	1.24785
0.126	0.0549642	0.132	0.0632555	0.135	0.0352469	0.118	1.59727	0.129	1.29424	0.129	1.25297
0.127	0.0549739	0.132	0.0635142	0.136	0.0354954	0.118	1.60286	0.13	1.29841	0.13	1.25784
0.127	0.0549246	0.133	0.0638066	0.136	0.0354972	0.119	1.60851	0.13	1.3025	0.13	1.26273
0.128	0.0546178	0.133	0.064369	0.137	0.035266	0.119	1.61445	0.131	1.30677	0.13	1.2674
0.128	0.0546617	0.134	0.0645785	0.137	0.034654	0.12	1.62029	0.131	1.31081	0.131	1.27216
0.129	0.0546488	0.134	0.0647053	0.138	0.0342296	0.12	1.62564	0.132	1.31468	0.131	1.27676
0.129	0.0549162	0.135	0.0645773	0.138	0.0343874	0.121	1.63105	0.132	1.31871	0.132	1.2814
0.13	0.0552112	0.135	0.0644103	0.139	0.0345164	0.121	1.63657	0.133	1.32341	0.132	1.28586
0.13	0.0552641	0.136	0.0644305	0.139	0.0348873	0.121	1.64171	0.133	1.32791	0.133	1.29038
0.131	0.054826	0.137	0.0644848	0.14	0.0353115	0.122	1.64708	0.134	1.33236	0.133	1.29478
0.131	0.0547232	0.137	0.0645846	0.14	0.0356977	0.122	1.65248	0.134	1.3366	0.134	1.29935
0.132	0.0548308	0.138	0.0647018	0.141	0.0358396	0.123	1.65819	0.135	1.3406	0.134	1.304
0.132	0.0548087	0.138	0.0650003	0.141	0.035774	0.123	1.66356	0.135	1.34414	0.135	1.30904
0.133	0.0549174	0.139	0.0654295	0.142	0.0357459	0.124	1.66867	0.136	1.34755	0.135	1.31392
0.133	0.0550203	0.139	0.0659497	0.142	0.0355705	0.124	1.67376	0.136	1.35103	0.136	1.31839
0.134	0.054987	0.14	0.0659715	0.143	0.0354397	0.125	1.67884	0.137	1.35421	0.136	1.32289
0.134	0.0550095	0.14	0.0656738	0.143	0.0352762	0.125	1.68373	0.137	1.35733	0.137	1.3275
0.135	0.0549766	0.141	0.0661	0.143	0.0351483	0.125	1.68869	0.138	1.36023	0.137	1.33223
0.135	0.0549117	0.141	0.0663781	0.144	0.0351419	0.126	1.69376	0.138	1.36313	0.138	1.33717
0.136	0.0551479	0.142	0.0665473	0.144	0.0353687	0.126	1.69838	0.139	1.36617	0.138	1.34191
0.136	0.0554191	0.142	0.0667169	0.145	0.0356887	0.127	1.70322	0.139	1.36938	0.139	1.34694
0.136	0.0555435	0.143	0.0666705	0.145	0.0359099	0.127	1.70822	0.14	1.37285	0.139	1.35212
0.137	0.0556931	0.143	0.0668196	0.146	0.0361756	0.128	1.7135	0.14	1.37694	0.14	1.35707
0.137	0.0558268	0.144	0.0667105	0.147	0.0361911	0.128	1.71873	0.141	1.38175	0.14	1.36213
0.138	0.0560913	0.144	0.0671149	0.147	0.0363624	0.128	1.72375	0.141	1.38702	0.141	1.36726
0.138	0.05651	0.145	0.0674504	0.148	0.0366943	0.129	1.72902	0.142	1.39229	0.141	1.37242
0.139	0.0565608	0.145	0.0677678	0.148	0.0371482	0.129	1.73402	0.142	1.39729	0.142	1.37708
0.139	0.0565715	0.146	0.0683041	0.149	0.0374335	0.13	1.73901	0.143	1.40265	0.142	1.38183
0.14	0.0562661	0.146	0.0684136	0.149	0.0374703	0.13	1.74394	0.143	1.40807	0.143	1.38663
0.14	0.0563515	0.146	0.0685222	0.15	0.0374953	0.131	1.749	0.144	1.41331	0.143	1.39172
0.141	0.0568083	0.147	0.0683172	0.15	0.037539	0.131	1.75407	0.144	1.41856	0.144	1.39659
0.141	0.0572572	0.147	0.0687827	0.151	0.0376747	0.131	1.75923	0.145	1.42381	0.144	1.40152
0.142	0.0575731	0.148	0.0690376	0.151	0.0376615	0.132	1.76441	0.145	1.42905	0.145	1.40682
0.142	0.0577847	0.148	0.0693329	0.152	0.0375868	0.132	1.76975	0.146	1.43392	0.145	1.41266
0.143	0.0577973	0.149	0.0693445	0.152	0.037773	0.133	1.77532	0.146	1.43848	0.146	1.41808
0.143	0.0578355	0.149	0.069346	0.153	0.0380351	0.133	1.78116	0.147	1.44295	0.146	1.42305
0.144	0.0579491	0.15	0.069418	0.153	0.0380428	0.134	1.78665	0.147	1.4473	0.147	1.42785
0.144	0.058304	0.15	0.0695908	0.154	0.0378442	0.134	1.79204	0.148	1.45156	0.147	1.43269
0.145	0.0587693	0.151	0.0693574	0.154	0.0378204	0.135	1.79758	0.148	1.45569	0.148	1.43772
0.145	0.0591462	0.151	0.0694989	0.155	0.0378186	0.135	1.8028	0.149	1.45991	0.148	1.44251
0.146	0.0595444	0.152	0.0695429	0.155	0.0379616	0.135	1.80805	0.149	1.46424	0.149	1.44738
0.146	0.059985	0.152	0.0694849	0.156	0.0382625	0.136	1.81314	0.15	1.46864	0.149	1.45229
0.147	0.060271	0.153	0.0697925	0.156	0.038256	0.136	1.81816	0.15	1.4728	0.15	1.45731
0.147	0.0601466	0.153	0.0702878	0.157	0.0380122	0.137	1.82369	0.151	1.47706	0.15	1.46235
0.148	0.0602343	0.154	0.0705105	0.157	0.0377008	0.137	1.82908	0.151	1.48139	0.151	1.46751
0.148	0.0603534	0.154	0.0703946	0.158	0.0379123	0.138	1.83506	0.152	1.48603	0.151	1.47271
0.149	0.0602762	0.155	0.0705534	0.158	0.0381012	0.138	1.84067	0.152	1.49037	0.152	1.47795
0.149	0.0601457	0.155	0.0706185	0.159	0.0383339	0.139	1.84606	0.153	1.49407	0.152	1.48301
0.149	0.0603957	0.156	0.0705272	0.159	0.0386021	0.139	1.85129	0.153	1.49822	0.153	1.48802
0.15	0.0605025	0.156	0.0704596	0.16	0.0385602	0.14	1.85643	0.154	1.50238	0.153	1.49311
0.15	0.0606962	0.157	0.0702393	0.16	0.03865	0.14	1.8615	0.154	1.5064	0.154	1.49776
0.151	0.0607927	0.157	0.0707688	0.161	0.0385829	0.14	1.86675	0.155	1.51041	0.154	1.50277
0.151	0.0612577	0.158	0.0710598	0.162	0.0379999	0.141	1.87208	0.155	1.51444	0.155	1.50792
0.152	0.0616059	0.158	0.070873	0.162	0.0376623	0.141	1.8777	0.156	1.5185	0.155	1.51333
0.152	0.0612439	0.159	0.071089	0.163	0.0378068	0.142	1.88303	0.156	1.52285	0.156	1.51875
0.153	0.0608126	0.159	0.0710056	0.163	0.0381401	0.142	1.88827	0.156	1.52696	0.156	1.52375
0.153	0.0607231	0.16	0.0713338	0.164	0.0381676	0.143	1.89344	0.157	1.53065	0.157	1.52849
0.154	0.0611705	0.16	0.0718046	0.164	0.0384601	0.143	1.89882	0.157	1.53434	0.157	1.5334
0.154	0.0616269	0.161	0.0718565	0.165	0.0387529	0.144	1.90429	0.158	1.53851	0.158	1.53852
0.155	0.0621006	0.161	0.0721083	0.165	0.0389764	0.144	1.90991	0.158	1.5429	0.158	1.54317
0.155	0.0623506	0.162	0.0724928	0.166	0.0391505	0.144	1.91541	0.159	1.54723	0.159	1.54796
0.156	0.0625808	0.162	0.0730179	0.166	0.0391491	0.145	1.92072	0.159	1.55129	0.159	1.5529
0.156	0.0627226	0.163	0.0734232	0.167	0.039248	0.145	1.92597	0.16	1.55506	0.16	1.55788
0.157	0.062527	0.163	0.0736723	0.167	0.0395552	0.146	1.93123	0.16	1.55884	0.16	1.56273
0.157	0.0622304	0.164	0.073567	0.168	0.0397472	0.146	1.93659	0.161	1.56259	0.161	1.56756
0.158	0.0622222	0.164	0.0732986	0.168	0.039537	0.147	1.94183	0.161	1.56676	0.161	1.5723
0.158	0.0620613	0.165	0.0731318	0.169	0.0393489	0.147	1.94684	0.162	1.57081	0.162	1.57688
0.159	0.0619596	0.165	0.0731765	0.169	0.0393068	0.148	1.95201	0.162	1.57513	0.162	1.58126
0.159	0.0623395	0.166	0.0732248	0.17	0.0395262	0.148	1.95744	0.163	1.57973	0.163	1.58605
0.16	0.0628674	0.166	0.073743	0.17	0.0398675	0.149	1.9628	0.163	1.58426	0.163	1.59111
0.16	0.0629702	0.167	0.0744874	0.171	0.0398847	0.149	1.96842	0.164	1.58878	0.164	1.59612
0.161	0.0628145	0.167	0.0749027	0.171	0.039892	0.149	1.97405	0.164	1.59314	0.164	1.60079
0.161	0.0625794	0.168	0.0752242	0.172	0.0397751	0.15	1.97962	0.165	1.59759	0.165	1.60552
0.162	0.0626507	0.168	0.0751775	0.172	0.0400638	0.15	1.98477	0.165	1.60201	0.165	1.61001
0.162	0.0627553	0.169	0.0750489	0.173	0.0405609	0.151	1.98967	0.166	1.60638	0.165	1.61418
0.163	0.0629576	0.169	0.075372	0.173	0.0407074	0.151	1.99451	0.166	1.61053	0.166	1.61848
0.163	0.063158	0.17	0.0758497	0.174	0.0406473	0.152	1.99959	0.167	1.61483	0.166	1.62286
0.164	0.0632711	0.17	0.0759701	0.174	0.040524	0.152	2.00437	0.167	1.61942	0.167	1.62741
0.164	0.0637207	0.171	0.0763735	0.175	0.0403893	0.153	2.00908	0.168	1.62435	0.167	1.63217
0.165	0.064275	0.171	0.0761817	0.175	0.0406533	0.153	2.0142	0.168	1.62919	0.168	1.63679
0.165	0.0644615	0.172	0.0763961	0.176	0.0410825	0.154	2.01938	0.169	1.63384	0.168	1.64144
0.166	0.0643351	0.172	0.0765292	0.176	0.0411361	0.154	2.02425	0.169	1.63787	0.169	1.64612
0.166	0.0642983	0.173	0.0764221	0.177	0.0409442	0.154	2.02901	0.17	1.64218	0.169	1.65059
0.166	0.0641229	0.173	0.0767056	0.177	0.0408483	0.155	2.03409	0.17	1.64642	0.17	1.65538
0.167	0.0642738	0.174	0.0769278	0.178	0.0410084	0.155	2.03929	0.171	1.65082	0.17	1.66031
0.167	0.0645907	0.174	0.0772705	0.178	0.0410976	0.156	2.04422	0.171	1.65531	0.171	1.66514
0.168	0.0646639	0.175	0.0779321	0.179	0.0409083	0.156	2.04888	0.172	1.65942	0.171	1.67
0.168	0.0646003	0.175	0.0780062	0.179	0.040937	0.157	2.05327	0.172	1.66365	0.172	1.67469
0.169	0.0647819	0.176	0.0778793	0.18	0.0414046	0.157	2.05794	0.173	1.66792	0.172	1.67942
0.169	0.0648901	0.176	0.0777412	0.18	0.0417659	0.157	2.06284	0.173	1.67208	0.173	1.68435
0.17	0.0651429	0.177	0.0778533	0.181	0.0421588	0.158	2.06796	0.174	1.67641	0.173	1.68937
0.17	0.0653161	0.177	0.0781486	0.181	0.0422911	0.158	2.07284	0.174	1.68104	0.174	1.69428
0.171	0.0656537	0.178	0.0783427	0.182	0.04198	0.159	2.07752	0.175	1.68576	0.174	1.69926
0.171	0.065903	0.178	0.0784782	0.182	0.0418182	0.159	2.0825	0.175	1.69024	0.175	1.7042
0.171	0.0658707	0.179	0.0785927	0.183	0.0420307	0.16	2.08769	0.176	1.69486	0.175	1.70915
0.172	0.0658971	0.179	0.0788681	0.183	0.0418619	0.16	2.09271	0.176	1.69957	0.176	1.71422
0.172	0.0660833	0.18	0.0790842	0.184	0.0416021	0.16	2.09739	0.177	1.70449	0.176	1.71919
0.173	0.0661803	0.18	0.0788186	0.184	0.0413265	0.161	2.10197	0.177	1.70893	0.177	1.72361
0.173	0.0663668	0.181	0.0783747	0.185	0.041425	0.161	2.10671	0.178	1.71321	0.177	1.72837
0.174	0.0664784	0.181	0.0781436	0.185	0.0420815	0.162	2.11136	0.178	1.71757	0.177	1.73322
0.174	0.0663694	0.182	0.0784717	0.186	0.0420847	0.162	2.11656	0.179	1.72213	0.178	1.73826
0.175	0.0662338	0.182	0.0789041	0.186	0.0419284	0.163	2.12173	0.179	1.72713	0.178	1.74321
0.175	0.0661503	0.183	0.0790472	0.187	0.0417289	0.163	2.12688	0.18	1.73169	0.179	1.74823
0.176	0.0662338	0.183	0.0788832	0.187	0.0417597	0.164	2.1318	0.18	1.73619	0.179	1.75308
0.176	0.0667475	0.184	0.0786367	0.188	0.041851	0.164	2.13684	0.181	1.74101	0.18	1.75766
0.177	0.0670748	0.184	0.0787346	0.188	0.0421477	0.164	2.14227	0.181	1.74584	0.18	1.76287
0.177	0.066926	0.185	0.0790477	0.189	0.0423703	0.165	2.1478	0.182	1.75048	0.181	1.76833
0.178	0.067171	0.185	0.0797038	0.189	0.0427552	0.165	2.15285	0.182	1.75484	0.181	1.77322
0.178	0.0673885	0.186	0.0801826	0.19	0.0428536	0.166	2.15727	0.183	1.75921	0.182	1.77764
0.179	0.067653	0.186	0.0801415	0.19	0.0430264	0.166	2.16166	0.183	1.76358	0.182	1.78204
0.179	0.0676138	0.187	0.0797437	0.191	0.0433173	0.167	2.16653	0.184	1.76762	0.183	1.78673
0.18	0.0677246	0.187	0.0793972	0.191	0.0431965	0.167	2.17129	0.184	1.77168	0.183	1.79152
0.18	0.0679641	0.188	0.0794386	0.192	0.0433122	0.168	2.17603	0.185	1.77569	0.184	1.79618
0.181	0.0680644	0.188	0.0798797	0.192	0.0429681	0.168	2.18059	0.185	1.77994	0.184	1.80085
0.181	0.0680285	0.189	0.0802332	0.193	0.0427555	0.169	2.1852	0.186	1.78409	0.185	1.80567
0.182	0.0679608	0.189	0.0808001	0.193	0.0427347	0.169	2.18976	0.186	1.78827	0.185	1.81062
0.182	0.0680499	0.19	0.0809884	0.194	0.0430819	0.169	2.19394	0.186	1.79248	0.186	1.81547
0.183	0.0683183	0.19	0.0811408	0.194	0.0431593	0.17	2.19844	0.187	1.79666	0.186	1.82031
0.183	0.0685899	0.19	0.0815461	0.195	0.0430817	0.17	2.2027	0.187	1.8008	0.187	1.82532
0.184	0.0686186	0.191	0.081943	0.195	0.0433113	0.171	2.20676	0.188	1.80519	0.187	1.83034
0.184	0.0687516	0.191	0.0823659	0.196	0.0435183	0.171	2.21009	0.188	1.80928	0.188	1.83527
0.185	0.0689314	0.192	0.082404	0.197	0.043659	0.172	2.21359	0.189	1.8133	0.188	1.84044
0.185	0.0691633	0.192	0.082286	0.197	0.0436702	0.172	2.21753	0.189	1.81733	0.189	1.84543
0.186	0.0690723	0.193	0.0818877	0.198	0.0435862	0.173	2.22181	0.19	1.82126	0.189	1.85043
0.186	0.0688636	0.193	0.0816739	0.198	0.0436648	0.173	2.22628	0.19	1.82542	0.19	1.85545
0.187	0.0688844	0.194	0.0820179	0.199	0.0440736	0.174	2.23031	0.191	1.82964	0.19	1.86021
0.187	0.0692011	0.195	0.0826503	0.199	0.0444385	0.174	2.23388	0.191	1.83379	0.191	1.86516
0.188	0.0695153	0.195	0.0830383	0.2	0.0445205	0.174	2.23721	0.192	1.83808	0.191	1.8703
0.188	0.0693171	0.196	0.0834452	0.2	0.0444378	0.175	2.24111	0.192	1.84244	0.192	1.8754
0.189	0.0696678	0.196	0.0835974	0.201	0.0444083	0.175	2.24545	0.193	1.84668	0.192	1.88052
0.189	0.0702962	0.197	0.0840068	0.201	0.0443727	0.176	2.24951	0.193	1.85116	0.193	1.88577
0.19	0.0707489	0.197	0.0842572	0.202	0.0442717	0.176	2.25289	0.193	1.85569	0.193	1.89067
0.19	0.0711437	0.198	0.0846295	0.202	0.0444428	0.177	2.2563	0.194	1.85995	0.194	1.89549
0.191	0.0710988	0.198	0.0845913	0.203	0.0446008	0.177	2.2598	0.194	1.86382	0.194	1.89996
0.191	0.0711097	0.199	0.0845965	0.203	0.0449539	0.178	2.26315	0.195	1.86798	0.195	1.90456
0.192	0.0713169	0.199	0.0847484	0.204	0.0452176	0.178	2.26679	0.195	1.8724	0.195	1.9094
0.192	0.0714131	0.2	0.0848538	0.204	0.0453869	0.179	2.27043	0.196	1.87657	0.196	1.91424
0.193	0.071477	0.2	0.0848697	0.205	0.0453829	0.179	2.27417	0.196	1.88091	0.196	1.91908
0.193	0.0713887	0.201	0.0851446	0.205	0.0451425	0.18	2.27789	0.197	1.88553	0.197	1.9239
0.193	0.0713825	0.201	0.0852859	0.206	0.0449663	0.18	2.28152	0.197	1.89042	0.197	1.92851
0.194	0.0715096	0.202	0.0852138	0.206	0.0449126	0.18	2.28529	0.198	1.89521	0.198	1.93276
0.194	0.0720055	0.202	0.0852123	0.207	0.044794	0.181	2.28929	0.198	1.89996	0.198	1.9372
0.195	0.0718362	0.203	0.0857463	0.207	0.0447449	0.181	2.29313	0.199	1.90428	0.199	1.94189
0.195	0.0715781	0.203	0.0858713	0.208	0.0449862	0.182	2.29713	0.199	1.9085	0.199	1.94619
0.196	0.0714876	0.204	0.0856754	0.208	0.0456566	0.182	2.30121	0.2	1.91247	0.2	1.95041
0.196	0.0718477	0.204	0.085555	0.209	0.0455869	0.183	2.30515	0.2	1.91665	0.2	1.95482
0.197	0.0721636	0.205	0.0858125	0.209	0.0456856	0.183	2.30929	0.201	1.92095	0.201	1.95947
0.197	0.0724905	0.205	0.0858808	0.21	0.0458485	0.184	2.31333	0.201	1.92542	0.201	1.9644
0.198	0.0727549	0.206	0.0860803	0.21	0.0459494	0.184	2.31745	0.202	1.93017	0.202	1.96921
0.198	0.0730363	0.206	0.0864279	0.211	0.0462982	0.184	2.32142	0.202	1.93468	0.202	1.97366
0.199	0.0730464	0.207	0.0865359	0.211	0.0466282	0.185	2.32549	0.203	1.93891	0.202	1.97832
0.199	0.0729162	0.207	0.0865248	0.212	0.0465045	0.185	2.32933	0.203	1.94335	0.203	1.9828
0.2	0.072613	0.208	0.0865107	0.212	0.0459999	0.186	2.3331	0.204	1.94782	0.203	1.98724
0.2	0.0724114	0.208	0.0866563	0.213	0.0458786	0.186	2.33686	0.204	1.95223	0.204	1.99197
0.2	0.0727444	0.209	0.0870926	0.213	0.0461698	0.187	2.34	0.205	1.95635	0.204	1.99656
0.201	0.0732899	0.209	0.0870926	0.214	0.0465846	0.187	2.34285	0.205	1.96025	0.205	2.00114
0.201	0.0734672	0.21	0.0870575	0.214	0.0465509	0.187	2.34577	0.206	1.96434	0.205	2.00588
0.202	0.0736642	0.21	0.0871513	0.215	0.0466841	0.188	2.34885	0.206	1.96875	0.206	2.01048
0.202	0.0736786	0.211	0.0875216	0.215	0.0467602	0.188	2.35247	0.207	1.97336	0.206	2.01501
0.203	0.0740448	0.211	0.0879054	0.216	0.0470235	0.189	2.35676	0.207	1.97766	0.207	2.01951
0.203	0.0738403	0.212	0.0880079	0.216	0.0466488	0.189	2.36106	0.208	1.98221	0.207	2.02392
0.204	0.0740032	0.212	0.0879137	0.217	0.0465802	0.19	2.36511	0.208	1.98693	0.208	2.02826
0.204	0.0741835	0.213	0.0879203	0.217	0.0466745	0.19	2.36923	0.209	1.99141	0.208	2.03282
0.204	0.0745206	0.213	0.0882925	0.218	0.0471841	0.19	2.37368	0.209	1.99577	0.209	2.03772
0.205	0.0745382	0.214	0.0883198	0.218	0.0476505	0.191	2.3785	0.21	2.00049	0.209	2.04258
0.205	0.0743337	0.214	0.0884498	0.219	0.0479212	0.191	2.38345	0.21	2.00513	0.21	2.04771
0.206	0.0741429	0.215	0.0884487	0.219	0.0479048	0.192	2.3884	0.211	2.00971	0.21	2.05254
0.206	0.0744159	0.215	0.088435	0.22	0.0477321	0.192	2.39333	0.211	2.01386	0.211	2.05722
0.207	0.0744646	0.216	0.0889449	0.22	0.0477482	0.193	2.39819	0.212	2.01813	0.211	2.062
0.207	0.074345	0.216	0.0891356	0.221	0.0476215	0.193	2.40337	0.212	2.02247	0.212	2.06671
0.208	0.0744262	0.217	0.0892191	0.221	0.0473334	0.193	2.40819	0.213	2.02669	0.212	2.07166
0.208	0.0748298	0.217	0.0891405	0.222	0.0473234	0.194	2.4132	0.213	2.03088	0.213	2.07676
0.209	0.0749229	0.218	0.0892258	0.222	0.0473643	0.194	2.41836	0.214	2.03516	0.213	2.08132
0.209	0.0745651	0.218	0.0892066	0.223	0.0474801	0.195	2.4232	0.214	2.03946	0.214	2.08595
0.21	0.074533	0.219	0.0895351	0.223	0.0475719	0.195	2.42788	0.215	2.04401	0.214	2.09075
0.21	0.0748099	0.219	0.0896942	0.224	0.0474007	0.196	2.43271	0.215	2.04862	0.215	2.09608
0.211	0.075225	0.22	0.0899377	0.225	0.0478327	0.196	2.43813	0.216	2.05304	0.215	2.10085
0.211	0.0753557	0.22	0.0901673	0.225	0.0482527	0.197	2.44301	0.216	2.05755	0.216	2.10552
0.212	0.0757492	0.221	0.0905728	0.226	0.048615	0.197	2.44779	0.217	2.062	0.216	2.11024
0.212	0.0756954	0.221	0.0906622	0.226	0.0483631	0.198	2.45231	0.217	2.06585	0.217	2.11477
0.213	0.0761412	0.222	0.0908223	0.227	0.0479712	0.198	2.45731	0.218	2.06975	0.217	2.11945
0.213	0.0761901	0.222	0.0910603	0.227	0.0479145	0.198	2.46215	0.218	2.07384	0.218	2.12437
0.214	0.0760755	0.223	0.0910574	0.228	0.0480243	0.199	2.46711	0.219	2.07808	0.218	2.12952
0.214	0.0765327	0.223	0.0913956	0.228	0.0482257	0.199	2.47213	0.219	2.08226	0.219	2.13471
0.214	0.076987	0.224	0.0914501	0.229	0.0483194	0.2	2.47718	0.22	2.08605	0.219	2.13992
0.215	0.0770803	0.224	0.0914166	0.229	0.0489107	0.2	2.4819	0.22	2.09017	0.22	2.14491
0.215	0.0772046	0.225	0.0918151	0.23	0.049163	0.201	2.48722	0.221	2.09425	0.22	2.14997
0.216	0.07707	0.225	0.0919139	0.23	0.0493271	0.201	2.49218	0.221	2.09831	0.221	2.15461
0.216	0.0768429	0.226	0.0918341	0.231	0.0491933	0.201	2.49682	0.221	2.10231	0.221	2.15939
0.217	0.0768942	0.226	0.0915948	0.231	0.0487102	0.202	2.50123	0.222	2.10647	0.222	2.16426
0.217	0.0772407	0.227	0.0917216	0.232	0.0485576	0.202	2.50599	0.222	2.11069	0.222	2.16926
0.218	0.0775601	0.227	0.0922261	0.232	0.0487402	0.203	2.51082	0.223	2.11478	0.223	2.17396
0.218	0.077937	0.228	0.0925765	0.233	0.0489574	0.203	2.51559	0.223	2.11857	0.223	2.17868
0.219	0.0783343	0.228	0.0928517	0.233	0.0490928	0.204	2.52051	0.224	2.12249	0.224	2.18324
0.219	0.0784169	0.229	0.0929484	0.234	0.0494814	0.204	2.52557	0.224	2.12682	0.224	2.18825
0.22	0.0785783	0.229	0.0932525	0.234	0.0498199	0.205	2.53046	0.225	2.13097	0.225	2.19339
0.22	0.0782836	0.23	0.0934043	0.235	0.0501171	0.205	2.53527	0.225	2.13487	0.225	2.1987
0.221	0.0783228	0.23	0.0937408	0.235	0.0502686	0.205	2.54	0.226	2.13894	0.226	2.20394
0.221	0.0786661	0.231	0.0937934	0.236	0.050521	0.206	2.54517	0.226	2.14316	0.226	2.20875
0.222	0.0790109	0.231	0.0932257	0.236	0.0503492	0.206	2.55039	0.227	2.14706	0.227	2.21344
0.222	0.0791902	0.232	0.093025	0.237	0.0502855	0.207	2.55519	0.227	2.15142	0.227	2.21819
0.223	0.0790384	0.232	0.0932435	0.237	0.0501957	0.207	2.55977	0.228	2.15562	0.228	2.22316
0.223	0.0792701	0.233	0.0936726	0.238	0.0499961	0.208	2.56465	0.228	2.1594	0.228	2.2275
0.224	0.0794365	0.233	0.0941846	0.239	0.0498127	0.208	2.56935	0.229	2.16337	0.229	2.23189
0.224	0.0793809	0.234	0.0943624	0.239	0.0495925	0.209	2.57393	0.229	2.16747	0.229	2.23617
0.225	0.0792538	0.234	0.0944777	0.24	0.0498132	0.209	2.57874	0.23	2.17159	0.23	2.2407
0.225	0.079333	0.235	0.094622	0.24	0.0499973	0.209	2.58409	0.23	2.17585	0.23	2.24547
0.226	0.0797029	0.235	0.0948588	0.241	0.0502213	0.21	2.58902	0.231	2.18062	0.231	2.24998
0.226	0.0795737	0.236	0.094732	0.241	0.0505583	0.21	2.5939	0.231	2.18512	0.231	2.25437
0.227	0.0798109	0.236	0.094662	0.242	0.0505325	0.211	2.59867	0.232	2.18952	0.231	2.25888
0.227	0.0798159	0.237	0.0946004	0.242	0.0503039	0.211	2.60351	0.232	2.1941	0.232	2.26368
0.228	0.0803636	0.237	0.0946266	0.243	0.049995	0.212	2.60861	0.233	2.19863	0.232	2.26836
0.228	0.0807753	0.238	0.0948462	0.243	0.0497911	0.212	2.61309	0.233	2.20324	0.233	2.27255
0.229	0.0809805	0.238	0.0948105	0.244	0.0499079	0.213	2.61747	0.234	2.20755	0.233	2.27709
0.229	0.0808442	0.239	0.095024	0.244	0.0500807	0.213	2.62232	0.234	2.21159	0.234	2.2812
0.229	0.0806653	0.239	0.0957186	0.245	0.0501689	0.213	2.6274	0.235	2.216	0.234	2.285
0.23	0.0805584	0.24	0.0960156	0.245	0.0507625	0.214	2.63222	0.235	2.22042	0.235	2.28883
0.23	0.0805348	0.24	0.0963717	0.246	0.05156	0.214	2.63685	0.236	2.22444	0.235	2.29307
0.231	0.0805309	0.241	0.0964958	0.246	0.0517081	0.215	2.64166	0.236	2.22908	0.236	2.29749
0.231	0.0807877	0.241	0.0964165	0.247	0.0513192	0.215	2.64575	0.237	2.23369	0.236	2.30214
0.232	0.0812795	0.242	0.0961889	0.247	0.0511195	0.216	2.65032	0.237	2.23821	0.237	2.30663
0.232	0.0817163	0.242	0.0963562	0.248	0.0510745	0.216	2.65496	0.238	2.24279	0.237	2.31092
0.233	0.08145	0.243	0.0968945	0.248	0.0510361	0.216	2.66003	0.238	2.24741	0.237	2.31539
0.233	0.0810304	0.244	0.0970198	0.248	0.0512567	0.217	2.6647	0.239	2.25169	0.238	2.31988
0.234	0.0803861	0.244	0.0969934	0.249	0.0514474	0.217	2.66908	0.239	2.25589	0.238	2.32437
0.234	0.0803059	0.245	0.0972895	0.249	0.0515413	0.218	2.67322	0.24	2.26033	0.239	2.32918
0.235	0.0808393	0.245	0.0977042	0.25	0.0516648	0.218	2.6776	0.24	2.26459	0.239	2.33384
0.235	0.0811071	0.246	0.0978559	0.25	0.0515108	0.219	2.68204	0.241	2.26884	0.24	2.33854
0.235	0.081462	0.246	0.0978711	0.251	0.0514314	0.219	2.68666	0.241	2.27316	0.24	2.3429
0.236	0.08181	0.247	0.0981133	0.251	0.0513946	0.219	2.69134	0.242	2.27766	0.241	2.34728
0.236	0.0820311	0.247	0.0980012	0.252	0.0512836	0.22	2.69625	0.242	2.28214	0.241	2.35173
0.237	0.0818293	0.248	0.0979036	0.252	0.0515994	0.22	2.70108	0.243	2.28653	0.242	2.35659
0.237	0.0818966	0.248	0.0983772	0.253	0.0518221	0.221	2.7056	0.243	2.29096	0.242	2.3612
0.238	0.0820044	0.249	0.0989905	0.253	0.0517517	0.221	2.70983	0.244	2.29589	0.243	2.36589
0.238	0.0820892	0.249	0.0993355	0.254	0.0520126	0.222	2.71394	0.244	2.30059	0.243	2.37115
0.239	0.0821774	0.25	0.0995221	0.255	0.0518536	0.222	2.71815	0.245	2.30543	0.244	2.37617
0.239	0.0823552	0.25	0.0996544	0.255	0.0519695	0.222	2.72297	0.245	2.30998	0.244	2.381
0.24	0.08252	0.251	0.099565	0.256	0.052311	0.223	2.72781	0.246	2.31406	0.245	2.38573
0.24	0.0829537	0.251	0.0991469	0.256	0.0524458	0.223	2.73274	0.246	2.31833	0.245	2.39047
0.241	0.0829166	0.252	0.0991833	0.257	0.0521483	0.224	2.73754	0.247	2.32279	0.246	2.39503
0.241	0.0829436	0.252	0.0990406	0.257	0.0520975	0.224	2.74237	0.247	2.32735	0.246	2.39963
0.242	0.0831237	0.252	0.0993558	0.258	0.0522933	0.225	2.74694	0.248	2.33193	0.247	2.4043
0.242	0.0833877	0.253	0.0998076	0.258	0.0526101	0.225	2.75157	0.248	2.33685	0.247	2.40893
0.242	0.0834168	0.253	0.100009	0.259	0.0529417	0.226	2.75662	0.249	2.34164	0.248	2.41326
0.243	0.083117	0.254	0.100107	0.259	0.0532607	0.226	2.76192	0.249	2.34637	0.248	2.41793
0.243	0.0832045	0.254	0.0998649	0.26	0.0533845	0.226	2.76718	0.25	2.35051	0.249	2.42272
0.244	0.0833457	0.255	0.100169	0.26	0.053328	0.227	2.77204	0.25	2.35451	0.249	2.42756
0.244	0.0838799	0.255	0.100457	0.261	0.0531858	0.227	2.77688	0.251	2.35867	0.25	2.43234
0.245	0.0845635	0.256	0.100441	0.261	0.0528941	0.228	2.78151	0.251	2.36259	0.25	2.43696
0.245	0.0846173	0.256	0.100254	0.262	0.052575	0.228	2.78618	0.252	2.36656	0.251	2.44153
0.246	0.0844476	0.257	0.100215	0.262	0.0526093	0.229	2.79097	0.252	2.37054	0.251	2.44605
0.246	0.0839599	0.257	0.100542	0.263	0.0529249	0.229	2.79575	0.253	2.37463	0.252	2.45072
0.247	0.083675	0.258	0.100872	0.263	0.0532224	0.23	2.80084	0.253	2.37862	0.252	2.4555
0.247	0.0838819	0.258	0.100824	0.264	0.0533916	0.23	2.80592	0.254	2.38252	0.253	2.46052
0.248	0.0843727	0.259	0.101178	0.265	0.0535146	0.231	2.8101	0.254	2.38657	0.253	2.46554
0.248	0.0847681	0.259	0.101474	0.265	0.0536879	0.231	2.81421	0.255	2.39057	0.254	2.47049
0.249	0.0849841	0.26	0.101469	0.266	0.0539495	0.231	2.81856	0.255	2.39517	0.254	2.47533
0.249	0.0844778	0.26	0.101459	0.266	0.054062	0.232	2.82306	0.255	2.39941	0.255	2.48004
0.25	0.083997	0.261	0.101332	0.267	0.0539842	0.232	2.82772	0.256	2.40339	0.255	2.48455
0.25	0.0842492	0.261	0.101311	0.267	0.0540649	0.233	2.83246	0.256	2.40731	0.256	2.48925
0.251	0.0847021	0.262	0.101272	0.268	0.0540874	0.233	2.83762	0.257	2.41138	0.256	2.49409
0.251	0.0849836	0.262	0.10148	0.268	0.0543367	0.234	2.84253	0.257	2.41501	0.257	2.49856
0.252	0.085426	0.263	0.101632	0.269	0.0546569	0.234	2.84735	0.258	2.41862	0.257	2.50313
0.252	0.0860927	0.263	0.101862	0.269	0.0545722	0.235	2.85211	0.258	2.42255	0.258	2.50806
0.253	0.0866281	0.264	0.102284	0.27	0.0544969	0.235	2.85694	0.259	2.42665	0.258	2.51304
0.253	0.0869489	0.264	0.102876	0.27	0.0546746	0.236	2.86112	0.259	2.43086	0.259	2.51775
0.254	0.0866778	0.265	0.103025	0.271	0.0545198	0.236	2.86562	0.26	2.43525	0.259	2.5223
0.254	0.086536	0.265	0.102955	0.271	0.0540846	0.236	2.87063	0.26	2.43958	0.26	2.52684
0.255	0.0864209	0.266	0.103163	0.272	0.0539585	0.237	2.87578	0.261	2.44373	0.26	2.53159
0.255	0.0865073	0.266	0.1035	0.272	0.0541012	0.237	2.88063	0.261	2.44778	0.261	2.53613
0.256	0.0867616	0.267	0.10378	0.273	0.0543661	0.238	2.88571	0.262	2.45217	0.261	2.5407
0.256	0.0869047	0.267	0.103824	0.274	0.0547462	0.238	2.89061	0.262	2.45648	0.262	2.54542
0.257	0.0872486	0.268	0.103895	0.274	0.0552955	0.239	2.89541	0.263	2.46067	0.262	2.55003
0.257	0.087615	0.269	0.103906	0.275	0.0556145	0.239	2.9004	0.263	2.46494	0.263	2.55444
0.258	0.087572	0.269	0.104147	0.275	0.0557067	0.24	2.9053	0.264	2.46928	0.263	2.5589
0.258	0.0873562	0.27	0.10453	0.276	0.0557907	0.24	2.91019	0.264	2.4734	0.264	2.56327
0.259	0.0872187	0.27	0.104733	0.276	0.0555709	0.241	2.91508	0.265	2.47739	0.264	2.56767
0.259	0.0875515	0.271	0.104629	0.277	0.0551714	0.241	2.91971	0.265	2.48171	0.265	2.57221
0.259	0.0877395	0.271	0.104589	0.277	0.054914	0.241	2.92463	0.266	2.48617	0.265	2.57634
0.26	0.0878235	0.272	0.104789	0.278	0.0548576	0.242	2.92937	0.266	2.49062	0.265	2.58069
0.26	0.0878636	0.272	0.105023	0.278	0.0551009	0.242	2.93395	0.267	2.49495	0.266	2.58491
0.261	0.0880665	0.273	0.105571	0.279	0.0552765	0.243	2.9384	0.267	2.49925	0.266	2.58902
0.261	0.0879029	0.273	0.106185	0.279	0.0551282	0.243	2.94296	0.268	2.50354	0.267	2.59344
0.262	0.08787	0.274	0.106688	0.28	0.0548523	0.244	2.94751	0.268	2.50795	0.267	2.59802
0.262	0.0877683	0.274	0.106778	0.28	0.0549837	0.244	2.95144	0.269	2.51212	0.268	2.60228
0.263	0.0876355	0.275	0.106683	0.281	0.0551869	0.245	2.9552	0.269	2.51596	0.268	2.60634
0.263	0.0877358	0.275	0.106565	0.281	0.0547286	0.245	2.9595	0.27	2.51994	0.269	2.61046
0.264	0.0880922	0.276	0.106261	0.282	0.0547362	0.245	2.96425	0.27	2.52409	0.269	2.61464
0.264	0.0881487	0.276	0.106067	0.282	0.0548902	0.246	2.96872	0.271	2.5283	0.27	2.61902
0.265	0.0883087	0.277	0.106498	0.283	0.0549788	0.246	2.97277	0.271	2.53242	0.27	2.62334
0.265	0.0884611	0.277	0.106643	0.283	0.0548482	0.247	2.97674	0.272	2.53655	0.271	2.62767
0.266	0.0887514	0.278	0.10667	0.284	0.0548941	0.247	2.98062	0.272	2.54104	0.271	2.63238
0.266	0.0889965	0.278	0.107038	0.284	0.0553829	0.248	2.98436	0.273	2.54536	0.272	2.63688
0.266	0.0891348	0.279	0.107168	0.285	0.0558672	0.248	2.988	0.273	2.54977	0.272	2.64117
0.267	0.0891369	0.279	0.10726	0.285	0.0561558	0.248	2.99206	0.274	2.55407	0.273	2.64574
0.267	0.0891009	0.28	0.107371	0.286	0.056428	0.249	2.99652	0.274	2.55826	0.273	2.65028
0.268	0.0892529	0.28	0.107387	0.286	0.0563119	0.249	3.00074	0.275	2.56229	0.273	2.65479
0.268	0.089593	0.281	0.107153	0.287	0.0561259	0.25	3.00486	0.275	2.56603	0.274	2.65915
0.269	0.0896427	0.281	0.107333	0.287	0.0561098	0.25	3.00909	0.276	2.57007	0.274	2.66366
0.269	0.0897554	0.282	0.107588	0.288	0.0564321	0.25	3.01329	0.276	2.57434	0.275	2.66839
0.27	0.090177	0.282	0.10805	0.288	0.0566656	0.251	3.01806	0.277	2.57824	0.275	2.67289
0.27	0.0903572	0.283	0.108023	0.289	0.0568991	0.251	3.0229	0.277	2.58248	0.276	2.67729
0.271	0.0904898	0.283	0.107941	0.289	0.056902	0.252	3.02754	0.278	2.58691	0.276	2.68184
0.271	0.090107	0.284	0.108172	0.29	0.0567341	0.252	3.0319	0.278	2.59133	0.277	2.68655
0.272	0.0901093	0.284	0.10887	0.29	0.056682	0.253	3.03577	0.279	2.59552	0.277	2.69132
0.272	0.0901859	0.285	0.108839	0.291	0.0569673	0.253	3.03974	0.279	2.59986	0.278	2.69604
0.272	0.090575	0.285	0.108589	0.291	0.0572614	0.253	3.04439	0.28	2.60427	0.278	2.70077
0.273	0.0905585	0.286	0.108218	0.292	0.0570633	0.254	3.04892	0.28	2.60821	0.279	2.70585
0.273	0.0908987	0.286	0.108002	0.292	0.0571377	0.254	3.05325	0.281	2.61211	0.279	2.71066
0.274	0.0911228	0.287	0.107793	0.293	0.0574355	0.255	3.05774	0.281	2.61591	0.28	2.7152
0.274	0.0912945	0.287	0.107753	0.293	0.0575895	0.255	3.06213	0.282	2.62029	0.28	2.71994
0.275	0.0912453	0.288	0.108125	0.294	0.0575398	0.256	3.06626	0.282	2.62457	0.281	2.72464
0.275	0.0911848	0.288	0.108493	0.294	0.0574174	0.256	3.07048	0.283	2.62888	0.281	2.7293
0.276	0.0909663	0.289	0.108861	0.295	0.0574187	0.257	3.07526	0.283	2.63308	0.282	2.73372
0.276	0.0912829	0.289	0.108807	0.295	0.0575087	0.257	3.08009	0.284	2.63736	0.282	2.73824
0.277	0.091514	0.29	0.108579	0.296	0.0575711	0.258	3.08447	0.284	2.64136	0.283	2.74286
0.277	0.0914796	0.29	0.108395	0.296	0.0574181	0.258	3.08876	0.285	2.64531	0.283	2.74756
0.278	0.0917107	0.291	0.108381	0.297	0.0573113	0.258	3.09341	0.285	2.64934	0.284	2.75248
0.278	0.0920434	0.291	0.109005	0.297	0.0573301	0.259	3.09794	0.286	2.65356	0.284	2.75751
0.279	0.0924267	0.292	0.109442	0.298	0.0577818	0.259	3.10254	0.286	2.65742	0.285	2.76242
0.279	0.0927994	0.292	0.109439	0.299	0.0582061	0.26	3.107	0.287	2.66127	0.285	2.76677
0.28	0.0926468	0.293	0.109741	0.299	0.0585623	0.26	3.11127	0.287	2.66509	0.286	2.77121
0.28	0.092463	0.293	0.11055	0.3	0.0584035	0.261	3.11554	0.288	2.66916	0.287	2.77542
0.281	0.0922215	0.294	0.110903	0.3	0.0579529	0.261	3.12007	0.288	2.67314	0.287	2.77968
0.281	0.0925587	0.294	0.110957	0.301	0.057865	0.262	3.12444	0.289	2.67665	0.288	2.78439
0.282	0.0931243	0.295	0.111067	0.301	0.057739	0.262	3.12881	0.289	2.68004	0.288	2.78936
0.282	0.0932505	0.295	0.111068	0.302	0.057654	0.262	3.13358	0.289	2.68372	0.289	2.79423
0.283	0.0932196	0.296	0.111362	0.302	0.0575877	0.263	3.13781	0.29	2.68758	0.289	2.79921
0.283	0.0932395	0.296	0.111338	0.303	0.0581725	0.263	3.14219	0.29	2.6917	0.29	2.80413
0.284	0.0933164	0.297	0.111211	0.303	0.0587462	0.264	3.1465	0.291	2.69573	0.29	2.80901
0.284	0.0930036	0.297	0.111525	0.304	0.0590904	0.264	3.15117	0.291	2.69962	0.291	2.81391
0.285	0.0930918	0.298	0.111677	0.304	0.0592085	0.265	3.1556	0.292	2.70324	0.291	2.81835
0.285	0.0936385	0.298	0.111976	0.305	0.0592018	0.265	3.16019	0.292	2.70701	0.292	2.8225
0.286	0.093873	0.299	0.112314	0.305	0.0591803	0.266	3.16493	0.293	2.71054	0.292	2.82675
0.286	0.0938569	0.299	0.112183	0.306	0.0593613	0.266	3.16974	0.293	2.71439	0.293	2.83143
0.287	0.094064	0.3	0.112091	0.306	0.0590719	0.266	3.17452	0.294	2.71824	0.293	2.83627
0.287	0.094379	0.3	0.11204	0.307	0.0588957	0.267	3.17907	0.294	2.72201	0.294	2.84099
0.288	0.0945418	0.301	0.112386	0.308	0.0587188	0.267	3.18367	0.295	2.72592	0.294	2.8458
0.288	0.0945554	0.301	0.112573	0.308	0.0588788	0.268	3.18808	0.295	2.73008	0.295	2.85037
0.289	0.0945961	0.302	0.112858	0.309	0.0592505	0.268	3.19248	0.296	2.734	0.295	2.85504
0.289	0.094754	0.302	0.113096	0.309	0.0591619	0.269	3.19682	0.296	2.73813	0.296	2.86014
0.29	0.0950106	0.303	0.113256	0.31	0.0592337	0.269	3.20147	0.297	2.74265	0.296	2.86478
0.29	0.0949455	0.303	0.113564	0.31	0.0594139	0.27	3.20605	0.297	2.74649	0.297	2.86931
0.291	0.0949256	0.304	0.113774	0.311	0.0597816	0.27	3.21077	0.298	2.75047	0.297	2.87346
0.291	0.0951902	0.304	0.113335	0.311	0.0601136	0.271	3.21574	0.298	2.75431	0.298	2.87755
0.292	0.0954368	0.305	0.112847	0.312	0.0600108	0.271	3.22094	0.299	2.75822	0.298	2.88155
0.292	0.0959023	0.305	0.113081	0.312	0.0595654	0.271	3.22586	0.299	2.76245	0.299	2.88571
0.293	0.0958436	0.306	0.113634	0.313	0.0593175	0.272	3.23029	0.3	2.76685	0.299	2.88976
0.293	0.0956792	0.306	0.113922	0.313	0.0596018	0.272	3.23475	0.3	2.77132	0.3	2.89399
0.294	0.0954713	0.307	0.114121	0.314	0.0599753	0.273	3.23912	0.301	2.77535	0.3	2.89849
0.294	0.0952316	0.307	0.114364	0.314	0.0601191	0.273	3.24352	0.301	2.77932	0.301	2.90292
0.295	0.0952383	0.308	0.114563	0.315	0.0603841	0.274	3.24793	0.302	2.78338	0.301	2.90736
0.295	0.0953206	0.308	0.114556	0.315	0.0605847	0.274	3.25276	0.302	2.78759	0.301	2.91161
0.296	0.0956162	0.309	0.114438	0.316	0.0609652	0.275	3.25737	0.303	2.79152	0.302	2.91585
0.296	0.0958751	0.309	0.114499	0.316	0.0608941	0.275	3.26216	0.303	2.79534	0.302	2.92009
0.296	0.0957979	0.31	0.114705	0.317	0.0605509	0.276	3.2664	0.304	2.79941	0.303	2.92422
0.297	0.09585	0.31	0.115186	0.317	0.0602058	0.276	3.27081	0.304	2.80368	0.303	2.92853
0.297	0.0958622	0.311	0.115315	0.318	0.060098	0.276	3.27534	0.304	2.80771	0.304	2.93285
0.298	0.0962338	0.311	0.115356	0.318	0.0601436	0.277	3.27992	0.305	2.81186	0.304	2.93697
0.298	0.0961448	0.312	0.115316	0.319	0.0601939	0.277	3.28457	0.305	2.81617	0.305	2.94088
0.299	0.0961437	0.312	0.115391	0.319	0.0606273	0.278	3.28959	0.306	2.82082	0.305	2.94492
0.299	0.0960399	0.313	0.115504	0.32	0.0609765	0.278	3.29404	0.306	2.82561	0.306	2.94906
0.3	0.0960491	0.313	0.115769	0.32	0.0613619	0.279	3.29823	0.307	2.8299	0.306	2.95327
0.3	0.0965096	0.314	0.115719	0.321	0.0613822	0.279	3.30233	0.308	2.83414	0.307	2.95782
0.301	0.0967302	0.314	0.115601	0.321	0.0612008	0.279	3.30675	0.308	2.83836	0.307	2.96211
0.301	0.0965784	0.315	0.115768	0.322	0.0605326	0.28	3.31129	0.309	2.84256	0.308	2.96655
0.302	0.0967062	0.315	0.116167	0.322	0.0602101	0.28	3.3158	0.309	2.84674	0.308	2.97082
0.302	0.096869	0.316	0.116309	0.323	0.0605013	0.281	3.32013	0.31	2.85108	0.309	2.97501
0.302	0.0969801	0.316	0.116357	0.323	0.0609172	0.281	3.32432	0.31	2.85541	0.309	2.97936
0.303	0.097178	0.317	0.116592	0.324	0.0609756	0.282	3.32857	0.311	2.85989	0.31	2.98388
0.303	0.096741	0.317	0.116618	0.324	0.0616712	0.282	3.33299	0.311	2.86445	0.31	2.98859
0.304	0.0967897	0.318	0.116975	0.325	0.061984	0.282	3.33761	0.312	2.86928	0.311	2.99322
0.304	0.0974183	0.318	0.117268	0.325	0.0618873	0.283	3.34193	0.312	2.87405	0.311	2.99788
0.305	0.097765	0.319	0.11731	0.326	0.0614691	0.283	3.34644	0.313	2.87878	0.312	3.00213
0.305	0.097941	0.319	0.117022	0.326	0.0613413	0.284	3.35101	0.313	2.88306	0.312	3.00659
0.306	0.0980425	0.32	0.11681	0.327	0.0613225	0.284	3.3558	0.314	2.88748	0.313	3.01113
0.306	0.0982625	0.32	0.117054	0.327	0.0612415	0.285	3.36056	0.314	2.8916	0.313	3.01562
0.307	0.0986414	0.321	0.117408	0.328	0.061484	0.285	3.36498	0.315	2.89561	0.314	3.02024
0.307	0.0988831	0.321	0.117296	0.328	0.0617815	0.286	3.3694	0.315	2.90004	0.314	3.0243
0.308	0.0991093	0.322	0.117559	0.329	0.0617386	0.286	3.37424	0.316	2.90453	0.315	3.02832
0.308	0.0991772	0.322	0.11802	0.329	0.0614813	0.286	3.37929	0.316	2.90897	0.315	3.03244
0.309	0.099189	0.323	0.118204	0.33	0.0613232	0.287	3.384	0.317	2.91343	0.316	3.03677
0.309	0.0992174	0.323	0.117927	0.33	0.0612615	0.287	3.38839	0.317	2.91775	0.316	3.04142
0.31	0.0992642	0.324	0.117788	0.331	0.0612758	0.288	3.39302	0.318	2.92204	0.317	3.04592
0.31	0.0995913	0.324	0.118033	0.332	0.0613965	0.288	3.39771	0.318	2.92618	0.317	3.05046
0.311	0.0995596	0.325	0.118266	0.332	0.0617284	0.289	3.40218	0.319	2.93035	0.318	3.05509
0.311	0.0992817	0.325	0.118523	0.333	0.0617239	0.289	3.40685	0.319	2.93463	0.318	3.05964
0.312	0.0994574	0.325	0.118648	0.333	0.061762	0.29	3.41144	0.319	2.93862	0.319	3.06426
0.312	0.0997118	0.326	0.118957	0.334	0.0618707	0.29	3.41575	0.32	2.94281	0.319	3.06872
0.313	0.0997822	0.326	0.118937	0.334	0.0622333	0.291	3.42023	0.32	2.94695	0.32	3.07307
0.313	0.0998925	0.327	0.11913	0.335	0.0624013	0.291	3.42499	0.321	2.95057	0.32	3.07768
0.314	0.0999511	0.327	0.119287	0.335	0.0622728	0.291	3.43003	0.321	2.95421	0.321	3.08219
0.314	0.100157	0.328	0.118893	0.336	0.0621075	0.292	3.43461	0.322	2.95817	0.321	3.08669
0.315	0.10022	0.328	0.118932	0.336	0.0620738	0.292	3.43886	0.322	2.96217	0.322	3.0912
0.315	0.100426	0.329	0.119321	0.337	0.0621102	0.293	3.44335	0.323	2.96622	0.322	3.09564
0.316	0.100721	0.329	0.119546	0.337	0.0623375	0.293	3.44782	0.323	2.97014	0.323	3.10003
0.316	0.100776	0.33	0.119564	0.338	0.0623162	0.294	3.45208	0.324	2.97389	0.323	3.10468
0.317	0.101119	0.33	0.119659	0.338	0.062253	0.294	3.45637	0.324	2.97789	0.324	3.10941
0.317	0.101443	0.331	0.119652	0.339	0.0626176	0.295	3.4608	0.325	2.98208	0.324	3.11422
0.318	0.101374	0.331	0.11997	0.339	0.0627483	0.295	3.4653	0.325	2.98641	0.325	3.11929
0.318	0.101253	0.332	0.119894	0.34	0.0631126	0.296	3.47015	0.325	2.99037	0.325	3.12393
0.319	0.101171	0.332	0.1196	0.34	0.063636	0.296	3.47499	0.326	2.99431	0.326	3.12826
0.319	0.101225	0.333	0.11948	0.341	0.0635965	0.296	3.4802	0.326	2.99772	0.326	3.13242
0.32	0.101275	0.333	0.119889	0.341	0.0637517	0.297	3.48509	0.327	3.00124	0.327	3.13696
0.32	0.101483	0.334	0.120389	0.342	0.0635928	0.297	3.49005	0.327	3.00527	0.327	3.14154
0.32	0.101575	0.334	0.120682	0.343	0.0633819	0.298	3.49482	0.328	3.0097	0.328	3.1461
0.321	0.10157	0.335	0.12109	0.343	0.0633146	0.298	3.49953	0.328	3.01425	0.328	3.1509
0.321	0.101622	0.335	0.121163	0.344	0.0636715	0.299	3.5039	0.329	3.01836	0.329	3.15607
0.322	0.101685	0.336	0.121383	0.344	0.0639184	0.299	3.50839	0.329	3.02254	0.329	3.1608
0.322	0.101733	0.336	0.121383	0.345	0.0640428	0.3	3.5132	0.33	3.02665	0.33	3.16524
0.323	0.101857	0.337	0.121591	0.345	0.0639632	0.3	3.51819	0.33	3.03101	0.33	3.16952
0.323	0.102004	0.337	0.121548	0.346	0.0642955	0.301	3.52309	0.331	3.03544	0.331	3.17378
0.324	0.102081	0.338	0.121667	0.346	0.0645873	0.301	3.52766	0.331	3.03982	0.331	3.17793
0.324	0.102342	0.338	0.121726	0.347	0.0645544	0.302	3.53226	0.332	3.04406	0.332	3.18166
0.325	0.102425	0.339	0.121589	0.347	0.0641032	0.302	3.53688	0.332	3.04803	0.332	3.1853
0.325	0.10266	0.339	0.121764	0.348	0.0637889	0.302	3.54182	0.333	3.05224	0.333	3.1892
0.326	0.10251	0.34	0.121998	0.348	0.0637498	0.303	3.54678	0.333	3.05669	0.333	3.1931
0.326	0.102612	0.341	0.122451	0.349	0.0638207	0.303	3.55176	0.334	3.06123	0.334	3.19692
0.327	0.102754	0.341	0.122707	0.349	0.0643347	0.304	3.55644	0.334	3.06549	0.334	3.20095
0.327	0.102725	0.342	0.123029	0.35	0.0644489	0.304	3.56076	0.335	3.06999	0.335	3.20538
0.328	0.102723	0.342	0.123013	0.35	0.0643455	0.305	3.56485	0.335	3.07455	0.335	3.20969
0.328	0.102763	0.343	0.122817	0.351	0.0645243	0.305	3.56883	0.336	3.0794	0.335	3.21361
0.329	0.102697	0.343	0.122772	0.351	0.0646516	0.306	3.57277	0.336	3.08377	0.336	3.21763
0.329	0.102774	0.344	0.123036	0.352	0.0646354	0.306	3.57736	0.337	3.08799	0.336	3.22175
0.33	0.103204	0.344	0.123133	0.352	0.0647245	0.306	3.5818	0.337	3.09187	0.337	3.22572
0.33	0.103428	0.345	0.12344	0.353	0.0645986	0.307	3.58637	0.338	3.09583	0.337	3.22941
0.331	0.103425	0.345	0.123647	0.353	0.0642604	0.307	3.59067	0.338	3.10008	0.338	3.23353
0.331	0.103198	0.346	0.123786	0.354	0.0638934	0.308	3.59493	0.339	3.10432	0.338	3.23746
0.332	0.103516	0.346	0.124196	0.354	0.0634348	0.308	3.59933	0.339	3.10861	0.339	3.24111
0.332	0.103909	0.347	0.124463	0.354	0.0633072	0.309	3.60378	0.34	3.11306	0.339	3.24488
0.332	0.104236	0.347	0.124381	0.355	0.0634618	0.309	3.60805	0.34	3.11742	0.34	3.24893
0.333	0.104417	0.348	0.124212	0.355	0.0639634	0.309	3.61203	0.341	3.12213	0.34	3.25283
0.333	0.104362	0.348	0.124171	0.356	0.0645086	0.31	3.61615	0.341	3.12662	0.341	3.2568
0.334	0.10419	0.349	0.123976	0.356	0.0649359	0.31	3.62036	0.342	3.13076	0.341	3.26096
0.334	0.104306	0.349	0.124289	0.357	0.0649008	0.311	3.62439	0.342	3.1351	0.342	3.265
0.335	0.104661	0.35	0.124708	0.357	0.0645205	0.311	3.62861	0.343	3.13951	0.342	3.26934
0.335	0.104862	0.35	0.125129	0.358	0.0644156	0.312	3.63296	0.343	3.14372	0.343	3.27362
0.336	0.104713	0.351	0.125259	0.358	0.0646802	0.312	3.6373	0.344	3.1482	0.343	3.27752
0.336	0.104503	0.351	0.125441	0.359	0.064824	0.312	3.64146	0.344	3.15262	0.344	3.28162
0.337	0.104675	0.352	0.125602	0.359	0.0650526	0.313	3.6459	0.345	3.15709	0.344	3.28604
0.337	0.104469	0.352	0.12558	0.36	0.0651861	0.313	3.6501	0.345	3.16141	0.345	3.29034
0.338	0.104848	0.353	0.125344	0.36	0.0653752	0.314	3.6545	0.346	3.1656	0.345	3.2949
0.338	0.105158	0.353	0.125233	0.361	0.0653158	0.314	3.65857	0.346	3.17016	0.346	3.29972
0.339	0.105439	0.354	0.125283	0.361	0.0653828	0.315	3.6624	0.347	3.17468	0.346	3.30419
0.339	0.105772	0.354	0.125104	0.362	0.0654285	0.315	3.66656	0.347	3.1794	0.347	3.30825
0.34	0.106049	0.355	0.125145	0.362	0.0651689	0.315	3.67112	0.348	3.18382	0.347	3.31243
0.34	0.106004	0.355	0.125487	0.363	0.065053	0.316	3.67575	0.348	3.18807	0.348	3.31675
0.34	0.105943	0.355	0.125746	0.363	0.0651138	0.316	3.68047	0.349	3.19223	0.348	3.32113
0.341	0.106029	0.356	0.125934	0.364	0.0653504	0.317	3.68524	0.349	3.19658	0.349	3.32527
0.341	0.106144	0.356	0.126046	0.364	0.0658951	0.317	3.68972	0.35	3.20108	0.349	3.3291
0.342	0.10655	0.357	0.126001	0.365	0.0662868	0.318	3.69396	0.35	3.20542	0.349	3.3332
0.342	0.106761	0.357	0.125885	0.365	0.0666021	0.318	3.69842	0.351	3.20982	0.35	3.3374
0.343	0.106762	0.358	0.125768	0.366	0.0664986	0.319	3.70332	0.351	3.2145	0.35	3.34155
0.343	0.106953	0.358	0.125742	0.366	0.06611	0.319	3.70762	0.352	3.21869	0.351	3.34585
0.344	0.106715	0.359	0.125708	0.367	0.0659426	0.32	3.71172	0.352	3.2227	0.351	3.35027
0.344	0.106718	0.359	0.126016	0.367	0.0659644	0.32	3.71625	0.353	3.22651	0.352	3.35449
0.345	0.106646	0.36	0.126026	0.368	0.0661137	0.32	3.72075	0.353	3.23062	0.352	3.35885
0.345	0.106712	0.36	0.126409	0.368	0.0662744	0.321	3.72513	0.354	3.23475	0.353	3.36336
0.346	0.107021	0.361	0.126713	0.369	0.0664283	0.321	3.72966	0.354	3.23865	0.353	3.36768
0.346	0.107288	0.361	0.126779	0.369	0.0665649	0.322	3.73417	0.354	3.24226	0.354	3.37189
0.347	0.107384	0.362	0.126947	0.37	0.0667607	0.322	3.73871	0.355	3.24607	0.354	3.37606
0.347	0.107293	0.362	0.127118	0.371	0.0671952	0.323	3.74331	0.355	3.25022	0.355	3.38046
0.348	0.107233	0.363	0.127133	0.371	0.0674815	0.323	3.7482	0.356	3.25441	0.355	3.38488
0.348	0.107415	0.363	0.127305	0.372	0.0672428	0.324	3.75313	0.356	3.2582	0.356	3.38923
0.349	0.107686	0.364	0.127569	0.372	0.0670271	0.324	3.75775	0.357	3.26201	0.356	3.3934
0.349	0.107848	0.364	0.127817	0.373	0.067045	0.324	3.76218	0.357	3.26601	0.357	3.39793
0.35	0.108011	0.365	0.128076	0.373	0.0673085	0.325	3.76634	0.358	3.26985	0.357	3.4024
0.35	0.107886	0.365	0.128506	0.374	0.0672486	0.325	3.77092	0.358	3.27374	0.358	3.40661
0.351	0.107742	0.366	0.129311	0.374	0.066851	0.326	3.77581	0.359	3.27769	0.358	3.41077
0.351	0.107738	0.366	0.129229	0.375	0.0667368	0.326	3.78051	0.359	3.2816	0.359	3.41535
0.352	0.107818	0.367	0.128776	0.375	0.0668026	0.327	3.78491	0.36	3.28536	0.359	3.42
0.352	0.107937	0.367	0.128697	0.376	0.0669784	0.327	3.78929	0.36	3.28898	0.36	3.42451
0.353	0.107895	0.368	0.128931	0.376	0.067157	0.328	3.79386	0.36	3.293	0.36	3.42881
0.353	0.107943	0.368	0.129477	0.377	0.067463	0.328	3.7985	0.361	3.29727	0.361	3.43297
0.354	0.108008	0.369	0.129726	0.377	0.0675821	0.329	3.8031	0.361	3.30139	0.361	3.43733
0.354	0.108243	0.369	0.129843	0.378	0.0676371	0.329	3.80759	0.362	3.30529	0.362	3.44156
0.355	0.108421	0.37	0.130221	0.378	0.0680062	0.329	3.81192	0.362	3.30925	0.362	3.4456
0.355	0.108773	0.37	0.130268	0.379	0.0679885	0.33	3.81616	0.363	3.3133	0.363	3.44987
0.356	0.109111	0.371	0.1298	0.379	0.0682367	0.33	3.82059	0.363	3.31742	0.363	3.4539
0.356	0.109345	0.371	0.129911	0.38	0.0684917	0.331	3.8252	0.364	3.32162	0.364	3.45799
0.357	0.108872	0.372	0.129985	0.38	0.0685991	0.331	3.82992	0.364	3.32587	0.364	3.46222
0.357	0.108406	0.372	0.130136	0.381	0.068491	0.332	3.8349	0.365	3.33029	0.365	3.46624
0.357	0.109231	0.373	0.130242	0.381	0.0681769	0.332	3.83993	0.365	3.33458	0.365	3.4702
0.358	0.109788	0.373	0.130236	0.382	0.0680323	0.333	3.84465	0.366	3.33885	0.366	3.47403
0.358	0.109901	0.374	0.130585	0.383	0.068255	0.333	3.84924	0.366	3.34318	0.366	3.47774
0.359	0.110138	0.374	0.131298	0.383	0.06825	0.334	3.85336	0.367	3.34739	0.367	3.48152
0.359	0.110144	0.375	0.131582	0.384	0.068141	0.334	3.85745	0.367	3.35147	0.367	3.48543
0.36	0.110129	0.375	0.131689	0.384	0.0682332	0.335	3.8618	0.368	3.35589	0.368	3.48918
0.36	0.109926	0.376	0.131509	0.385	0.068502	0.335	3.86582	0.368	3.3603	0.368	3.49293
0.361	0.109792	0.376	0.131148	0.385	0.0684691	0.335	3.87004	0.369	3.36437	0.369	3.49709
0.361	0.109951	0.377	0.130998	0.386	0.0688458	0.336	3.87445	0.369	3.3686	0.369	3.50131
0.362	0.110465	0.377	0.131465	0.386	0.0690314	0.336	3.87872	0.37	3.37301	0.369	3.5057
0.362	0.110593	0.378	0.131498	0.387	0.0687779	0.337	3.88304	0.37	3.37731	0.37	3.50966
0.363	0.110792	0.378	0.131421	0.387	0.0687828	0.337	3.88743	0.371	3.38174	0.37	3.51352
0.363	0.110816	0.379	0.131704	0.387	0.0688247	0.338	3.89175	0.371	3.38559	0.371	3.5173
0.364	0.1106	0.379	0.131921	0.388	0.068775	0.338	3.89574	0.372	3.38941	0.371	3.52115
0.364	0.110806	0.38	0.132197	0.388	0.0688322	0.338	3.89985	0.372	3.39344	0.372	3.52494
0.365	0.110824	0.38	0.132248	0.389	0.0690783	0.339	3.90379	0.373	3.39764	0.372	3.52882
0.365	0.110464	0.381	0.132186	0.389	0.0690099	0.339	3.90766	0.373	3.40203	0.373	3.53272
0.366	0.11051	0.381	0.132392	0.39	0.0690401	0.34	3.91119	0.374	3.40645	0.373	3.53652
0.366	0.110667	0.382	0.132583	0.39	0.0689988	0.34	3.91467	0.374	3.41086	0.374	3.54045
0.366	0.110935	0.382	0.132407	0.391	0.0689512	0.341	3.91863	0.375	3.4154	0.374	3.54455
0.367	0.111675	0.383	0.132621	0.391	0.0689795	0.341	3.9229	0.375	3.41983	0.375	3.54881
0.367	0.111927	0.383	0.132837	0.392	0.0688661	0.341	3.92717	0.376	3.42403	0.375	3.55326
0.368	0.112026	0.384	0.132883	0.392	0.0690309	0.342	3.93152	0.376	3.42827	0.376	3.55762
0.368	0.111617	0.384	0.132692	0.393	0.0689298	0.342	3.93569	0.377	3.43251	0.376	3.56185
0.369	0.111246	0.385	0.133016	0.393	0.0687577	0.343	3.93965	0.377	3.43661	0.377	3.56603
0.369	0.111064	0.385	0.132805	0.394	0.0689038	0.343	3.94393	0.378	3.44084	0.377	3.57028
0.37	0.11177	0.386	0.132638	0.394	0.0693284	0.344	3.94846	0.378	3.44528	0.378	3.57447
0.37	0.112194	0.386	0.133079	0.395	0.0697927	0.344	3.95272	0.379	3.44954	0.378	3.57859
0.371	0.11245	0.387	0.133472	0.395	0.0699453	0.344	3.95711	0.379	3.45381	0.379	3.58272
0.371	0.112157	0.387	0.133516	0.396	0.0698456	0.345	3.96126	0.38	3.45822	0.379	3.58727
0.372	0.11207	0.388	0.133569	0.396	0.0697589	0.345	3.96523	0.38	3.46279	0.379	3.59168
0.372	0.112749	0.388	0.133666	0.397	0.0695453	0.346	3.96944	0.381	3.46738	0.38	3.59635
0.373	0.113389	0.389	0.133907	0.397	0.0698292	0.346	3.97377	0.381	3.47203	0.38	3.60063
0.373	0.113088	0.389	0.134254	0.398	0.0700933	0.347	3.97797	0.382	3.47669	0.381	3.60467
0.374	0.11308	0.39	0.134377	0.399	0.0700941	0.347	3.98267	0.382	3.48114	0.381	3.60878
0.374	0.112991	0.39	0.134213	0.399	0.0704054	0.347	3.98754	0.383	3.48507	0.382	3.61308
0.374	0.113241	0.391	0.134027	0.4	0.0705206	0.348	3.99187	0.383	3.48887	0.382	3.61737
0.375	0.113676	0.391	0.134166	0.4	0.0704387	0.348	3.99617	0.384	3.49284	0.383	3.62131
0.375	0.114108	0.392	0.134448	0.401	0.0703239	0.349	4.00084	0.384	3.4969	0.383	3.62524
0.376	0.114028	0.392	0.134858	0.401	0.0700126	0.349	4.00569	0.385	3.50104	0.384	3.62951
0.376	0.11415	0.393	0.135096	0.402	0.0701469	0.35	4.0099	0.385	3.50517	0.384	3.63387
0.377	0.114205	0.393	0.13503	0.402	0.0703609	0.35	4.01416	0.386	3.50926	0.385	3.63811
0.377	0.113948	0.394	0.135554	0.403	0.0703989	0.351	4.01829	0.386	3.51355	0.385	3.64239
0.378	0.113648	0.394	0.135737	0.403	0.0702854	0.351	4.02264	0.387	3.51776	0.386	3.64675
0.378	0.113042	0.395	0.135553	0.404	0.0706584	0.352	4.02745	0.387	3.52173	0.386	3.65119
0.379	0.113078	0.395	0.135109	0.404	0.070828	0.352	4.03203	0.387	3.5257	0.387	3.65556
0.379	0.113802	0.396	0.135199	0.405	0.0708472	0.352	4.03604	0.388	3.52976	0.387	3.66031
0.38	0.114098	0.396	0.135503	0.405	0.0712177	0.353	4.04047	0.388	3.5335	0.388	3.66479
0.38	0.114188	0.396	0.135674	0.406	0.0709921	0.353	4.04517	0.389	3.5375	0.388	3.66886
0.381	0.114248	0.397	0.135944	0.406	0.0710081	0.354	4.04971	0.389	3.54146	0.389	3.6728
0.381	0.11393	0.397	0.136349	0.407	0.0710408	0.354	4.05422	0.39	3.54517	0.389	3.67681
0.382	0.114062	0.398	0.136522	0.407	0.0711961	0.355	4.05876	0.39	3.54917	0.39	3.68119
0.382	0.113889	0.399	0.136739	0.408	0.0712405	0.355	4.06315	0.391	3.55318	0.39	3.68588
0.383	0.113827	0.399	0.136831	0.408	0.071168	0.356	4.06731	0.391	3.55716	0.391	3.69006
0.383	0.114142	0.4	0.136887	0.409	0.0712548	0.356	4.0713	0.392	3.56104	0.391	3.69417
0.384	0.114306	0.4	0.137056	0.409	0.0715452	0.357	4.07595	0.392	3.5647	0.392	3.69866
0.384	0.114913	0.401	0.137079	0.41	0.0716794	0.357	4.0806	0.393	3.5687	0.392	3.70339
0.385	0.115561	0.401	0.137262	0.41	0.0717512	0.357	4.08508	0.393	3.57282	0.393	3.70827
0.385	0.115849	0.402	0.137105	0.411	0.0716872	0.358	4.08981	0.394	3.57672	0.393	3.71297
0.386	0.115915	0.402	0.136957	0.411	0.0717192	0.358	4.09491	0.394	3.58033	0.394	3.71736
0.386	0.115642	0.403	0.137256	0.412	0.0720831	0.359	4.09976	0.394	3.58449	0.394	3.72108
0.386	0.115265	0.403	0.137475	0.413	0.0724753	0.359	4.1042	0.395	3.58855	0.395	3.72505
0.387	0.115555	0.404	0.137848	0.413	0.0725998	0.36	4.1089	0.395	3.59288	0.395	3.72955
0.387	0.115747	0.404	0.138295	0.414	0.0727021	0.36	4.11308	0.396	3.59695	0.396	3.73415
0.388	0.115702	0.405	0.138461	0.414	0.0727446	0.361	4.11714	0.396	3.60088	0.396	3.73853
0.388	0.116018	0.405	0.138245	0.415	0.0727884	0.361	4.12152	0.397	3.605	0.397	3.74273
0.389	0.116298	0.406	0.137809	0.415	0.0726862	0.362	4.12615	0.397	3.60939	0.397	3.74705
0.389	0.116698	0.406	0.137772	0.416	0.0724771	0.362	4.13077	0.398	3.61356	0.398	3.75154
0.39	0.116694	0.407	0.137921	0.416	0.0723198	0.362	4.13531	0.398	3.61762	0.398	3.75594
0.39	0.116101	0.407	0.13816	0.417	0.0724049	0.363	4.13983	0.399	3.62177	0.399	3.76009
0.391	0.116328	0.408	0.138725	0.417	0.0722858	0.363	4.14448	0.399	3.62612	0.399	3.76426
0.391	0.116802	0.408	0.139533	0.418	0.0725695	0.364	4.14912	0.4	3.63039	0.4	3.76838
0.392	0.116947	0.409	0.139717	0.418	0.0724857	0.364	4.15341	0.4	3.63469	0.4	3.77212
0.392	0.117351	0.409	0.139452	0.419	0.0720888	0.365	4.15739	0.401	3.6391	0.401	3.77607
0.393	0.117467	0.41	0.138946	0.419	0.0721072	0.365	4.16125	0.401	3.6435	0.401	3.78008
0.393	0.117474	0.41	0.138655	0.42	0.0726104	0.366	4.1651	0.402	3.64791	0.402	3.78367
0.394	0.117282	0.411	0.139159	0.42	0.0730669	0.366	4.16937	0.402	3.6521	0.402	3.78753
0.394	0.117151	0.411	0.139447	0.421	0.0732245	0.366	4.17354	0.403	3.65601	0.403	3.7916
0.395	0.116841	0.412	0.139708	0.421	0.072921	0.367	4.17801	0.403	3.66018	0.403	3.79589
0.395	0.11711	0.412	0.139864	0.422	0.0725426	0.367	4.18219	0.404	3.66465	0.404	3.80028
0.395	0.117485	0.413	0.139913	0.422	0.0729443	0.368	4.186	0.404	3.66917	0.404	3.80431
0.396	0.11777	0.413	0.140093	0.423	0.0733009	0.368	4.18975	0.405	3.67341	0.404	3.80826
0.396	0.117645	0.414	0.140508	0.423	0.0736113	0.369	4.19397	0.405	3.67753	0.405	3.81201
0.397	0.117649	0.415	0.140542	0.424	0.0738062	0.369	4.19814	0.406	3.68175	0.405	3.81557
0.397	0.117648	0.415	0.140645	0.424	0.0737689	0.369	4.20229	0.406	3.68566	0.406	3.81934
0.398	0.117669	0.416	0.14049	0.425	0.0735998	0.37	4.20636	0.407	3.6896	0.406	3.82371
0.398	0.117557	0.416	0.140415	0.425	0.0737412	0.37	4.21011	0.407	3.6936	0.407	3.82795
0.399	0.117612	0.417	0.14061	0.425	0.0739217	0.371	4.21387	0.408	3.6977	0.407	3.83198
0.399	0.117669	0.417	0.141189	0.426	0.073788	0.371	4.21767	0.408	3.70179	0.408	3.83592
0.4	0.117561	0.418	0.141891	0.426	0.0736548	0.372	4.22166	0.409	3.70601	0.408	3.83971
0.4	0.117816	0.418	0.142192	0.427	0.0732084	0.372	4.22583	0.409	3.71075	0.409	3.84373
0.4	0.11783	0.419	0.141949	0.427	0.0724604	0.372	4.22998	0.41	3.71528	0.409	3.8479
0.401	0.117983	0.419	0.141805	0.428	0.07248	0.373	4.23394	0.41	3.71956	0.41	3.85223
0.401	0.118134	0.42	0.141883	0.428	0.0728584	0.373	4.23815	0.411	3.7239	0.41	3.85697
0.402	0.118224	0.42	0.141664	0.429	0.0732875	0.374	4.24247	0.411	3.72804	0.411	3.86155
0.402	0.118478	0.421	0.141551	0.429	0.0737951	0.374	4.24707	0.412	3.73211	0.411	3.86594
0.403	0.118217	0.421	0.141853	0.43	0.0738538	0.375	4.25134	0.412	3.73645	0.412	3.87008
0.403	0.118203	0.422	0.141991	0.43	0.0735526	0.375	4.25537	0.413	3.74086	0.412	3.87429
0.404	0.118322	0.422	0.142386	0.431	0.0734535	0.375	4.25937	0.413	3.74529	0.413	3.87866
0.404	0.118459	0.423	0.14254	0.431	0.0736546	0.376	4.26322	0.414	3.74964	0.413	3.88348
0.405	0.118443	0.423	0.142527	0.432	0.0738821	0.376	4.26734	0.414	3.75409	0.414	3.88783
0.405	0.118655	0.424	0.142603	0.433	0.0738269	0.377	4.27186	0.415	3.75875	0.414	3.89218
0.406	0.118936	0.424	0.142619	0.433	0.0740861	0.377	4.27602	0.415	3.76379	0.415	3.89657
0.406	0.119285	0.425	0.142533	0.434	0.0743136	0.378	4.28023	0.416	3.76854	0.415	3.90066
0.407	0.119366	0.425	0.142545	0.434	0.0741397	0.378	4.28488	0.416	3.77295	0.416	3.90484
0.407	0.119189	0.426	0.142365	0.435	0.0742137	0.378	4.2897	0.417	3.77709	0.416	3.90922
0.408	0.119277	0.426	0.142508	0.435	0.074348	0.379	4.29442	0.417	3.78133	0.417	3.91381
0.408	0.119471	0.426	0.142739	0.436	0.0744914	0.379	4.29885	0.418	3.78567	0.417	3.91825
0.409	0.11977	0.427	0.142935	0.436	0.0746034	0.38	4.30323	0.418	3.78969	0.418	3.92242
0.409	0.120464	0.427	0.142934	0.437	0.0744755	0.38	4.30731	0.419	3.79354	0.418	3.92649
0.41	0.120583	0.428	0.143185	0.437	0.0746043	0.381	4.31158	0.419	3.79763	0.418	3.93054
0.41	0.120799	0.428	0.143312	0.438	0.0747979	0.381	4.31623	0.42	3.80198	0.419	3.93488
0.411	0.121248	0.429	0.14343	0.438	0.0750091	0.382	4.32117	0.42	3.80602	0.419	3.93933
0.411	0.121053	0.429	0.143176	0.439	0.0750354	0.382	4.32561	0.421	3.81	0.42	3.94342
0.412	0.120885	0.43	0.143404	0.439	0.074735	0.383	4.33001	0.421	3.81375	0.42	3.94751
0.412	0.120518	0.43	0.143714	0.44	0.0748329	0.383	4.33439	0.422	3.81779	0.421	3.95217
0.412	0.120357	0.431	0.143857	0.44	0.0749011	0.383	4.33851	0.422	3.82178	0.421	3.95666
0.413	0.120499	0.431	0.144103	0.441	0.0747211	0.384	4.34257	0.423	3.82574	0.422	3.96111
0.413	0.12088	0.432	0.144463	0.441	0.0748828	0.384	4.34687	0.423	3.82952	0.422	3.96539
0.414	0.121193	0.432	0.145059	0.442	0.0751853	0.385	4.35135	0.424	3.83316	0.423	3.96942
0.414	0.121227	0.433	0.145234	0.442	0.0753274	0.385	4.35558	0.424	3.83665	0.423	3.97381
0.415	0.121478	0.433	0.145321	0.443	0.0755765	0.386	4.35949	0.425	3.8408	0.424	3.97857
0.415	0.121239	0.434	0.145025	0.443	0.0755816	0.386	4.36355	0.425	3.8448	0.424	3.98336
0.416	0.120972	0.434	0.144755	0.444	0.0754672	0.387	4.36805	0.426	3.8487	0.425	3.98803
0.416	0.121108	0.435	0.144651	0.445	0.0754179	0.387	4.37274	0.426	3.85224	0.426	3.99249
0.417	0.121428	0.435	0.144863	0.445	0.075659	0.387	4.37748	0.427	3.85606	0.426	3.99706
0.417	0.121889	0.436	0.145092	0.446	0.0757786	0.388	4.38204	0.427	3.86019	0.427	4.00141
0.418	0.122323	0.436	0.145102	0.446	0.075853	0.388	4.38664	0.427	3.86399	0.427	4.0057
0.418	0.122489	0.437	0.145144	0.447	0.0757665	0.389	4.39102	0.428	3.86799	0.428	4.01018
0.419	0.122847	0.437	0.145495	0.447	0.0760754	0.389	4.39526	0.428	3.87187	0.428	4.01463
0.419	0.122963	0.438	0.145659	0.448	0.0766316	0.39	4.39943	0.429	3.87594	0.429	4.01895
0.42	0.122974	0.438	0.145491	0.448	0.0770362	0.39	4.40366	0.429	3.88016	0.429	4.02303
0.42	0.123101	0.439	0.145469	0.449	0.076809	0.391	4.40803	0.43	3.88409	0.43	4.02693
0.421	0.12272	0.439	0.145439	0.449	0.0764049	0.391	4.41228	0.43	3.88823	0.43	4.0313
0.421	0.122488	0.44	0.145741	0.45	0.0762432	0.391	4.41672	0.431	3.89271	0.431	4.03573
0.422	0.123019	0.44	0.145932	0.45	0.0761105	0.392	4.42123	0.431	3.89727	0.431	4.04009
0.422	0.123138	0.441	0.146256	0.451	0.0761011	0.392	4.42621	0.432	3.9016	0.431	4.04431
0.423	0.123281	0.441	0.146627	0.451	0.0764237	0.393	4.43117	0.432	3.90564	0.432	4.04849
0.423	0.123913	0.442	0.146779	0.452	0.0766676	0.393	4.43557	0.433	3.9099	0.432	4.0527
0.424	0.123878	0.442	0.147048	0.452	0.0771519	0.394	4.44018	0.433	3.91408	0.433	4.0568
0.424	0.123809	0.443	0.147149	0.453	0.0770448	0.394	4.44463	0.434	3.91834	0.433	4.06095
0.425	0.123904	0.444	0.14725	0.454	0.076988	0.395	4.44905	0.434	3.92252	0.434	4.06517
0.425	0.123711	0.444	0.147111	0.454	0.0772872	0.395	4.45331	0.435	3.92679	0.434	4.06934
0.426	0.123413	0.445	0.146974	0.455	0.0774801	0.396	4.45743	0.435	3.93117	0.435	4.07328
0.426	0.123286	0.445	0.147371	0.455	0.0773986	0.396	4.46171	0.436	3.93566	0.435	4.07726
0.426	0.123379	0.446	0.147949	0.456	0.0769142	0.396	4.46624	0.436	3.93964	0.436	4.08137
0.427	0.123799	0.446	0.148018	0.456	0.0768074	0.397	4.47075	0.437	3.94347	0.436	4.08544
0.427	0.124026	0.447	0.148159	0.457	0.0769566	0.397	4.47511	0.437	3.94787	0.437	4.08922
0.428	0.12398	0.447	0.148312	0.457	0.076702	0.398	4.47936	0.438	3.95214	0.437	4.09323
0.428	0.123581	0.448	0.148404	0.458	0.0767039	0.398	4.48386	0.438	3.95634	0.438	4.0975
0.429	0.123324	0.448	0.148289	0.458	0.0767801	0.399	4.48831	0.439	3.96077	0.438	4.10163
0.429	0.12327	0.449	0.14825	0.459	0.0767668	0.399	4.49253	0.439	3.96525	0.439	4.10555
0.43	0.123683	0.449	0.148274	0.459	0.0772699	0.4	4.49643	0.44	3.96963	0.439	4.10943
0.43	0.123748	0.45	0.14861	0.459	0.0776614	0.4	4.5003	0.44	3.97359	0.439	4.1135
0.431	0.123629	0.45	0.14885	0.46	0.0776386	0.4	4.5041	0.441	3.97742	0.44	4.11761
0.431	0.124053	0.451	0.149186	0.46	0.0775586	0.401	4.50829	0.441	3.98144	0.44	4.12157
0.432	0.124446	0.451	0.149174	0.461	0.077435	0.401	4.51252	0.442	3.98554	0.441	4.12561
0.432	0.124287	0.452	0.149106	0.461	0.0773914	0.402	4.51668	0.442	3.98966	0.441	4.12978
0.432	0.12432	0.452	0.148971	0.462	0.0771526	0.402	4.52045	0.443	3.99376	0.442	4.13402
0.433	0.124263	0.453	0.149274	0.462	0.0770661	0.402	4.52435	0.443	3.9978	0.442	4.13825
0.433	0.124325	0.453	0.149664	0.463	0.0771353	0.403	4.52837	0.444	4.00223	0.443	4.14232
0.434	0.124618	0.454	0.149713	0.463	0.0770321	0.403	4.53234	0.444	4.00692	0.443	4.14662
0.434	0.124591	0.454	0.149644	0.464	0.0769864	0.404	4.53629	0.445	4.01116	0.444	4.15121
0.435	0.125314	0.455	0.149734	0.464	0.0771643	0.404	4.54057	0.445	4.01529	0.444	4.15594
0.435	0.125845	0.455	0.149883	0.465	0.0775302	0.405	4.54455	0.446	4.01945	0.445	4.16062
0.436	0.125992	0.456	0.150334	0.465	0.0779404	0.405	4.54834	0.446	4.02346	0.445	4.16483
0.436	0.125725	0.456	0.150644	0.466	0.0780439	0.405	4.5525	0.447	4.02743	0.446	4.16883
0.437	0.125277	0.457	0.150505	0.467	0.078293	0.406	4.55695	0.447	4.03157	0.446	4.17294
0.437	0.124754	0.457	0.150502	0.467	0.0783911	0.406	4.56098	0.448	4.03579	0.447	4.17737
0.438	0.125035	0.458	0.150677	0.468	0.0784914	0.407	4.5654	0.448	4.03995	0.447	4.18178
0.438	0.125325	0.458	0.15058	0.468	0.0784352	0.407	4.5696	0.449	4.04424	0.448	4.1862
0.439	0.125589	0.459	0.150603	0.469	0.078452	0.408	4.5738	0.449	4.04845	0.448	4.19064
0.439	0.126184	0.459	0.150874	0.469	0.0787759	0.408	4.57827	0.45	4.05248	0.449	4.19526
0.44	0.126594	0.46	0.151233	0.47	0.0791336	0.408	4.58303	0.45	4.0568	0.449	4.19984
0.44	0.126692	0.46	0.151336	0.47	0.0791916	0.409	4.58734	0.451	4.06126	0.45	4.20414
0.441	0.126909	0.461	0.151119	0.471	0.0788354	0.409	4.59176	0.451	4.06533	0.45	4.20847
0.441	0.126607	0.461	0.151021	0.471	0.0786373	0.41	4.59621	0.452	4.06902	0.451	4.21285
0.441	0.126648	0.462	0.150826	0.472	0.0783572	0.41	4.60072	0.452	4.0728	0.451	4.21702
0.442	0.126749	0.462	0.151061	0.472	0.0782431	0.411	4.60488	0.453	4.07683	0.452	4.22122
0.442	0.126914	0.463	0.151468	0.473	0.078612	0.411	4.60903	0.453	4.08072	0.452	4.22577
0.443	0.126969	0.463	0.151086	0.473	0.0791444	0.412	4.61347	0.454	4.08457	0.453	4.23034
0.443	0.127203	0.463	0.150778	0.474	0.0793153	0.412	4.61801	0.454	4.08844	0.453	4.23449
0.444	0.12731	0.464	0.150707	0.474	0.0794219	0.413	4.6225	0.455	4.09257	0.454	4.23871
0.444	0.127556	0.464	0.150988	0.475	0.0795629	0.413	4.62678	0.455	4.09641	0.454	4.24311
0.445	0.127597	0.465	0.151372	0.475	0.0796224	0.413	4.63112	0.456	4.1002	0.455	4.24763
0.445	0.12713	0.465	0.151492	0.476	0.0794328	0.414	4.63526	0.456	4.10433	0.455	4.25235
0.446	0.126957	0.466	0.152115	0.476	0.0790883	0.414	4.63972	0.457	4.10823	0.456	4.25698
0.446	0.127161	0.466	0.152408	0.477	0.078963	0.415	4.64437	0.457	4.11174	0.456	4.26154
0.447	0.127281	0.467	0.152684	0.477	0.0790996	0.415	4.64889	0.458	4.11552	0.457	4.26622
0.447	0.127451	0.467	0.152918	0.478	0.0793651	0.416	4.65307	0.458	4.11908	0.457	4.27042
0.448	0.127559	0.468	0.152794	0.479	0.0797202	0.416	4.65735	0.458	4.12279	0.458	4.27447
0.448	0.128042	0.468	0.152813	0.479	0.0799283	0.417	4.66179	0.459	4.12654	0.458	4.2788
0.449	0.128548	0.469	0.152931	0.48	0.0799836	0.417	4.66622	0.459	4.13004	0.459	4.28318
0.449	0.128833	0.47	0.153274	0.48	0.0800904	0.417	4.67066	0.46	4.13389	0.459	4.28752
0.45	0.128623	0.47	0.153254	0.481	0.0801766	0.418	4.67523	0.46	4.13793	0.46	4.29219
0.45	0.128465	0.471	0.153453	0.481	0.0800701	0.418	4.67985	0.461	4.14173	0.46	4.29687
0.451	0.128513	0.471	0.153569	0.482	0.0800567	0.419	4.68454	0.461	4.14546	0.461	4.30153
0.451	0.128419	0.472	0.153732	0.482	0.0802165	0.419	4.68932	0.462	4.14925	0.461	4.30621
0.452	0.12865	0.472	0.154156	0.483	0.0803902	0.42	4.69385	0.462	4.15311	0.462	4.31077
0.452	0.128844	0.473	0.154317	0.483	0.0802858	0.42	4.69837	0.463	4.15705	0.462	4.31501
0.453	0.129281	0.473	0.154121	0.484	0.0802859	0.421	4.70299	0.463	4.16122	0.463	4.31985
0.453	0.129851	0.474	0.153964	0.484	0.0803938	0.421	4.70707	0.464	4.16518	0.463	4.32442
0.454	0.129686	0.474	0.154084	0.485	0.0806	0.422	4.71143	0.464	4.16931	0.464	4.32866
0.454	0.129522	0.475	0.153839	0.485	0.0809458	0.422	4.71572	0.465	4.17318	0.464	4.33299
0.455	0.129464	0.475	0.153983	0.486	0.0808302	0.423	4.72011	0.465	4.17759	0.465	4.33751
0.455	0.129245	0.476	0.154254	0.486	0.080507	0.423	4.72453	0.466	4.18196	0.465	4.34222
0.456	0.129299	0.476	0.154586	0.487	0.0803336	0.423	4.72908	0.466	4.18647	0.466	4.34649
0.456	0.129583	0.477	0.155053	0.487	0.0798726	0.424	4.73346	0.467	4.19082	0.466	4.3506
0.457	0.12976	0.477	0.155144	0.488	0.0801217	0.424	4.73794	0.467	4.19525	0.467	4.35482
0.457	0.130132	0.478	0.155044	0.488	0.0806157	0.425	4.74284	0.468	4.1993	0.467	4.3588
0.458	0.130115	0.478	0.154869	0.489	0.0809032	0.425	4.74761	0.468	4.203	0.468	4.36298
0.458	0.129984	0.479	0.15499	0.489	0.0810845	0.426	4.75194	0.469	4.20723	0.468	4.36709
0.459	0.130164	0.479	0.154773	0.49	0.081269	0.426	4.75592	0.469	4.21125	0.469	4.37118
0.459	0.130594	0.48	0.154723	0.491	0.0813607	0.427	4.75983	0.47	4.21521	0.469	4.37501
0.459	0.130498	0.48	0.155071	0.491	0.0812371	0.427	4.76382	0.47	4.2193	0.47	4.37904
0.46	0.130666	0.481	0.155432	0.491	0.0812624	0.427	4.76821	0.471	4.22377	0.47	4.38341
0.46	0.131027	0.481	0.156002	0.492	0.0813264	0.428	4.77269	0.471	4.228	0.471	4.38759
0.461	0.131064	0.482	0.15612	0.492	0.0814304	0.428	4.77721	0.472	4.23223	0.471	4.39164
0.461	0.131213	0.482	0.156274	0.493	0.0818177	0.429	4.78131	0.472	4.23636	0.471	4.39558
0.462	0.131176	0.483	0.156342	0.493	0.0818884	0.429	4.78518	0.473	4.24014	0.472	4.39953
0.462	0.130935	0.483	0.156514	0.494	0.0818099	0.43	4.78924	0.473	4.2439	0.472	4.4035
0.463	0.131191	0.484	0.1565	0.494	0.0817018	0.43	4.79337	0.474	4.24786	0.473	4.40768
0.463	0.130983	0.484	0.156298	0.495	0.0819623	0.43	4.79734	0.474	4.25193	0.473	4.41204
0.464	0.130959	0.485	0.156324	0.495	0.0822959	0.431	4.80132	0.475	4.25601	0.474	4.41637
0.464	0.131105	0.485	0.156563	0.496	0.082319	0.431	4.80531	0.475	4.26005	0.474	4.42058
0.465	0.131186	0.486	0.156615	0.496	0.0822816	0.432	4.80905	0.476	4.26436	0.475	4.42463
0.465	0.131529	0.486	0.156591	0.497	0.0819534	0.432	4.81293	0.476	4.26844	0.475	4.42875
0.466	0.131835	0.487	0.156399	0.497	0.081867	0.433	4.817	0.477	4.27248	0.476	4.43308
0.466	0.131682	0.487	0.156569	0.498	0.0816442	0.433	4.82071	0.477	4.2767	0.476	4.43753
0.466	0.131566	0.488	0.157005	0.498	0.0816454	0.433	4.82457	0.478	4.28078	0.477	4.44222
0.467	0.131448	0.488	0.157171	0.499	0.081842	0.434	4.82874	0.478	4.28482	0.477	4.44655
0.467	0.131466	0.489	0.157134	0.499	0.0822988	0.434	4.83295	0.479	4.28903	0.478	4.45105
0.468	0.131337	0.489	0.157015	0.5	0.0829588	0.435	4.83715	0.479	4.29314	0.478	4.45576
0.468	0.131385	0.49	0.156974	0.5	0.0832807	0.435	4.84123	0.48	4.29696	0.479	4.46034
0.469	0.13141	0.49	0.156914	0.501	0.0831949	0.436	4.84564	0.48	4.30087	0.479	4.46446
0.469	0.131939	0.491	0.157102	0.501	0.083088	0.436	4.84979	0.481	4.30483	0.48	4.46874
0.47	0.132492	0.491	0.157262	0.502	0.0831483	0.437	4.85407	0.481	4.30898	0.48	4.47298
0.47	0.132768	0.492	0.157364	0.503	0.0832996	0.437	4.85835	0.482	4.31349	0.481	4.47744
0.471	0.132717	0.492	0.157385	0.503	0.0831353	0.437	4.8625	0.482	4.31785	0.481	4.48217
0.471	0.132552	0.493	0.157678	0.504	0.0830103	0.438	4.86656	0.483	4.3219	0.482	4.48688
0.472	0.13224	0.493	0.157985	0.504	0.0828686	0.438	4.87102	0.483	4.32618	0.482	4.49095
0.472	0.132466	0.494	0.15805	0.505	0.0832741	0.439	4.87597	0.484	4.33044	0.483	4.49533
0.473	0.132536	0.494	0.15808	0.505	0.0834668	0.439	4.8808	0.484	4.33467	0.483	4.49988
0.473	0.13284	0.495	0.158063	0.506	0.0833467	0.44	4.88528	0.485	4.33909	0.484	4.5041
0.474	0.133282	0.495	0.157988	0.506	0.0832094	0.44	4.88981	0.485	4.34324	0.484	4.5083
0.474	0.133709	0.496	0.157993	0.507	0.0829326	0.441	4.89436	0.486	4.34718	0.485	4.51257
0.475	0.133739	0.496	0.158188	0.507	0.0831607	0.441	4.89879	0.486	4.35089	0.485	4.51689
0.475	0.133939	0.497	0.158142	0.508	0.0834088	0.441	4.90311	0.487	4.35452	0.486	4.52146
0.476	0.133884	0.497	0.157891	0.508	0.0834952	0.442	4.90759	0.487	4.35814	0.486	4.52595
0.476	0.133931	0.497	0.157884	0.509	0.0834615	0.442	4.91211	0.488	4.36197	0.487	4.53047
0.477	0.133986	0.498	0.158312	0.509	0.0835451	0.443	4.91691	0.488	4.36582	0.487	4.53486
0.477	0.1341	0.498	0.159118	0.51	0.0835941	0.443	4.92099	0.489	4.36963	0.488	4.53902
0.478	0.134159	0.499	0.159691	0.51	0.0836735	0.444	4.92507	0.489	4.37385	0.488	4.54323
0.478	0.134404	0.499	0.159671	0.511	0.0836434	0.444	4.92981	0.489	4.37767	0.489	4.54764
0.479	0.13464	0.5	0.159635	0.511	0.0837543	0.445	4.93445	0.49	4.38118	0.489	4.55206
0.479	0.134748	0.5	0.159784	0.512	0.0834998	0.445	4.93859	0.49	4.38484	0.49	4.55654
0.48	0.134588	0.501	0.160013	0.512	0.0833395	0.446	4.94296	0.491	4.38845	0.49	4.56126
0.48	0.134331	0.501	0.160022	0.513	0.0836592	0.446	4.94755	0.491	4.39203	0.491	4.56597
0.481	0.134308	0.502	0.160081	0.513	0.0838253	0.447	4.95238	0.492	4.39543	0.491	4.57061
0.481	0.134088	0.502	0.1602	0.514	0.0837828	0.447	4.95648	0.492	4.3989	0.492	4.57501
0.482	0.134149	0.503	0.160324	0.515	0.0837587	0.447	4.96036	0.493	4.40229	0.492	4.57904
0.482	0.134381	0.503	0.160256	0.515	0.0842975	0.448	4.9644	0.493	4.40572	0.493	4.58332
0.482	0.134873	0.504	0.160267	0.516	0.0844841	0.448	4.96847	0.494	4.40958	0.493	4.58761
0.483	0.135222	0.504	0.160589	0.516	0.0844166	0.449	4.9731	0.494	4.41375	0.494	4.59203
0.483	0.135468	0.505	0.16084	0.517	0.0840984	0.449	4.97777	0.495	4.41778	0.494	4.59657
0.484	0.135379	0.505	0.160953	0.517	0.0840276	0.45	4.98246	0.495	4.42162	0.495	4.60097
0.484	0.135164	0.506	0.161209	0.518	0.0842754	0.45	4.98707	0.496	4.42538	0.495	4.60562
0.485	0.134999	0.506	0.161463	0.518	0.0844432	0.451	4.99186	0.496	4.42944	0.496	4.61028
0.485	0.13525	0.507	0.161366	0.519	0.0846043	0.451	4.99631	0.496	4.4337	0.496	4.6149
0.486	0.135848	0.507	0.161125	0.519	0.0843606	0.452	5.00081	0.497	4.43738	0.497	4.61937
0.486	0.135936	0.508	0.161294	0.52	0.0842183	0.452	5.00518	0.497	4.44087	0.497	4.62367
0.487	0.135902	0.508	0.161605	0.52	0.0844911	0.452	5.00973	0.498	4.44441	0.498	4.62807
0.487	0.136192	0.509	0.161963	0.521	0.0844461	0.453	5.01406	0.498	4.4485	0.498	4.63242
0.488	0.136193	0.509	0.162158	0.521	0.0844389	0.453	5.01859	0.499	4.45267	0.499	4.63651
0.488	0.136119	0.51	0.16259	0.522	0.0846825	0.454	5.02313	0.499	4.45702	0.499	4.64052
0.489	0.135899	0.51	0.162632	0.522	0.0849691	0.454	5.02796	0.5	4.46087	0.5	4.64463
0.489	0.136036	0.511	0.162275	0.523	0.0851156	0.455	5.03283	0.5	4.4646	0.5	4.64881
0.49	0.136402	0.511	0.162028	0.524	0.0853888	0.455	5.03768	0.501	4.46906	0.501	4.653
0.49	0.136638	0.512	0.162027	0.524	0.0854763	0.456	5.04209	0.501	4.47331	0.501	4.65728
0.491	0.137101	0.512	0.162007	0.525	0.0856047	0.456	5.04646	0.502	4.47752	0.502	4.66145
0.491	0.137346	0.513	0.162243	0.525	0.0857255	0.457	5.05065	0.502	4.48143	0.502	4.66564
0.492	0.137449	0.513	0.16248	0.526	0.0860928	0.457	5.05506	0.503	4.48504	0.503	4.66961
0.492	0.137264	0.514	0.162592	0.526	0.0855843	0.458	5.05916	0.503	4.4888	0.503	4.67373
0.493	0.137091	0.514	0.162735	0.527	0.0853486	0.458	5.063	0.504	4.49258	0.504	4.6777
0.493	0.137325	0.515	0.162888	0.527	0.0854974	0.458	5.06709	0.504	4.49642	0.504	4.68185
0.494	0.137428	0.515	0.163023	0.528	0.0852259	0.459	5.07117	0.505	4.50019	0.504	4.68564
0.494	0.137409	0.516	0.162999	0.528	0.0853108	0.459	5.07523	0.505	4.50396	0.505	4.68941
0.495	0.137309	0.516	0.1625	0.529	0.0854228	0.46	5.07942	0.506	4.50785	0.505	4.6931
0.495	0.137171	0.517	0.162523	0.529	0.0855434	0.46	5.08377	0.506	4.51186	0.506	4.69687
0.496	0.137026	0.517	0.162807	0.529	0.0854496	0.461	5.08758	0.507	4.51588	0.506	4.7011
0.496	0.137367	0.518	0.163199	0.53	0.0856189	0.461	5.09172	0.507	4.52007	0.507	4.70562
0.496	0.137619	0.518	0.163456	0.53	0.0857919	0.461	5.09607	0.508	4.52413	0.507	4.71004
0.497	0.137792	0.519	0.164033	0.531	0.0857163	0.462	5.10027	0.508	4.5281	0.508	4.71444
0.497	0.138024	0.519	0.164164	0.531	0.0856357	0.462	5.10407	0.509	4.53187	0.508	4.71859
0.498	0.137931	0.52	0.163879	0.532	0.0855609	0.463	5.10767	0.509	4.53598	0.509	4.72267
0.498	0.137775	0.52	0.164077	0.532	0.0857383	0.463	5.11156	0.51	4.5398	0.509	4.72673
0.499	0.138235	0.521	0.164167	0.533	0.0858451	0.464	5.11556	0.51	4.54399	0.51	4.73059
0.499	0.138423	0.521	0.164271	0.533	0.0859111	0.464	5.11963	0.511	4.54805	0.51	4.73454
0.5	0.137921	0.522	0.164582	0.534	0.0862418	0.464	5.12376	0.511	4.5519	0.511	4.73856
0.5	0.138098	0.523	0.164593	0.534	0.0862143	0.465	5.12797	0.512	4.55586	0.511	4.74299
0.501	0.138194	0.523	0.1647	0.535	0.0863171	0.465	5.1321	0.512	4.55992	0.512	4.74775
0.501	0.138145	0.523	0.16464	0.535	0.0866582	0.466	5.13614	0.513	4.56416	0.512	4.75246
0.502	0.138515	0.524	0.164692	0.536	0.0868538	0.466	5.14033	0.513	4.56806	0.513	4.75691
0.502	0.13884	0.524	0.164838	0.536	0.0868575	0.467	5.14439	0.514	4.572	0.513	4.76132
0.502	0.139039	0.525	0.165068	0.537	0.0867813	0.467	5.14863	0.514	4.57586	0.514	4.76568
0.503	0.139141	0.525	0.165084	0.537	0.0868324	0.468	5.15251	0.515	4.57966	0.514	4.77001
0.503	0.139475	0.526	0.164785	0.538	0.0869356	0.468	5.15625	0.515	4.58371	0.515	4.7744
0.504	0.139637	0.526	0.164373	0.539	0.086516	0.468	5.16036	0.516	4.58744	0.515	4.77859
0.504	0.139697	0.527	0.164331	0.539	0.0863932	0.469	5.16487	0.516	4.59169	0.516	4.78266
0.505	0.139466	0.527	0.16455	0.54	0.0865652	0.469	5.16946	0.517	4.59587	0.516	4.78682
0.505	0.139102	0.528	0.1649	0.54	0.0870123	0.47	5.17401	0.517	4.59984	0.517	4.79155
0.506	0.139542	0.528	0.165275	0.541	0.086983	0.47	5.17834	0.518	4.6041	0.517	4.79621
0.506	0.139728	0.529	0.165318	0.541	0.086814	0.471	5.1829	0.518	4.60864	0.518	4.80069
0.507	0.13994	0.529	0.165422	0.542	0.0870555	0.471	5.18723	0.519	4.61289	0.518	4.80504
0.507	0.139904	0.53	0.165577	0.542	0.0871325	0.472	5.19113	0.519	4.61688	0.519	4.80918
0.508	0.139861	0.53	0.165491	0.543	0.0873109	0.472	5.19524	0.52	4.62053	0.519	4.8131
0.508	0.140091	0.531	0.165696	0.543	0.0875223	0.472	5.1995	0.52	4.62431	0.52	4.81727
0.509	0.14032	0.531	0.165932	0.544	0.0876135	0.473	5.2038	0.521	4.62822	0.52	4.82166
0.509	0.1401	0.532	0.166026	0.544	0.0873496	0.473	5.20821	0.521	4.63238	0.521	4.82597
0.51	0.140069	0.532	0.165976	0.545	0.0870627	0.474	5.21245	0.521	4.63627	0.521	4.83019
0.51	0.140349	0.533	0.166276	0.545	0.0873876	0.474	5.21654	0.522	4.64009	0.522	4.83443
0.511	0.140642	0.533	0.166512	0.546	0.087547	0.475	5.22082	0.522	4.64348	0.522	4.8387
0.511	0.140865	0.534	0.166811	0.546	0.0876303	0.475	5.22553	0.523	4.64711	0.523	4.84282
0.512	0.141126	0.534	0.167189	0.547	0.0878248	0.476	5.22994	0.523	4.65089	0.523	4.8472
0.512	0.141112	0.535	0.167302	0.547	0.0877161	0.476	5.2345	0.524	4.65468	0.524	4.85174
0.513	0.141282	0.535	0.166949	0.548	0.0879118	0.477	5.23903	0.524	4.6584	0.524	4.85624
0.513	0.141323	0.536	0.167032	0.548	0.0881251	0.477	5.24316	0.525	4.66209	0.525	4.86063
0.514	0.141195	0.536	0.166997	0.549	0.0881467	0.477	5.24711	0.525	4.66543	0.525	4.86486
0.514	0.14095	0.537	0.167188	0.549	0.088286	0.478	5.2512	0.526	4.66895	0.526	4.86929
0.515	0.140956	0.537	0.167507	0.55	0.088428	0.478	5.2556	0.526	4.67282	0.526	4.87376
0.515	0.141096	0.538	0.167886	0.55	0.0885531	0.479	5.25978	0.527	4.67653	0.527	4.87809
0.516	0.141189	0.538	0.168299	0.551	0.0882449	0.479	5.26414	0.527	4.68039	0.527	4.88244
0.516	0.141308	0.539	0.168365	0.551	0.087721	0.48	5.26918	0.528	4.68429	0.528	4.88685
0.517	0.141502	0.539	0.168364	0.552	0.0874342	0.48	5.27413	0.528	4.68825	0.528	4.89142
0.517	0.14191	0.54	0.168446	0.552	0.0875234	0.481	5.27851	0.529	4.69219	0.529	4.89582
0.518	0.142021	0.54	0.168048	0.553	0.0875288	0.481	5.28265	0.529	4.69589	0.529	4.90029
0.518	0.142014	0.541	0.167834	0.553	0.0879511	0.482	5.28696	0.529	4.69945	0.53	4.90493
0.519	0.142001	0.541	0.167711	0.554	0.0884395	0.482	5.29135	0.53	4.70328	0.53	4.90918
0.519	0.141873	0.542	0.16761	0.554	0.0886166	0.482	5.29558	0.53	4.7074	0.531	4.91366
0.52	0.142208	0.542	0.16762	0.555	0.0885788	0.483	5.29924	0.531	4.71136	0.531	4.91817
0.52	0.142787	0.543	0.167834	0.555	0.0882337	0.483	5.30335	0.531	4.71535	0.532	4.92226
0.521	0.142879	0.543	0.168344	0.556	0.088197	0.484	5.3077	0.532	4.71929	0.532	4.92639
0.521	0.142791	0.544	0.16887	0.556	0.0880769	0.484	5.31245	0.532	4.72312	0.533	4.93041
0.522	0.142962	0.544	0.168907	0.557	0.0881983	0.485	5.31713	0.533	4.72689	0.533	4.93446
0.522	0.143074	0.545	0.168776	0.557	0.0885032	0.485	5.32159	0.533	4.73084	0.534	4.93841
0.523	0.14332	0.545	0.168774	0.558	0.0887239	0.486	5.32588	0.534	4.73456	0.534	4.94215
0.523	0.143203	0.546	0.168638	0.558	0.088687	0.486	5.33003	0.534	4.73868	0.534	4.94638
0.524	0.142978	0.546	0.168232	0.559	0.0885551	0.487	5.33465	0.535	4.74291	0.535	4.9501
0.524	0.142947	0.547	0.16822	0.559	0.0887765	0.487	5.3392	0.535	4.74708	0.535	4.95382
0.525	0.142745	0.547	0.168544	0.56	0.0890127	0.487	5.34336	0.536	4.75109	0.536	4.95779
0.525	0.142728	0.548	0.169085	0.56	0.0887232	0.488	5.34748	0.536	4.75512	0.536	4.96197
0.526	0.142974	0.548	0.169622	0.561	0.0883017	0.488	5.35144	0.537	4.75921	0.537	4.96608
0.526	0.143372	0.549	0.169965	0.561	0.0877118	0.489	5.35526	0.537	4.76312	0.537	4.97011
0.526	0.143487	0.549	0.170115	0.562	0.0880939	0.489	5.35914	0.538	4.76717	0.538	4.97392
0.527	0.143747	0.55	0.169878	0.562	0.0885918	0.49	5.36337	0.538	4.77111	0.538	4.97781
0.527	0.143846	0.55	0.169883	0.563	0.0886795	0.49	5.36765	0.539	4.77508	0.539	4.98172
0.528	0.143973	0.551	0.169951	0.563	0.0891649	0.49	5.37158	0.539	4.77906	0.539	4.98525
0.528	0.144117	0.551	0.169998	0.564	0.0893822	0.491	5.3751	0.54	4.78293	0.54	4.98872
0.529	0.144136	0.552	0.17009	0.564	0.0894879	0.491	5.37879	0.54	4.78707	0.54	4.99276
0.529	0.144545	0.552	0.170533	0.565	0.0890777	0.492	5.38278	0.541	4.791	0.541	4.99681
0.53	0.144466	0.553	0.170823	0.565	0.0887548	0.492	5.38663	0.541	4.79524	0.541	5.00119
0.53	0.144239	0.553	0.170957	0.566	0.0887888	0.493	5.39066	0.542	4.79946	0.541	5.00542
0.531	0.144213	0.554	0.171144	0.566	0.0888539	0.493	5.39442	0.542	4.80312	0.542	5.00937
0.531	0.144222	0.554	0.170834	0.567	0.089084	0.493	5.39818	0.543	4.80681	0.542	5.01359
0.532	0.144139	0.555	0.170675	0.567	0.0893875	0.494	5.40211	0.543	4.81081	0.543	5.01762
0.532	0.144303	0.555	0.170723	0.568	0.0894413	0.494	5.40614	0.544	4.81483	0.543	5.02156
0.532	0.144407	0.556	0.171576	0.568	0.0898754	0.495	5.41016	0.544	4.81914	0.544	5.026
0.533	0.144735	0.556	0.172318	0.569	0.0897713	0.495	5.41408	0.545	4.82339	0.544	5.03031
0.533	0.144792	0.557	0.172656	0.569	0.0897705	0.496	5.41805	0.545	4.8274	0.545	5.03449
0.534	0.14487	0.557	0.17246	0.57	0.0899271	0.496	5.42228	0.546	4.8312	0.545	5.03875
0.534	0.145241	0.558	0.172436	0.57	0.0899172	0.496	5.42641	0.546	4.83501	0.546	5.04305
0.535	0.145348	0.558	0.172568	0.571	0.0899952	0.497	5.43068	0.547	4.83887	0.546	5.04709
0.535	0.145102	0.559	0.172439	0.571	0.0903518	0.497	5.43495	0.547	4.84316	0.547	5.05094
0.536	0.145427	0.559	0.172215	0.572	0.0905066	0.498	5.43911	0.548	4.8473	0.547	5.05516
0.536	0.145552	0.56	0.172133	0.572	0.0908995	0.498	5.44317	0.548	4.85096	0.548	5.05955
0.537	0.145478	0.56	0.172199	0.573	0.090921	0.499	5.44728	0.549	4.85505	0.548	5.06408
0.537	0.145492	0.561	0.172132	0.573	0.090537	0.499	5.45159	0.549	4.85921	0.549	5.06875
0.538	0.145568	0.561	0.172154	0.574	0.0907877	0.499	5.45605	0.55	4.86313	0.549	5.07319
0.538	0.145721	0.562	0.172352	0.574	0.0911392	0.5	5.46059	0.55	4.867	0.55	5.07728
0.539	0.145883	0.562	0.172812	0.575	0.0914879	0.5	5.46499	0.551	4.87106	0.55	5.08134
0.539	0.145856	0.563	0.172968	0.576	0.0911957	0.501	5.46909	0.551	4.87535	0.551	5.08562
0.54	0.145813	0.563	0.17304	0.576	0.0909691	0.501	5.47332	0.552	4.87966	0.551	5.08949
0.54	0.145962	0.564	0.173201	0.577	0.0909132	0.502	5.47788	0.552	4.88381	0.552	5.09315
0.541	0.146048	0.564	0.173352	0.577	0.0908097	0.502	5.48245	0.553	4.88784	0.552	5.0971
0.541	0.146079	0.565	0.173722	0.578	0.0907627	0.503	5.48705	0.553	4.89167	0.553	5.10143
0.541	0.146362	0.565	0.173876	0.578	0.0908379	0.503	5.49113	0.554	4.89542	0.553	5.1059
0.542	0.146554	0.565	0.173925	0.579	0.0908721	0.504	5.49546	0.554	4.89924	0.554	5.10997
0.542	0.146658	0.566	0.173955	0.579	0.0907569	0.504	5.49986	0.555	4.90281	0.554	5.11401
0.543	0.146753	0.566	0.173655	0.58	0.0906047	0.504	5.50376	0.555	4.90654	0.555	5.11837
0.543	0.14635	0.567	0.173554	0.58	0.0908785	0.505	5.50761	0.556	4.9103	0.555	5.12257
0.544	0.146116	0.567	0.173862	0.581	0.0911114	0.505	5.51161	0.556	4.91385	0.556	5.12685
0.544	0.145986	0.568	0.174274	0.581	0.0911076	0.506	5.51612	0.557	4.91751	0.556	5.13105
0.545	0.146321	0.568	0.174334	0.582	0.0914013	0.506	5.52042	0.557	4.92097	0.557	5.13526
0.545	0.146542	0.569	0.17407	0.582	0.0918723	0.507	5.52463	0.558	4.92444	0.557	5.1394
0.546	0.146815	0.569	0.174171	0.583	0.0916794	0.507	5.52898	0.558	4.92794	0.558	5.14335
0.546	0.146803	0.57	0.174179	0.583	0.0913774	0.508	5.53345	0.558	4.93141	0.558	5.14742
0.547	0.146661	0.57	0.174336	0.584	0.0913541	0.508	5.53755	0.559	4.93531	0.559	5.15156
0.547	0.14643	0.571	0.174435	0.584	0.0914037	0.508	5.54154	0.559	4.93878	0.559	5.15594
0.548	0.146723	0.571	0.174138	0.585	0.0914197	0.509	5.5457	0.56	4.94198	0.56	5.16062
0.548	0.147166	0.572	0.174238	0.585	0.0912945	0.509	5.54987	0.56	4.94557	0.56	5.16516
0.549	0.147688	0.572	0.174664	0.586	0.09099	0.51	5.55428	0.561	4.94901	0.561	5.16967
0.549	0.147717	0.573	0.175191	0.586	0.0911126	0.51	5.55862	0.561	4.95229	0.561	5.17383
0.55	0.147826	0.573	0.17531	0.587	0.0911788	0.511	5.56319	0.562	4.95585	0.562	5.17788
0.55	0.147972	0.574	0.17531	0.588	0.091561	0.511	5.56767	0.562	4.95991	0.562	5.18205
0.551	0.147737	0.574	0.175378	0.588	0.0918144	0.512	5.57187	0.563	4.96389	0.563	5.18618
0.551	0.148239	0.575	0.175292	0.589	0.092176	0.512	5.57657	0.563	4.96769	0.563	5.19016
0.552	0.148401	0.575	0.175386	0.589	0.0922791	0.513	5.58144	0.564	4.97172	0.563	5.19458
0.552	0.148339	0.576	0.175399	0.59	0.0925631	0.513	5.58601	0.564	4.97566	0.564	5.19924
0.553	0.1484	0.576	0.175695	0.59	0.0922876	0.513	5.59059	0.565	4.97938	0.564	5.20381
0.553	0.148451	0.577	0.17625	0.591	0.0919582	0.514	5.5948	0.565	4.98311	0.565	5.20799
0.554	0.148646	0.577	0.176463	0.591	0.0916253	0.514	5.59871	0.566	4.98673	0.565	5.21233
0.554	0.149303	0.578	0.17668	0.592	0.0916457	0.515	5.60282	0.566	4.99053	0.566	5.21673
0.555	0.14953	0.578	0.176707	0.592	0.0920306	0.515	5.60721	0.567	4.99472	0.566	5.22095
0.555	0.149736	0.579	0.176767	0.593	0.0923173	0.516	5.61157	0.567	4.99864	0.567	5.22478
0.556	0.149887	0.579	0.176781	0.593	0.0922214	0.516	5.61623	0.568	5.00281	0.567	5.22873
0.556	0.149528	0.58	0.176684	0.594	0.0923196	0.517	5.6207	0.568	5.00692	0.568	5.23253
0.557	0.14971	0.58	0.176558	0.594	0.0923531	0.517	5.62523	0.569	5.01102	0.568	5.23664
0.557	0.149834	0.581	0.176395	0.595	0.0926074	0.518	5.62978	0.569	5.01521	0.569	5.24074
0.557	0.149516	0.581	0.176852	0.595	0.0927255	0.518	5.63404	0.57	5.01956	0.569	5.2445
0.558	0.149777	0.582	0.177274	0.596	0.0926374	0.518	5.63852	0.57	5.02342	0.57	5.24818
0.558	0.149679	0.583	0.177721	0.596	0.0928709	0.519	5.64284	0.571	5.02722	0.57	5.25222
0.559	0.149594	0.583	0.177719	0.597	0.092882	0.519	5.64682	0.571	5.03094	0.571	5.25632
0.559	0.149742	0.584	0.17755	0.597	0.0927172	0.52	5.65066	0.572	5.03469	0.571	5.2605
0.56	0.149773	0.584	0.177659	0.598	0.092982	0.52	5.65478	0.572	5.03852	0.572	5.2644
0.56	0.149715	0.585	0.177948	0.598	0.0931373	0.521	5.65894	0.573	5.04262	0.572	5.26802
0.561	0.149818	0.585	0.17789	0.599	0.0932462	0.521	5.66327	0.573	5.04668	0.573	5.27177
0.561	0.150096	0.586	0.177926	0.599	0.0934728	0.522	5.66698	0.574	5.05084	0.573	5.27571
0.562	0.150154	0.586	0.178465	0.6	0.0937461	0.522	5.67094	0.574	5.05501	0.574	5.27982
0.562	0.150419	0.587	0.178905	0.6	0.0936591	0.522	5.67483	0.574	5.0589	0.574	5.28392
0.562	0.150601	0.587	0.179207	0.601	0.0934585	0.523	5.67887	0.575	5.06265	0.574	5.28792
0.563	0.150576	0.588	0.179451	0.601	0.0929272	0.523	5.68315	0.575	5.06648	0.575	5.29202
0.563	0.150802	0.588	0.178864	0.602	0.0925858	0.524	5.68726	0.576	5.07034	0.575	5.29602
0.564	0.150993	0.589	0.178675	0.602	0.0927028	0.524	5.69091	0.576	5.07402	0.576	5.29988
0.564	0.150568	0.589	0.178523	0.603	0.0927881	0.524	5.69464	0.577	5.07784	0.576	5.30403
0.565	0.150383	0.59	0.178905	0.603	0.092899	0.525	5.69845	0.577	5.08189	0.577	5.30842
0.565	0.150381	0.59	0.178982	0.604	0.0930085	0.525	5.70242	0.578	5.08602	0.577	5.31268
0.566	0.150778	0.591	0.178936	0.604	0.0932512	0.526	5.70685	0.578	5.08996	0.578	5.31683
0.566	0.150617	0.591	0.179205	0.605	0.0937486	0.526	5.71104	0.579	5.09403	0.578	5.32062
0.567	0.1509	0.592	0.179652	0.605	0.09428	0.527	5.71522	0.579	5.09813	0.579	5.3247
0.567	0.151073	0.592	0.179915	0.606	0.0942169	0.527	5.7193	0.58	5.1021	0.579	5.32917
0.568	0.151269	0.593	0.179777	0.606	0.0938877	0.527	5.72311	0.58	5.10635	0.58	5.33367
0.568	0.151145	0.593	0.179454	0.607	0.093974	0.528	5.72693	0.581	5.11046	0.58	5.3382
0.568	0.150958	0.594	0.179615	0.607	0.0943105	0.528	5.7308	0.581	5.11436	0.581	5.34252
0.569	0.150732	0.594	0.179841	0.608	0.0946623	0.529	5.73482	0.582	5.11847	0.581	5.34687
0.569	0.151003	0.595	0.179986	0.608	0.0943809	0.529	5.73861	0.582	5.12227	0.582	5.35146
0.57	0.151413	0.595	0.180015	0.609	0.094395	0.53	5.74265	0.583	5.12612	0.582	5.3557
0.57	0.151395	0.596	0.179999	0.609	0.0944273	0.53	5.74713	0.583	5.13011	0.583	5.3599
0.571	0.151638	0.596	0.180237	0.61	0.0943953	0.53	5.75144	0.584	5.13439	0.583	5.36406
0.571	0.1518	0.597	0.180443	0.61	0.0939502	0.531	5.75572	0.584	5.13845	0.584	5.36783
0.572	0.152028	0.597	0.180472	0.611	0.0936484	0.531	5.76009	0.585	5.1424	0.584	5.37172
0.572	0.152127	0.598	0.180175	0.611	0.0937559	0.532	5.7647	0.585	5.14648	0.585	5.37578
0.573	0.151989	0.598	0.180031	0.612	0.0940758	0.532	5.7695	0.586	5.15024	0.585	5.38015
0.573	0.152229	0.599	0.179743	0.612	0.0942154	0.533	5.77369	0.586	5.1541	0.586	5.38476
0.574	0.15263	0.599	0.179374	0.613	0.0942357	0.533	5.77798	0.587	5.15822	0.586	5.38913
0.574	0.152818	0.6	0.179554	0.613	0.0946218	0.534	5.78209	0.587	5.16243	0.587	5.39339
0.575	0.152911	0.6	0.180308	0.614	0.0946844	0.534	5.7863	0.588	5.16651	0.587	5.39783
0.575	0.152882	0.601	0.180592	0.614	0.0950561	0.535	5.79058	0.588	5.17019	0.588	5.40207
0.576	0.152736	0.601	0.180885	0.615	0.0952249	0.535	5.79508	0.589	5.17394	0.588	5.40646
0.576	0.153103	0.602	0.181125	0.615	0.09493	0.535	5.79928	0.589	5.17773	0.589	5.41089
0.577	0.153437	0.602	0.181176	0.616	0.0952724	0.536	5.80386	0.59	5.18138	0.589	5.41517
0.577	0.153373	0.603	0.181028	0.616	0.0954726	0.536	5.80837	0.59	5.18501	0.59	5.41931
0.578	0.153198	0.603	0.180798	0.617	0.0952277	0.537	5.81273	0.591	5.18852	0.59	5.42361
0.578	0.15319	0.604	0.180666	0.617	0.0950304	0.537	5.81723	0.591	5.19202	0.591	5.42777
0.579	0.15307	0.604	0.180549	0.618	0.0948247	0.538	5.82187	0.592	5.19587	0.591	5.43209
0.579	0.153028	0.605	0.181119	0.618	0.0949089	0.538	5.82638	0.592	5.19995	0.592	5.43632
0.58	0.15327	0.605	0.181379	0.619	0.094764	0.539	5.83068	0.593	5.20394	0.592	5.44059
0.58	0.153445	0.606	0.181405	0.619	0.0949186	0.539	5.83502	0.593	5.20766	0.593	5.44493
0.581	0.154117	0.606	0.181863	0.62	0.0949712	0.539	5.83948	0.594	5.21119	0.593	5.4496
0.581	0.154184	0.607	0.182329	0.62	0.0951472	0.54	5.84395	0.594	5.21464	0.594	5.45431
0.582	0.153803	0.607	0.182506	0.621	0.0952137	0.54	5.84812	0.595	5.21808	0.594	5.45886
0.582	0.153886	0.608	0.18296	0.621	0.0954182	0.541	5.85224	0.595	5.22165	0.595	5.4631
0.583	0.154219	0.608	0.183121	0.622	0.0957606	0.541	5.85677	0.596	5.22527	0.595	5.46755
0.583	0.154673	0.609	0.182861	0.623	0.0956837	0.542	5.86139	0.596	5.22919	0.596	5.47164
0.584	0.154593	0.609	0.182599	0.623	0.0955219	0.542	5.86601	0.597	5.23305	0.596	5.4756
0.584	0.15468	0.61	0.182923	0.624	0.0957834	0.543	5.8706	0.597	5.23665	0.597	5.47947
0.585	0.154947	0.61	0.183267	0.624	0.095974	0.543	5.8751	0.598	5.24056	0.597	5.48379
0.585	0.155076	0.611	0.183434	0.625	0.0963871	0.544	5.87961	0.598	5.24472	0.598	5.48823
0.586	0.155114	0.611	0.183778	0.625	0.0964756	0.544	5.8846	0.599	5.24895	0.598	5.4925
0.586	0.155012	0.612	0.183728	0.626	0.0959577	0.545	5.889	0.599	5.25296	0.599	5.49642
0.586	0.154658	0.612	0.183707	0.626	0.0955596	0.545	5.89344	0.6	5.25624	0.599	5.50046
0.587	0.154674	0.613	0.183524	0.627	0.0953184	0.545	5.8979	0.6	5.25967	0.6	5.50468
0.587	0.154782	0.613	0.18322	0.627	0.0954513	0.546	5.90232	0.601	5.26364	0.6	5.50892
0.588	0.155072	0.614	0.183575	0.628	0.0958045	0.546	5.90673	0.601	5.26757	0.601	5.51268
0.588	0.155209	0.614	0.183767	0.628	0.0960555	0.547	5.91106	0.602	5.27182	0.601	5.51658
0.589	0.155379	0.615	0.184052	0.629	0.0963999	0.547	5.91581	0.602	5.27582	0.602	5.52073
0.589	0.155331	0.615	0.184255	0.629	0.0966578	0.548	5.92037	0.603	5.2801	0.602	5.52459
0.59	0.15553	0.616	0.184339	0.63	0.0965201	0.548	5.92521	0.603	5.28416	0.603	5.52825
0.59	0.155443	0.616	0.184602	0.63	0.0967514	0.549	5.92975	0.604	5.28843	0.603	5.53189
0.591	0.155555	0.617	0.184713	0.631	0.0969868	0.549	5.93389	0.604	5.29269	0.604	5.53523
0.591	0.155779	0.617	0.184348	0.631	0.096927	0.549	5.93794	0.605	5.29675	0.604	5.53905
0.592	0.156226	0.618	0.184192	0.632	0.0970032	0.55	5.94201	0.605	5.30048	0.604	5.54295
0.592	0.156259	0.618	0.18424	0.632	0.0970649	0.55	5.9461	0.606	5.30388	0.605	5.54676
0.593	0.156105	0.619	0.184755	0.633	0.0972247	0.551	5.95019	0.606	5.30746	0.605	5.55065
0.593	0.156161	0.619	0.185345	0.633	0.0969535	0.551	5.95392	0.607	5.31123	0.606	5.55479
0.594	0.156268	0.62	0.185656	0.634	0.0968136	0.552	5.95795	0.607	5.31517	0.606	5.55871
0.594	0.155888	0.62	0.185933	0.634	0.0965313	0.552	5.96259	0.608	5.31916	0.607	5.56217
0.595	0.155438	0.621	0.186082	0.635	0.0965595	0.552	5.96701	0.608	5.3229	0.607	5.56568
0.595	0.155639	0.621	0.185943	0.635	0.096427	0.553	5.97121	0.609	5.32643	0.608	5.56929
0.595	0.155876	0.622	0.185997	0.636	0.0963905	0.553	5.97542	0.609	5.33032	0.608	5.57319
0.596	0.156037	0.623	0.186098	0.636	0.0961736	0.554	5.97939	0.61	5.33449	0.609	5.57738
0.596	0.156227	0.623	0.186046	0.637	0.0964228	0.554	5.98305	0.61	5.33855	0.609	5.58157
0.597	0.156066	0.624	0.185815	0.637	0.096813	0.555	5.98668	0.611	5.34265	0.61	5.58589
0.597	0.156341	0.624	0.185911	0.638	0.0969774	0.555	5.99072	0.611	5.34633	0.61	5.59033
0.598	0.156472	0.625	0.186119	0.638	0.0969677	0.555	5.99464	0.612	5.3501	0.611	5.59452
0.598	0.156834	0.625	0.186552	0.639	0.0969381	0.556	5.99874	0.612	5.35394	0.611	5.59861
0.599	0.156751	0.626	0.186854	0.639	0.0968019	0.556	6.00273	0.613	5.35797	0.612	5.60281
0.599	0.156793	0.626	0.187193	0.64	0.0969588	0.557	6.00685	0.613	5.36203	0.612	5.60686
0.6	0.157042	0.627	0.18758	0.64	0.0969662	0.557	6.01107	0.614	5.36649	0.613	5.611
0.6	0.157133	0.627	0.186942	0.641	0.0969813	0.558	6.0154	0.614	5.37091	0.613	5.61503
0.6	0.156959	0.628	0.186211	0.641	0.0968731	0.558	6.01952	0.615	5.37502	0.614	5.61923
0.601	0.157067	0.628	0.185782	0.642	0.0971304	0.558	6.02362	0.615	5.37888	0.614	5.62332
0.601	0.157269	0.629	0.185963	0.642	0.0971447	0.559	6.02786	0.616	5.38264	0.615	5.6274
0.602	0.157193	0.629	0.186516	0.643	0.097655	0.559	6.03189	0.616	5.38653	0.615	5.6316
0.602	0.15693	0.63	0.187089	0.644	0.0981241	0.56	6.0359	0.617	5.39035	0.616	5.6358
0.603	0.156963	0.63	0.187411	0.644	0.0983031	0.56	6.04062	0.617	5.39434	0.616	5.6402
0.603	0.156943	0.63	0.187517	0.645	0.0985559	0.561	6.04539	0.618	5.39838	0.617	5.64476
0.604	0.157246	0.631	0.18764	0.645	0.0986389	0.561	6.04985	0.618	5.40239	0.617	5.64925
0.604	0.157396	0.631	0.187628	0.646	0.0985501	0.562	6.05398	0.619	5.40614	0.618	5.6537
0.605	0.157639	0.632	0.187467	0.646	0.0984049	0.562	6.05809	0.619	5.4099	0.618	5.65778
0.605	0.157681	0.632	0.187496	0.647	0.0984089	0.562	6.06225	0.62	5.414	0.619	5.66195
0.606	0.157798	0.633	0.187418	0.647	0.0984966	0.563	6.06622	0.62	5.4179	0.619	5.66619
0.606	0.157913	0.633	0.187315	0.648	0.098591	0.563	6.0709	0.621	5.422	0.619	5.67036
0.607	0.157762	0.634	0.187284	0.648	0.0987298	0.564	6.07578	0.621	5.42586	0.62	5.67421
0.607	0.157765	0.634	0.187689	0.649	0.0987487	0.564	6.08045	0.622	5.42967	0.62	5.67845
0.608	0.157706	0.635	0.187836	0.649	0.0985476	0.565	6.08495	0.622	5.43345	0.621	5.68273
0.608	0.157998	0.635	0.188316	0.65	0.0983327	0.565	6.0891	0.623	5.43709	0.621	5.68679
0.609	0.158514	0.636	0.188729	0.65	0.0982771	0.566	6.09295	0.623	5.44016	0.622	5.69088
0.609	0.159035	0.636	0.188594	0.651	0.0982238	0.566	6.09733	0.623	5.44341	0.622	5.69508
0.61	0.159352	0.637	0.188398	0.651	0.0984722	0.566	6.10157	0.624	5.44695	0.623	5.69916
0.61	0.159428	0.637	0.188351	0.652	0.0988053	0.567	6.1061	0.624	5.45052	0.623	5.70338
0.61	0.159118	0.638	0.188564	0.652	0.0989814	0.567	6.11073	0.625	5.45413	0.624	5.70754
0.611	0.158778	0.638	0.188878	0.653	0.0992405	0.568	6.11493	0.625	5.45763	0.624	5.71173
0.611	0.158612	0.639	0.189134	0.654	0.0994999	0.568	6.11935	0.626	5.46125	0.625	5.71589
0.612	0.158818	0.639	0.188994	0.654	0.0996093	0.569	6.12365	0.626	5.46467	0.625	5.72024
0.612	0.159118	0.64	0.188968	0.655	0.0996002	0.569	6.12816	0.627	5.46819	0.626	5.72471
0.613	0.159615	0.64	0.189019	0.655	0.0993806	0.57	6.13229	0.627	5.47208	0.626	5.72905
0.613	0.159724	0.641	0.189143	0.656	0.0993814	0.57	6.13631	0.628	5.4757	0.627	5.73336
0.614	0.159995	0.641	0.189201	0.656	0.0996582	0.57	6.14045	0.628	5.47904	0.627	5.7377
0.614	0.160171	0.642	0.189415	0.657	0.100042	0.571	6.1447	0.629	5.48227	0.628	5.74207
0.615	0.159916	0.642	0.189639	0.657	0.10019	0.571	6.14923	0.629	5.48591	0.628	5.74645
0.615	0.160046	0.643	0.189726	0.658	0.0999471	0.572	6.15396	0.63	5.48957	0.629	5.75071
0.616	0.16017	0.643	0.189359	0.658	0.100031	0.572	6.1586	0.63	5.49334	0.629	5.75477
0.616	0.160131	0.644	0.189137	0.659	0.10011	0.573	6.16336	0.63	5.49696	0.63	5.75902
0.617	0.160406	0.644	0.189301	0.659	0.100183	0.573	6.16802	0.631	5.50048	0.63	5.76319
0.617	0.160725	0.645	0.189826	0.66	0.10022	0.574	6.17243	0.631	5.50413	0.631	5.76737
0.618	0.160745	0.645	0.190224	0.66	0.100223	0.574	6.17713	0.632	5.5079	0.631	5.77175
0.618	0.160942	0.646	0.190527	0.661	0.100082	0.575	6.18139	0.632	5.5116	0.632	5.776
0.619	0.161269	0.646	0.190468	0.661	0.0999542	0.575	6.18552	0.633	5.51545	0.632	5.78023
0.619	0.161322	0.647	0.190216	0.662	0.0996148	0.575	6.18984	0.633	5.51931	0.633	5.78445
0.62	0.161033	0.647	0.18991	0.663	0.0998236	0.576	6.19415	0.634	5.52296	0.633	5.78836
0.62	0.160996	0.648	0.189733	0.663	0.10007	0.576	6.19856	0.634	5.5268	0.634	5.79212
0.621	0.161136	0.648	0.18977	0.664	0.100133	0.577	6.20284	0.635	5.53068	0.634	5.79616
0.621	0.16153	0.649	0.190392	0.664	0.100125	0.577	6.20714	0.635	5.53443	0.635	5.80009
0.622	0.161647	0.649	0.19126	0.665	0.100009	0.578	6.21165	0.636	5.53804	0.635	5.80397
0.622	0.161758	0.65	0.191373	0.665	0.100288	0.578	6.2163	0.636	5.54205	0.636	5.80798
0.623	0.161919	0.65	0.19154	0.666	0.100483	0.579	6.22097	0.637	5.54621	0.636	5.81162
0.623	0.162174	0.651	0.191892	0.666	0.0998881	0.579	6.22535	0.637	5.54994	0.637	5.81556
0.624	0.162079	0.651	0.191687	0.667	0.09933	0.579	6.22948	0.638	5.55353	0.637	5.81971
0.624	0.161942	0.652	0.191667	0.667	0.0992109	0.58	6.23327	0.638	5.55742	0.638	5.82364
0.625	0.161822	0.652	0.191581	0.668	0.0994634	0.58	6.23702	0.639	5.56134	0.638	5.82759
0.625	0.161909	0.653	0.191455	0.668	0.0999384	0.581	6.24123	0.639	5.56531	0.639	5.8315
0.626	0.161839	0.654	0.191717	0.669	0.100048	0.581	6.24552	0.64	5.56921	0.639	5.83498
0.626	0.161661	0.654	0.19207	0.669	0.100514	0.582	6.25001	0.64	5.57306	0.64	5.83904
0.627	0.16195	0.655	0.192144	0.67	0.100391	0.582	6.25417	0.641	5.57679	0.64	5.84284
0.627	0.162597	0.655	0.192182	0.67	0.100544	0.583	6.258	0.641	5.58065	0.641	5.84655
0.628	0.162871	0.656	0.192579	0.671	0.100688	0.583	6.26194	0.642	5.58477	0.641	5.85045
0.628	0.162697	0.656	0.192972	0.671	0.100577	0.583	6.26609	0.642	5.58869	0.642	5.85432
0.628	0.162354	0.657	0.192925	0.672	0.100517	0.584	6.27003	0.643	5.59245	0.642	5.85808
0.629	0.162309	0.657	0.192983	0.672	0.100351	0.584	6.27415	0.643	5.59642	0.642	5.86204
0.629	0.162341	0.658	0.193211	0.672	0.100792	0.585	6.27825	0.644	5.60037	0.643	5.86622
0.63	0.162394	0.658	0.193481	0.673	0.100897	0.585	6.28206	0.644	5.60449	0.643	5.87063
0.63	0.162525	0.659	0.193694	0.673	0.101343	0.585	6.28569	0.645	5.60852	0.644	5.87474
0.631	0.162638	0.659	0.193619	0.674	0.101692	0.586	6.28951	0.645	5.61264	0.644	5.87844
0.631	0.162793	0.66	0.193403	0.674	0.101756	0.586	6.29356	0.646	5.61628	0.645	5.88241
0.632	0.162637	0.66	0.193561	0.675	0.10177	0.587	6.29778	0.646	5.62004	0.645	5.88674
0.632	0.162364	0.661	0.193696	0.676	0.101146	0.587	6.30193	0.647	5.6237	0.646	5.89104
0.633	0.162299	0.661	0.193682	0.676	0.101087	0.588	6.30613	0.647	5.62779	0.646	5.89506
0.633	0.162536	0.662	0.193383	0.677	0.101281	0.588	6.31048	0.648	5.63178	0.647	5.89912
0.634	0.162757	0.662	0.193303	0.677	0.101343	0.589	6.31465	0.648	5.63567	0.647	5.90334
0.634	0.163122	0.663	0.193505	0.678	0.101403	0.589	6.31897	0.649	5.63994	0.648	5.90757
0.635	0.163124	0.663	0.193805	0.678	0.101405	0.589	6.32328	0.649	5.64436	0.648	5.91211
0.635	0.163509	0.664	0.194057	0.679	0.101374	0.59	6.32735	0.65	5.64861	0.649	5.91663
0.636	0.164007	0.664	0.194041	0.679	0.101711	0.59	6.33142	0.65	5.65267	0.649	5.92075
0.636	0.164011	0.665	0.194564	0.68	0.101741	0.591	6.33553	0.651	5.6567	0.65	5.92497
0.636	0.163902	0.665	0.195071	0.68	0.101751	0.591	6.33976	0.651	5.66035	0.65	5.92929
0.637	0.163851	0.666	0.194578	0.681	0.101697	0.592	6.34431	0.652	5.66392	0.651	5.93368
0.637	0.16393	0.666	0.194294	0.681	0.101898	0.592	6.34913	0.652	5.66783	0.651	5.93789
0.638	0.164139	0.667	0.194093	0.682	0.101989	0.593	6.35368	0.653	5.67157	0.652	5.94239
0.638	0.164615	0.667	0.194228	0.682	0.101724	0.593	6.35827	0.653	5.67545	0.652	5.9467
0.639	0.164989	0.668	0.19387	0.683	0.101882	0.593	6.36279	0.654	5.67945	0.653	5.95089
0.639	0.165344	0.668	0.19361	0.683	0.102355	0.594	6.3671	0.654	5.68342	0.653	5.95495
0.64	0.165429	0.668	0.194153	0.684	0.102748	0.594	6.37164	0.655	5.68758	0.654	5.95902
0.64	0.165337	0.669	0.194864	0.684	0.102853	0.595	6.37624	0.655	5.69185	0.654	5.96272
0.641	0.164808	0.669	0.195567	0.685	0.102721	0.595	6.38061	0.656	5.69537	0.655	5.96655
0.641	0.164679	0.67	0.195175	0.685	0.102402	0.596	6.38466	0.656	5.69876	0.655	5.97036
0.642	0.164952	0.67	0.194671	0.686	0.102208	0.596	6.38885	0.657	5.70216	0.656	5.97461
0.642	0.165181	0.671	0.194684	0.686	0.10218	0.597	6.39306	0.657	5.70544	0.656	5.97927
0.643	0.165518	0.671	0.19494	0.687	0.102344	0.597	6.39776	0.658	5.70903	0.657	5.98405
0.643	0.165714	0.672	0.195056	0.687	0.10256	0.598	6.40224	0.658	5.713	0.657	5.98833
0.644	0.165869	0.672	0.195177	0.688	0.102528	0.598	6.40648	0.659	5.71702	0.658	5.99247
0.644	0.166045	0.673	0.195187	0.689	0.102527	0.598	6.41155	0.659	5.72014	0.658	5.99658
0.645	0.166319	0.673	0.195619	0.689	0.102738	0.599	6.41615	0.66	5.72316	0.659	6.0005
0.645	0.166103	0.674	0.195977	0.69	0.103013	0.599	6.42054	0.66	5.72647	0.659	6.00436
0.646	0.165973	0.674	0.196392	0.69	0.10329	0.6	6.42555	0.661	5.72972	0.66	6.00814
0.646	0.166182	0.675	0.196428	0.691	0.10297	0.6	6.42977	0.661	5.73317	0.66	6.01212
0.647	0.166291	0.675	0.196142	0.691	0.102674	0.601	6.43375	0.662	5.73689	0.661	6.01664
0.647	0.166129	0.676	0.196077	0.692	0.1027	0.601	6.43795	0.662	5.74074	0.661	6.02142
0.648	0.16625	0.676	0.196156	0.692	0.102918	0.602	6.44219	0.662	5.74429	0.662	6.02614
0.648	0.166288	0.677	0.196414	0.693	0.103014	0.602	6.44633	0.663	5.74777	0.662	6.0307
0.649	0.166619	0.677	0.196154	0.693	0.103166	0.603	6.45088	0.663	5.75111	0.663	6.0349
0.649	0.166798	0.678	0.196298	0.694	0.103323	0.603	6.45563	0.664	5.75446	0.663	6.03904
0.65	0.166783	0.678	0.196773	0.694	0.103408	0.603	6.4602	0.664	5.75777	0.664	6.04334
0.65	0.1667	0.679	0.197057	0.695	0.103283	0.604	6.46482	0.665	5.76131	0.664	6.04744
0.651	0.166568	0.679	0.197121	0.695	0.10331	0.604	6.46955	0.665	5.76501	0.665	6.05135
0.651	0.166782	0.68	0.197272	0.696	0.103009	0.605	6.47419	0.666	5.76869	0.665	6.05534
0.652	0.166965	0.68	0.197397	0.696	0.103009	0.605	6.47894	0.666	5.77246	0.666	6.05955
0.652	0.167205	0.681	0.197271	0.697	0.103157	0.606	6.483	0.667	5.77642	0.666	6.06363
0.653	0.167706	0.681	0.196942	0.697	0.103339	0.606	6.48708	0.667	5.78029	0.667	6.06774
0.653	0.167942	0.682	0.197092	0.698	0.103687	0.607	6.49145	0.668	5.78442	0.667	6.07189
0.654	0.167769	0.682	0.197422	0.698	0.103861	0.607	6.4955	0.668	5.78806	0.668	6.07579
0.654	0.16769	0.683	0.19783	0.699	0.103825	0.608	6.49938	0.669	5.79185	0.668	6.07955
0.655	0.167493	0.683	0.197839	0.7	0.10388	0.608	6.50368	0.669	5.7956	0.669	6.08329
0.655	0.167462	0.684	0.198008	0.7	0.103565	0.609	6.50863	0.67	5.79925	0.669	6.08731
0.656	0.167341	0.684	0.198206	0.701	0.103333	0.609	6.51309	0.67	5.80287	0.67	6.09106
0.656	0.167407	0.685	0.197981	0.701	0.103482	0.609	6.51748	0.671	5.80709	0.67	6.09479
0.657	0.167463	0.685	0.198199	0.702	0.103373	0.61	6.52189	0.671	5.81114	0.671	6.09831
0.657	0.167644	0.686	0.198731	0.702	0.103594	0.61	6.52622	0.672	5.8152	0.671	6.10199
0.658	0.167971	0.686	0.199256	0.703	0.103729	0.611	6.53034	0.672	5.81932	0.672	6.10588
0.658	0.168052	0.687	0.199588	0.703	0.10403	0.611	6.53434	0.673	5.82341	0.672	6.10985
0.658	0.167839	0.687	0.19951	0.704	0.104287	0.612	6.53878	0.673	5.82704	0.673	6.11351
0.659	0.167647	0.688	0.199291	0.704	0.104457	0.612	6.54306	0.674	5.83048	0.673	6.11726
0.659	0.167279	0.688	0.199443	0.704	0.104527	0.613	6.54717	0.674	5.83391	0.674	6.12085
0.66	0.167318	0.689	0.199616	0.705	0.104802	0.613	6.55127	0.675	5.83763	0.674	6.12451
0.66	0.167486	0.689	0.199235	0.705	0.104531	0.613	6.55493	0.675	5.84164	0.674	6.12803
0.661	0.167799	0.69	0.198591	0.706	0.104095	0.614	6.55872	0.676	5.84566	0.675	6.13164
0.661	0.168163	0.69	0.198518	0.706	0.103904	0.614	6.56288	0.676	5.84984	0.675	6.1355
0.662	0.168104	0.691	0.198439	0.707	0.104002	0.615	6.56682	0.677	5.85353	0.676	6.13936
0.662	0.168215	0.691	0.198376	0.707	0.104044	0.615	6.57108	0.677	5.85745	0.676	6.14331
0.663	0.168289	0.692	0.198738	0.708	0.104124	0.616	6.57507	0.678	5.86147	0.677	6.14727
0.663	0.16833	0.692	0.199279	0.708	0.104247	0.616	6.57867	0.678	5.86526	0.677	6.15114
0.664	0.168323	0.693	0.199441	0.709	0.104355	0.616	6.58251	0.679	5.86921	0.678	6.15509
0.664	0.168504	0.693	0.199579	0.709	0.104257	0.617	6.5868	0.679	5.87321	0.678	6.15901
0.664	0.168346	0.694	0.199747	0.71	0.104437	0.617	6.59126	0.68	5.87698	0.679	6.16321
0.665	0.168303	0.694	0.199918	0.71	0.104416	0.618	6.59536	0.68	5.88094	0.679	6.16755
0.665	0.168697	0.695	0.199883	0.711	0.104283	0.618	6.59908	0.681	5.88474	0.68	6.17171
0.666	0.169172	0.695	0.19988	0.711	0.104406	0.619	6.60298	0.681	5.8889	0.68	6.17609
0.666	0.169363	0.696	0.199955	0.712	0.104723	0.619	6.60719	0.682	5.89281	0.681	6.18044
0.667	0.169228	0.696	0.200053	0.712	0.105071	0.619	6.61141	0.682	5.89654	0.681	6.18445
0.667	0.169383	0.697	0.200158	0.713	0.105185	0.62	6.61569	0.683	5.90039	0.682	6.18815
0.668	0.169324	0.697	0.200373	0.713	0.105221	0.62	6.62005	0.683	5.90446	0.682	6.1922
0.668	0.169143	0.698	0.200535	0.714	0.105259	0.621	6.62452	0.684	5.90838	0.683	6.19648
0.669	0.169373	0.698	0.200635	0.714	0.105278	0.621	6.62872	0.684	5.91244	0.683	6.20028
0.669	0.169585	0.699	0.200551	0.715	0.105365	0.622	6.63272	0.685	5.91619	0.684	6.20375
0.67	0.169688	0.699	0.200129	0.715	0.105482	0.622	6.63694	0.685	5.9197	0.684	6.20776
0.67	0.170136	0.7	0.19999	0.716	0.105343	0.623	6.64123	0.686	5.92331	0.685	6.21232
0.671	0.169952	0.7	0.199859	0.717	0.105215	0.623	6.64562	0.686	5.92697	0.685	6.21679
0.671	0.170002	0.701	0.200001	0.717	0.105107	0.623	6.65013	0.687	5.93086	0.686	6.22112
0.672	0.170244	0.701	0.200325	0.718	0.10498	0.624	6.65458	0.687	5.93486	0.686	6.22536
0.672	0.170422	0.702	0.200546	0.718	0.105116	0.624	6.65874	0.688	5.93829	0.687	6.22946
0.673	0.170461	0.702	0.201165	0.719	0.105574	0.625	6.66269	0.688	5.94176	0.687	6.23334
0.673	0.1706	0.703	0.201609	0.719	0.10565	0.625	6.66723	0.689	5.94531	0.688	6.23734
0.674	0.171196	0.703	0.201864	0.72	0.105967	0.626	6.6714	0.689	5.94889	0.688	6.24152
0.674	0.171659	0.704	0.202004	0.72	0.106179	0.626	6.67489	0.69	5.9522	0.689	6.24594
0.675	0.171451	0.704	0.201676	0.721	0.105927	0.627	6.67874	0.69	5.95552	0.689	6.25021
0.675	0.171188	0.705	0.20168	0.721	0.106024	0.627	6.68332	0.69	5.9591	0.69	6.25466
0.676	0.171017	0.705	0.201802	0.722	0.105928	0.628	6.68794	0.691	5.96241	0.69	6.25887
0.676	0.170983	0.706	0.201821	0.722	0.105656	0.628	6.69227	0.691	5.96562	0.691	6.26298
0.677	0.171143	0.706	0.201955	0.723	0.105894	0.628	6.69624	0.692	5.9689	0.691	6.26714
0.677	0.171467	0.707	0.202047	0.723	0.105857	0.629	6.70045	0.692	5.97217	0.692	6.27147
0.677	0.171672	0.707	0.202249	0.724	0.106201	0.629	6.70483	0.693	5.97583	0.692	6.27561
0.678	0.171625	0.708	0.202499	0.724	0.106602	0.63	6.70917	0.693	5.97919	0.693	6.27954
0.678	0.171647	0.708	0.202558	0.725	0.10649	0.63	6.71358	0.694	5.98245	0.693	6.28354
0.679	0.171441	0.709	0.202267	0.725	0.106197	0.631	6.7178	0.694	5.98588	0.694	6.2875
0.679	0.171397	0.709	0.20243	0.726	0.105957	0.631	6.72186	0.695	5.98943	0.694	6.29197
0.68	0.171317	0.71	0.202878	0.726	0.106101	0.632	6.72589	0.695	5.99278	0.695	6.29631
0.68	0.171595	0.71	0.203101	0.727	0.106401	0.632	6.73023	0.696	5.99603	0.695	6.30073
0.681	0.171639	0.711	0.203348	0.727	0.106427	0.632	6.73475	0.696	5.99955	0.696	6.30511
0.681	0.171782	0.711	0.202958	0.728	0.106594	0.633	6.73919	0.696	6.00292	0.696	6.30941
0.682	0.172394	0.712	0.20282	0.728	0.106909	0.633	6.7433	0.697	6.00622	0.697	6.31355
0.682	0.172994	0.712	0.203191	0.729	0.107143	0.634	6.74756	0.697	6.00931	0.697	6.31774
0.683	0.173147	0.713	0.203585	0.73	0.107474	0.634	6.75208	0.698	6.01275	0.698	6.32211
0.683	0.173068	0.713	0.204173	0.73	0.107688	0.635	6.75713	0.698	6.01656	0.698	6.32637
0.684	0.172915	0.714	0.204337	0.731	0.107486	0.635	6.76194	0.699	6.02043	0.699	6.33046
0.684	0.173045	0.714	0.204096	0.731	0.107175	0.636	6.76651	0.699	6.02445	0.699	6.33437
0.685	0.173178	0.715	0.20388	0.732	0.107045	0.636	6.77112	0.7	6.02822	0.7	6.3381
0.685	0.173057	0.715	0.203454	0.732	0.107003	0.637	6.77561	0.7	6.03201	0.7	6.34184
0.686	0.173031	0.716	0.203034	0.733	0.107063	0.637	6.77985	0.701	6.0357	0.701	6.3458
0.686	0.172811	0.716	0.2034	0.733	0.107117	0.638	6.78423	0.701	6.03963	0.701	6.34993
0.687	0.17283	0.717	0.203935	0.734	0.107403	0.638	6.78864	0.702	6.04345	0.702	6.3544
0.687	0.173264	0.717	0.204431	0.734	0.107754	0.639	6.79316	0.702	6.04714	0.702	6.35883
0.688	0.173646	0.718	0.204436	0.735	0.10809	0.639	6.79755	0.703	6.05113	0.703	6.3628
0.688	0.173567	0.718	0.204252	0.735	0.108359	0.639	6.80183	0.703	6.05493	0.703	6.3665
0.689	0.173363	0.719	0.204021	0.736	0.108176	0.64	6.80645	0.704	6.05884	0.704	6.37009
0.689	0.172928	0.719	0.204071	0.736	0.107895	0.64	6.81112	0.704	6.06305	0.704	6.37365
0.69	0.173196	0.72	0.20442	0.737	0.107691	0.641	6.8156	0.705	6.06734	0.705	6.37708
0.69	0.173569	0.72	0.204685	0.737	0.107743	0.641	6.82002	0.705	6.07167	0.705	6.38044
0.691	0.173747	0.721	0.204711	0.738	0.107709	0.642	6.8244	0.706	6.07558	0.706	6.38423
0.691	0.173876	0.721	0.204864	0.738	0.107755	0.642	6.8287	0.706	6.07908	0.706	6.38786
0.692	0.174054	0.722	0.205006	0.739	0.107449	0.643	6.83281	0.707	6.08261	0.706	6.39177
0.692	0.174039	0.722	0.204947	0.739	0.107456	0.643	6.83681	0.707	6.08643	0.707	6.39566
0.692	0.173665	0.723	0.205115	0.74	0.107631	0.643	6.84049	0.708	6.09001	0.707	6.39924
0.693	0.17361	0.723	0.20515	0.74	0.107951	0.644	6.8439	0.708	6.09378	0.708	6.40282
0.693	0.173366	0.724	0.205158	0.741	0.108073	0.644	6.84769	0.709	6.0973	0.708	6.4067
0.694	0.17311	0.724	0.205212	0.741	0.108021	0.645	6.85161	0.709	6.10095	0.709	6.41032
0.694	0.173315	0.725	0.20555	0.741	0.107794	0.645	6.85569	0.71	6.10484	0.709	6.41425
0.695	0.173816	0.725	0.206023	0.742	0.107789	0.646	6.85972	0.71	6.10879	0.71	6.41788
0.695	0.174086	0.726	0.206458	0.742	0.107782	0.646	6.86352	0.711	6.11252	0.71	6.42131
0.696	0.174475	0.726	0.206643	0.743	0.107803	0.646	6.86737	0.711	6.11626	0.711	6.4251
0.696	0.174756	0.727	0.206579	0.743	0.107617	0.647	6.87129	0.712	6.12019	0.711	6.42875
0.697	0.174395	0.727	0.206819	0.744	0.107374	0.647	6.87489	0.712	6.12402	0.712	6.4328
0.697	0.174186	0.728	0.206924	0.744	0.107208	0.648	6.8784	0.713	6.12774	0.712	6.43694
0.698	0.174461	0.728	0.206857	0.745	0.107354	0.648	6.88215	0.713	6.13141	0.713	6.44111
0.698	0.174803	0.729	0.206687	0.745	0.107861	0.649	6.8862	0.714	6.13469	0.713	6.44511
0.698	0.174974	0.729	0.206727	0.746	0.107702	0.649	6.89005	0.714	6.13846	0.714	6.44925
0.699	0.17523	0.73	0.206187	0.746	0.107781	0.649	6.89403	0.715	6.14241	0.714	6.45328
0.699	0.175554	0.73	0.206224	0.747	0.107751	0.65	6.89798	0.715	6.14624	0.715	6.45739
0.7	0.175754	0.731	0.206531	0.747	0.107811	0.65	6.90204	0.716	6.15027	0.715	6.46182
0.7	0.175683	0.731	0.206936	0.748	0.107826	0.651	6.90602	0.716	6.1545	0.716	6.4658
0.701	0.175214	0.732	0.207445	0.748	0.108257	0.651	6.91011	0.717	6.15841	0.716	6.46986
0.701	0.174973	0.732	0.207909	0.749	0.10892	0.652	6.91412	0.717	6.16195	0.717	6.47384
0.702	0.17487	0.733	0.208086	0.749	0.109069	0.652	6.91841	0.718	6.1654	0.717	6.47779
0.702	0.175123	0.733	0.208012	0.75	0.108984	0.652	6.92238	0.718	6.16885	0.718	6.48188
0.703	0.175525	0.734	0.207692	0.751	0.108506	0.653	6.92641	0.719	6.17277	0.718	6.48615
0.703	0.175856	0.734	0.207593	0.751	0.108477	0.653	6.93085	0.719	6.17657	0.719	6.49051
0.704	0.176081	0.735	0.2074	0.752	0.108595	0.654	6.93531	0.72	6.18045	0.719	6.49487
0.704	0.17628	0.735	0.207448	0.752	0.108805	0.654	6.93944	0.72	6.18454	0.72	6.49915
0.705	0.176143	0.736	0.207555	0.753	0.108933	0.655	6.94347	0.721	6.18874	0.72	6.50324
0.705	0.176137	0.736	0.207764	0.753	0.108732	0.655	6.94797	0.721	6.19263	0.721	6.50727
0.706	0.176103	0.736	0.208025	0.754	0.109029	0.656	6.95212	0.722	6.19625	0.721	6.51138
0.706	0.176254	0.737	0.208137	0.754	0.109494	0.656	6.9563	0.722	6.19978	0.722	6.51531
0.707	0.176475	0.737	0.208025	0.755	0.10958	0.657	6.96045	0.723	6.20312	0.722	6.51937
0.707	0.176616	0.738	0.207904	0.755	0.109515	0.657	6.96488	0.723	6.20653	0.723	6.52341
0.708	0.176358	0.738	0.207615	0.756	0.109836	0.657	6.96926	0.724	6.21023	0.723	6.52711
0.708	0.176348	0.739	0.207603	0.756	0.109964	0.658	6.9732	0.724	6.21379	0.724	6.53107
0.709	0.176459	0.739	0.207957	0.757	0.109937	0.658	6.97708	0.725	6.21754	0.724	6.53539
0.709	0.176897	0.74	0.208381	0.757	0.109925	0.659	6.9814	0.725	6.22125	0.725	6.53947
0.71	0.17723	0.74	0.208636	0.758	0.109621	0.659	6.98569	0.726	6.22479	0.725	6.54343
0.71	0.177266	0.741	0.208792	0.758	0.109846	0.66	6.98998	0.726	6.22792	0.726	6.54773
0.711	0.177475	0.741	0.208901	0.759	0.10962	0.66	6.99419	0.727	6.23093	0.726	6.55217
0.711	0.17756	0.742	0.209123	0.759	0.109423	0.661	6.99823	0.727	6.23408	0.727	6.55672
0.712	0.177673	0.742	0.209117	0.76	0.109744	0.661	7.00249	0.727	6.23721	0.727	6.56087
0.712	0.17782	0.743	0.209121	0.76	0.11029	0.661	7.00708	0.728	6.24042	0.728	6.56452
0.712	0.177481	0.743	0.208966	0.761	0.110484	0.662	7.01154	0.728	6.24399	0.728	6.56848
0.713	0.177195	0.744	0.209044	0.761	0.110239	0.662	7.0158	0.729	6.24781	0.729	6.57282
0.713	0.177493	0.744	0.209002	0.762	0.109975	0.663	7.01968	0.729	6.25148	0.729	6.57699
0.714	0.177722	0.745	0.20909	0.762	0.109838	0.663	7.02372	0.73	6.255	0.73	6.58107
0.714	0.17756	0.745	0.208935	0.763	0.109958	0.664	7.02808	0.73	6.2586	0.73	6.58494
0.715	0.177399	0.746	0.209364	0.764	0.110001	0.664	7.03252	0.731	6.26221	0.731	6.58916
0.715	0.177217	0.746	0.209559	0.764	0.110179	0.665	7.03702	0.731	6.26546	0.731	6.59343
0.716	0.17724	0.747	0.209494	0.765	0.110506	0.665	7.0416	0.732	6.26845	0.732	6.59741
0.716	0.177614	0.747	0.209385	0.765	0.110397	0.666	7.04617	0.732	6.27203	0.732	6.60133
0.717	0.178099	0.748	0.209452	0.766	0.110356	0.666	7.05051	0.733	6.27539	0.733	6.60532
0.717	0.178199	0.748	0.209739	0.766	0.110559	0.666	7.05448	0.733	6.27892	0.733	6.60936
0.718	0.178318	0.749	0.20987	0.767	0.110715	0.667	7.0588	0.734	6.28257	0.734	6.6132
0.718	0.178364	0.749	0.209943	0.767	0.110671	0.667	7.06292	0.734	6.28643	0.734	6.61726
0.719	0.178616	0.75	0.209899	0.768	0.111002	0.668	7.06708	0.734	6.28999	0.734	6.62089
0.719	0.17896	0.75	0.209891	0.768	0.111023	0.668	7.07138	0.735	6.29363	0.735	6.62423
0.72	0.178689	0.751	0.210204	0.769	0.111162	0.669	7.0756	0.735	6.29742	0.735	6.62781
0.72	0.178783	0.751	0.210591	0.769	0.111267	0.669	7.07965	0.736	6.30125	0.736	6.63155
0.721	0.17881	0.752	0.21065	0.77	0.111195	0.67	7.08375	0.736	6.30489	0.736	6.63523
0.721	0.17935	0.753	0.210483	0.77	0.111048	0.67	7.08783	0.737	6.3084	0.737	6.63896
0.722	0.179186	0.753	0.210556	0.771	0.11093	0.671	7.09206	0.737	6.31191	0.737	6.64255
0.722	0.17861	0.754	0.210525	0.771	0.110422	0.671	7.09658	0.738	6.31582	0.738	6.64625
0.723	0.178523	0.754	0.210425	0.772	0.110219	0.671	7.10086	0.738	6.31959	0.738	6.65
0.723	0.178836	0.755	0.210893	0.772	0.110246	0.672	7.10489	0.739	6.32308	0.739	6.65381
0.724	0.179281	0.755	0.21158	0.773	0.110538	0.672	7.10845	0.739	6.32688	0.739	6.65724
0.724	0.179499	0.756	0.21232	0.773	0.111033	0.673	7.11191	0.74	6.33058	0.74	6.66058
0.725	0.179532	0.756	0.212316	0.774	0.11144	0.673	7.11559	0.74	6.3343	0.74	6.66391
0.725	0.179583	0.757	0.21203	0.774	0.112045	0.674	7.11967	0.741	6.33801	0.741	6.66726
0.726	0.17967	0.757	0.211986	0.775	0.112226	0.674	7.12348	0.741	6.34188	0.741	6.67109
0.726	0.179484	0.758	0.211765	0.775	0.111905	0.674	7.12729	0.742	6.34549	0.741	6.67486
0.726	0.17956	0.758	0.211931	0.776	0.111477	0.675	7.13122	0.742	6.34894	0.742	6.67837
0.727	0.17975	0.759	0.212205	0.776	0.111282	0.675	7.13506	0.743	6.35249	0.742	6.68237
0.727	0.179816	0.759	0.212241	0.777	0.111314	0.676	7.13876	0.743	6.3559	0.743	6.68646
0.728	0.179826	0.76	0.212167	0.777	0.11163	0.676	7.14245	0.744	6.35962	0.743	6.69077
0.728	0.180247	0.76	0.212214	0.778	0.111792	0.676	7.14594	0.744	6.36319	0.744	6.69501
0.729	0.18035	0.761	0.212141	0.778	0.111663	0.677	7.14936	0.745	6.3667	0.744	6.69885
0.729	0.180383	0.761	0.212443	0.779	0.111395	0.677	7.15263	0.745	6.37067	0.745	6.70242
0.73	0.180368	0.762	0.212736	0.779	0.111535	0.678	7.15618	0.746	6.37477	0.745	6.70603
0.73	0.180103	0.762	0.212967	0.78	0.111679	0.678	7.15989	0.746	6.37868	0.746	6.70966
0.73	0.18013	0.763	0.21338	0.78	0.111489	0.679	7.16373	0.747	6.38222	0.746	6.71335
0.731	0.179973	0.763	0.213458	0.781	0.111163	0.679	7.16786	0.747	6.38564	0.747	6.71758
0.731	0.179722	0.764	0.213232	0.781	0.110867	0.679	7.17196	0.748	6.38926	0.747	6.72182
0.732	0.179787	0.764	0.21308	0.782	0.110935	0.68	7.17593	0.748	6.393	0.748	6.72621
0.732	0.179987	0.765	0.213083	0.782	0.111098	0.68	7.17978	0.749	6.39666	0.748	6.73029
0.733	0.180331	0.765	0.213378	0.783	0.11149	0.681	7.18366	0.749	6.40048	0.749	6.73429
0.733	0.18064	0.766	0.213773	0.783	0.111917	0.681	7.1874	0.75	6.4045	0.749	6.73818
0.734	0.180757	0.766	0.214012	0.784	0.112153	0.682	7.19158	0.75	6.40878	0.75	6.74236
0.734	0.180499	0.767	0.214013	0.784	0.11216	0.682	7.19521	0.751	6.41287	0.75	6.74692
0.735	0.180509	0.767	0.213868	0.785	0.111723	0.682	7.19894	0.751	6.41682	0.751	6.75123
0.735	0.180719	0.768	0.213877	0.785	0.111349	0.683	7.20296	0.752	6.42066	0.751	6.75536
0.736	0.181104	0.768	0.213956	0.786	0.111478	0.683	7.20737	0.752	6.4244	0.752	6.75957
0.736	0.181251	0.769	0.214055	0.786	0.11156	0.684	7.21156	0.753	6.42799	0.752	6.76381
0.737	0.181234	0.769	0.214511	0.787	0.111733	0.684	7.21584	0.753	6.43136	0.753	6.76806
0.737	0.181229	0.77	0.214668	0.787	0.112369	0.685	7.22009	0.754	6.43484	0.753	6.77209
0.737	0.181288	0.77	0.214577	0.788	0.112619	0.685	7.22424	0.754	6.43862	0.754	6.77578
0.738	0.181096	0.771	0.214675	0.788	0.112883	0.686	7.22869	0.755	6.44258	0.754	6.77965
0.738	0.181368	0.771	0.214606	0.789	0.112567	0.686	7.23313	0.755	6.44672	0.755	6.78376
0.739	0.181904	0.772	0.214343	0.789	0.112547	0.686	7.23736	0.756	6.45046	0.755	6.78779
0.739	0.182017	0.772	0.214225	0.79	0.112427	0.687	7.24173	0.756	6.45383	0.756	6.79173
0.74	0.181866	0.772	0.214069	0.79	0.112265	0.687	7.24577	0.757	6.4574	0.756	6.79564
0.74	0.182137	0.773	0.214071	0.791	0.112508	0.688	7.24979	0.757	6.46117	0.757	6.79953
0.741	0.182413	0.773	0.214471	0.791	0.11264	0.688	7.25394	0.758	6.4647	0.757	6.80341
0.741	0.182426	0.774	0.21463	0.792	0.112833	0.689	7.25789	0.758	6.46823	0.758	6.80767
0.742	0.18226	0.774	0.21471	0.792	0.113138	0.689	7.26171	0.759	6.47183	0.758	6.81197
0.742	0.182389	0.775	0.21488	0.793	0.113151	0.69	7.26568	0.759	6.47509	0.759	6.816
0.743	0.182483	0.775	0.215204	0.793	0.112951	0.69	7.26981	0.76	6.47801	0.759	6.81994
0.743	0.182272	0.776	0.215202	0.794	0.11307	0.69	7.2742	0.76	6.48127	0.76	6.82394
0.744	0.182746	0.776	0.214916	0.794	0.113213	0.691	7.27863	0.761	6.48483	0.76	6.82814
0.744	0.18269	0.777	0.214999	0.795	0.11317	0.691	7.28285	0.761	6.48831	0.761	6.83228
0.745	0.182658	0.778	0.215319	0.795	0.113386	0.692	7.28691	0.762	6.49205	0.761	6.83648
0.745	0.182911	0.778	0.215846	0.796	0.113625	0.692	7.29099	0.762	6.49537	0.762	6.84051
0.746	0.182964	0.779	0.215853	0.797	0.113871	0.693	7.29498	0.762	6.49868	0.762	6.8444
0.746	0.183026	0.779	0.215879	0.797	0.114242	0.693	7.29932	0.763	6.50246	0.763	6.84832
0.747	0.183014	0.78	0.216172	0.798	0.114393	0.694	7.30375	0.763	6.50565	0.763	6.85218
0.747	0.183076	0.78	0.216539	0.798	0.114244	0.694	7.30807	0.764	6.50931	0.764	6.85626
0.748	0.18314	0.781	0.216919	0.799	0.114074	0.694	7.31229	0.764	6.51282	0.764	6.86083
0.748	0.183073	0.781	0.216962	0.799	0.114395	0.695	7.31643	0.765	6.51618	0.765	6.8649
0.749	0.183136	0.782	0.216892	0.8	0.114544	0.695	7.32093	0.765	6.51925	0.765	6.86912
0.749	0.183441	0.782	0.216732	0.8	0.114191	0.696	7.32545	0.766	6.52224	0.766	6.87327
0.75	0.183553	0.783	0.216611	0.801	0.113855	0.696	7.32962	0.766	6.52566	0.766	6.87738
0.75	0.183534	0.783	0.216464	0.801	0.113964	0.697	7.33391	0.767	6.52949	0.767	6.88144
0.751	0.183738	0.784	0.216798	0.802	0.114442	0.697	7.3383	0.767	6.53333	0.767	6.88544
0.751	0.184029	0.784	0.217173	0.802	0.11484	0.698	7.34286	0.768	6.53703	0.768	6.88907
0.752	0.184334	0.785	0.217344	0.803	0.114894	0.698	7.34711	0.768	6.54075	0.768	6.89285
0.752	0.184533	0.785	0.217301	0.803	0.115186	0.699	7.35103	0.769	6.54454	0.769	6.89675
0.753	0.184506	0.786	0.217225	0.804	0.11509	0.699	7.35495	0.769	6.54805	0.769	6.90065
0.753	0.184431	0.786	0.217051	0.804	0.114767	0.699	7.35916	0.77	6.55159	0.77	6.90454
0.754	0.184661	0.787	0.217251	0.805	0.114244	0.7	7.36373	0.77	6.55529	0.77	6.90857
0.754	0.18493	0.787	0.217489	0.805	0.11416	0.7	7.36845	0.771	6.55894	0.771	6.91261
0.755	0.184803	0.788	0.217625	0.806	0.114372	0.701	7.37284	0.771	6.5626	0.771	6.91637
0.755	0.184887	0.788	0.217691	0.806	0.114593	0.701	7.37715	0.772	6.56647	0.772	6.91983
0.756	0.185019	0.789	0.217708	0.807	0.11492	0.702	7.38136	0.772	6.57067	0.772	6.92375
0.756	0.185218	0.789	0.217983	0.807	0.114929	0.702	7.38533	0.773	6.57488	0.773	6.92754
0.757	0.185163	0.79	0.21814	0.808	0.114962	0.703	7.38915	0.773	6.57895	0.773	6.93095
0.757	0.185022	0.79	0.218064	0.808	0.115196	0.703	7.39295	0.774	6.58279	0.773	6.93421
0.758	0.184699	0.791	0.218037	0.809	0.11542	0.704	7.39693	0.774	6.58644	0.774	6.93767
0.758	0.184669	0.791	0.218136	0.809	0.115602	0.704	7.40078	0.775	6.59019	0.774	6.94142
0.758	0.184721	0.792	0.218143	0.81	0.115218	0.704	7.40447	0.775	6.59396	0.775	6.94529
0.759	0.184944	0.792	0.217934	0.81	0.114968	0.705	7.40839	0.776	6.59761	0.775	6.94896
0.759	0.185418	0.793	0.218271	0.811	0.114871	0.705	7.4124	0.776	6.60108	0.776	6.95258
0.76	0.185236	0.793	0.218443	0.811	0.114972	0.706	7.41642	0.777	6.60486	0.776	6.95607
0.76	0.185258	0.794	0.218726	0.812	0.115006	0.706	7.42003	0.777	6.60865	0.777	6.95948
0.761	0.185229	0.794	0.218976	0.812	0.115039	0.707	7.4237	0.778	6.61218	0.777	6.96348
0.761	0.185359	0.795	0.21923	0.813	0.115356	0.707	7.42726	0.778	6.6157	0.778	6.96726
0.762	0.185612	0.795	0.2195	0.813	0.115324	0.707	7.43074	0.779	6.61935	0.778	6.97081
0.762	0.18593	0.796	0.219085	0.814	0.115296	0.708	7.43404	0.779	6.62304	0.779	6.97468
0.763	0.185905	0.796	0.219115	0.814	0.114992	0.708	7.43755	0.78	6.62706	0.779	6.97842
0.763	0.185894	0.797	0.219172	0.815	0.114626	0.709	7.44158	0.78	6.63125	0.78	6.98202
0.764	0.186013	0.797	0.219301	0.815	0.114911	0.709	7.44551	0.781	6.63524	0.78	6.98575
0.764	0.18593	0.798	0.2194	0.816	0.115129	0.709	7.44941	0.781	6.63908	0.781	6.98986
0.764	0.186007	0.798	0.219288	0.816	0.114936	0.71	7.45336	0.782	6.64298	0.781	6.99387
0.765	0.185522	0.799	0.219408	0.817	0.114932	0.71	7.45709	0.782	6.64683	0.781	6.99759
0.765	0.185598	0.799	0.219388	0.817	0.11494	0.711	7.46097	0.783	6.6507	0.782	7.00134
0.766	0.185801	0.8	0.219152	0.818	0.115108	0.711	7.4652	0.783	6.65447	0.782	7.00557
0.766	0.185915	0.8	0.219211	0.818	0.115434	0.712	7.46932	0.784	6.65825	0.783	7.00975
0.767	0.186159	0.801	0.219111	0.819	0.115451	0.712	7.47329	0.784	6.66203	0.783	7.01386
0.767	0.186787	0.801	0.219326	0.819	0.115683	0.712	7.47712	0.785	6.66574	0.784	7.0178
0.768	0.187139	0.802	0.219625	0.82	0.115494	0.713	7.48092	0.785	6.66984	0.784	7.02124
0.768	0.186702	0.802	0.219963	0.821	0.115205	0.713	7.48452	0.786	6.67426	0.785	7.02488
0.769	0.186138	0.803	0.220052	0.821	0.11557	0.714	7.48858	0.786	6.67782	0.785	7.0288
0.769	0.186084	0.803	0.220496	0.822	0.116168	0.714	7.49319	0.787	6.68141	0.786	7.03282
0.77	0.186391	0.804	0.220647	0.822	0.116004	0.715	7.49776	0.787	6.6853	0.786	7.03671
0.77	0.186879	0.804	0.220579	0.823	0.116091	0.715	7.50184	0.788	6.68935	0.787	7.04038
0.771	0.187398	0.805	0.220241	0.823	0.116256	0.716	7.50585	0.788	6.69292	0.787	7.04415
0.771	0.187613	0.805	0.220247	0.824	0.116381	0.716	7.50985	0.789	6.69615	0.788	7.04797
0.772	0.187686	0.806	0.22016	0.824	0.116778	0.716	7.51383	0.789	6.69966	0.788	7.05195
0.772	0.187749	0.806	0.220522	0.825	0.116705	0.717	7.51807	0.79	6.70334	0.789	7.0563
0.773	0.187532	0.807	0.220992	0.825	0.116192	0.717	7.52246	0.79	6.70709	0.789	7.06045
0.773	0.187693	0.807	0.22101	0.826	0.115995	0.718	7.52639	0.791	6.7108	0.79	7.06447
0.774	0.188087	0.808	0.221202	0.826	0.116126	0.718	7.53012	0.791	6.71451	0.79	7.0679
0.774	0.188185	0.808	0.22179	0.827	0.116487	0.719	7.53407	0.792	6.71771	0.791	7.07129
0.775	0.188319	0.809	0.222224	0.827	0.116448	0.719	7.53817	0.792	6.72088	0.791	7.07527
0.775	0.188148	0.809	0.222447	0.828	0.116867	0.72	7.54272	0.793	6.72408	0.792	7.07951
0.776	0.188109	0.81	0.222187	0.828	0.116973	0.72	7.54713	0.793	6.72754	0.792	7.08359
0.776	0.188233	0.81	0.222212	0.829	0.116984	0.72	7.55103	0.794	6.73091	0.793	7.08787
0.776	0.188291	0.811	0.222214	0.829	0.117173	0.721	7.55484	0.794	6.73404	0.793	7.09209
0.777	0.18827	0.811	0.222118	0.83	0.117242	0.721	7.55917	0.795	6.7373	0.794	7.09598
0.777	0.188115	0.812	0.22197	0.831	0.117236	0.722	7.56359	0.795	6.7405	0.794	7.1
0.778	0.187877	0.812	0.221584	0.831	0.117319	0.722	7.56782	0.796	6.74387	0.795	7.10391
0.778	0.187977	0.813	0.221566	0.832	0.11711	0.723	7.57142	0.796	6.74728	0.795	7.10798
0.779	0.18822	0.813	0.222068	0.832	0.116966	0.723	7.5749	0.797	6.75053	0.796	7.11211
0.779	0.188576	0.814	0.222464	0.833	0.116908	0.724	7.5787	0.797	6.75359	0.796	7.11577
0.78	0.188839	0.814	0.222814	0.833	0.117197	0.724	7.58289	0.798	6.7569	0.797	7.11979
0.78	0.188867	0.815	0.22285	0.834	0.117256	0.724	7.58718	0.798	6.76042	0.797	7.12371
0.781	0.188793	0.815	0.222495	0.834	0.117459	0.725	7.59144	0.798	6.76402	0.798	7.12741
0.781	0.188972	0.816	0.222402	0.835	0.117628	0.725	7.5957	0.799	6.76764	0.798	7.13134
0.782	0.189258	0.816	0.222202	0.835	0.117313	0.726	7.59968	0.799	6.77121	0.799	7.13576
0.782	0.18954	0.817	0.222529	0.836	0.117248	0.726	7.60406	0.8	6.77463	0.799	7.14023
0.783	0.189712	0.817	0.222902	0.836	0.116967	0.727	7.60829	0.8	6.77799	0.8	7.14441
0.783	0.189664	0.818	0.223083	0.837	0.116993	0.727	7.6127	0.801	6.78135	0.8	7.14847
0.784	0.189614	0.818	0.223188	0.837	0.117444	0.728	7.61687	0.801	6.78505	0.801	7.15233
0.784	0.189921	0.819	0.223049	0.838	0.117799	0.728	7.62092	0.802	6.78881	0.801	7.15599
0.785	0.190105	0.819	0.222949	0.838	0.117858	0.729	7.62511	0.802	6.7924	0.802	7.15973
0.785	0.189988	0.82	0.22285	0.839	0.118246	0.729	7.62908	0.803	6.79586	0.802	7.16354
0.786	0.189998	0.82	0.223243	0.84	0.11871	0.729	7.63315	0.803	6.79961	0.803	7.16726
0.786	0.190044	0.821	0.223244	0.84	0.118654	0.73	7.63729	0.804	6.80359	0.803	7.17109
0.787	0.190196	0.821	0.22344	0.841	0.118076	0.73	7.64154	0.804	6.80752	0.804	7.17513
0.787	0.190318	0.822	0.223478	0.841	0.117671	0.731	7.64592	0.805	6.81147	0.804	7.17909
0.788	0.190499	0.822	0.223559	0.842	0.117737	0.731	7.65025	0.805	6.81531	0.805	7.18283
0.788	0.190735	0.823	0.223607	0.842	0.117763	0.732	7.65484	0.806	6.81887	0.805	7.18645
0.789	0.190623	0.823	0.223739	0.843	0.117801	0.732	7.659	0.806	6.82241	0.806	7.19
0.789	0.190561	0.824	0.223892	0.843	0.11818	0.733	7.66278	0.807	6.82608	0.806	7.19366
0.789	0.190232	0.824	0.223995	0.844	0.118384	0.733	7.66667	0.807	6.82986	0.807	7.19712
0.79	0.190381	0.825	0.223897	0.844	0.118304	0.734	7.67067	0.808	6.83387	0.807	7.2006
0.79	0.19034	0.825	0.223528	0.845	0.118256	0.734	7.6742	0.808	6.83752	0.808	7.20417
0.791	0.190051	0.826	0.224182	0.845	0.118178	0.734	7.67835	0.809	6.84135	0.808	7.20801
0.791	0.190302	0.827	0.224738	0.846	0.117877	0.735	7.68216	0.809	6.84529	0.808	7.21149
0.792	0.190747	0.827	0.224885	0.846	0.117769	0.735	7.68571	0.81	6.8493	0.809	7.21506
0.792	0.190896	0.828	0.224921	0.847	0.117713	0.736	7.68951	0.81	6.85319	0.809	7.21891
0.793	0.190847	0.828	0.225328	0.847	0.118185	0.736	7.69314	0.811	6.85703	0.81	7.22291
0.793	0.19117	0.829	0.225519	0.848	0.118811	0.737	7.6966	0.811	6.86063	0.81	7.22669
0.794	0.191022	0.829	0.22564	0.848	0.118748	0.737	7.70033	0.812	6.86443	0.811	7.23007
0.794	0.19067	0.83	0.225402	0.849	0.118658	0.737	7.70435	0.812	6.86792	0.811	7.23354
0.795	0.1906	0.83	0.225158	0.849	0.11842	0.738	7.70835	0.813	6.87168	0.812	7.23761
0.795	0.190883	0.831	0.224971	0.85	0.118292	0.738	7.71175	0.813	6.87553	0.812	7.24159
0.795	0.190985	0.831	0.224938	0.85	0.118122	0.739	7.71482	0.814	6.8794	0.813	7.24523
0.796	0.19118	0.832	0.225028	0.851	0.117954	0.739	7.71801	0.814	6.88297	0.813	7.24906
0.796	0.191266	0.832	0.22521	0.851	0.118525	0.74	7.72186	0.815	6.88634	0.814	7.2529
0.797	0.191361	0.833	0.225564	0.852	0.118913	0.74	7.72607	0.815	6.89019	0.814	7.2563
0.797	0.191586	0.833	0.226065	0.852	0.119016	0.74	7.73037	0.816	6.89404	0.815	7.26011
0.798	0.191507	0.834	0.226179	0.853	0.119066	0.741	7.73432	0.816	6.89777	0.815	7.26417
0.798	0.191544	0.834	0.225915	0.853	0.118985	0.741	7.73827	0.817	6.9015	0.816	7.26814
0.799	0.191608	0.835	0.225944	0.854	0.119012	0.742	7.7419	0.817	6.90499	0.816	7.27228
0.799	0.191754	0.835	0.225892	0.854	0.119511	0.742	7.74573	0.818	6.9086	0.817	7.27648
0.8	0.191886	0.836	0.226109	0.855	0.119677	0.742	7.74961	0.818	6.91231	0.817	7.28081
0.8	0.191779	0.836	0.226448	0.855	0.119437	0.743	7.75335	0.819	6.91587	0.818	7.28528
0.801	0.191544	0.837	0.226747	0.856	0.119164	0.743	7.75705	0.819	6.91943	0.818	7.28982
0.801	0.191691	0.837	0.22682	0.856	0.119442	0.744	7.76092	0.82	6.92289	0.819	7.29372
0.802	0.19203	0.838	0.226744	0.857	0.119683	0.744	7.76517	0.82	6.92638	0.819	7.29757
0.802	0.192054	0.838	0.226605	0.857	0.119749	0.745	7.76949	0.821	6.93041	0.82	7.3013
0.803	0.191917	0.838	0.226657	0.858	0.119687	0.745	7.77369	0.821	6.9345	0.82	7.30529
0.803	0.191784	0.839	0.226505	0.858	0.119568	0.746	7.77767	0.822	6.93833	0.821	7.30912
0.804	0.192286	0.839	0.226333	0.859	0.119598	0.746	7.78179	0.822	6.94207	0.821	7.31304
0.804	0.192773	0.84	0.226261	0.859	0.119797	0.747	7.78619	0.823	6.94554	0.822	7.31702
0.804	0.192948	0.84	0.226377	0.86	0.119952	0.747	7.79057	0.823	6.94867	0.822	7.3211
0.805	0.192887	0.841	0.226199	0.86	0.119686	0.747	7.79445	0.824	6.95168	0.823	7.32542
0.805	0.192858	0.841	0.226343	0.861	0.119538	0.748	7.79841	0.824	6.95504	0.823	7.32949
0.806	0.19305	0.842	0.227022	0.861	0.119508	0.748	7.80238	0.825	6.9586	0.824	7.33345
0.806	0.19311	0.842	0.227451	0.862	0.119698	0.749	7.80638	0.825	6.96225	0.824	7.33735
0.807	0.193081	0.843	0.227737	0.862	0.119782	0.749	7.81052	0.826	6.96567	0.825	7.34143
0.807	0.192951	0.843	0.228126	0.863	0.120302	0.75	7.81467	0.826	6.96893	0.825	7.34524
0.808	0.1932	0.844	0.227972	0.864	0.120571	0.75	7.81874	0.827	6.97251	0.826	7.34899
0.808	0.193815	0.844	0.22801	0.864	0.120822	0.751	7.8229	0.827	6.97594	0.826	7.35265
0.809	0.194402	0.845	0.227706	0.865	0.120663	0.751	7.82688	0.828	6.97918	0.827	7.35659
0.809	0.194743	0.845	0.227533	0.865	0.12035	0.751	7.83075	0.828	6.98204	0.827	7.36076
0.81	0.194809	0.846	0.228062	0.866	0.120476	0.752	7.83499	0.829	6.9853	0.828	7.3649
0.81	0.194604	0.846	0.228265	0.866	0.120579	0.752	7.83921	0.829	6.9888	0.828	7.36909
0.811	0.194321	0.847	0.228051	0.867	0.120204	0.753	7.84327	0.829	6.99217	0.829	7.37307
0.811	0.194335	0.847	0.227994	0.867	0.120244	0.753	7.84691	0.83	6.9954	0.829	7.37717
0.812	0.194656	0.848	0.22797	0.868	0.120142	0.754	7.85082	0.83	6.99874	0.83	7.38117
0.812	0.194902	0.848	0.22833	0.868	0.119872	0.754	7.85541	0.831	7.0022	0.83	7.38507
0.813	0.194802	0.849	0.228311	0.869	0.120162	0.755	7.85981	0.831	7.0057	0.831	7.38901
0.813	0.194751	0.849	0.228208	0.869	0.120499	0.755	7.86387	0.832	7.0092	0.831	7.393
0.814	0.194704	0.85	0.228131	0.87	0.120516	0.756	7.86799	0.832	7.01272	0.832	7.39699
0.814	0.194832	0.85	0.228268	0.87	0.120591	0.756	7.87226	0.833	7.01635	0.832	7.40117
0.815	0.194941	0.851	0.228465	0.871	0.120467	0.756	7.87649	0.833	7.01999	0.833	7.40537
0.815	0.194841	0.851	0.228655	0.871	0.120331	0.757	7.8805	0.834	7.02367	0.833	7.40958
0.816	0.194573	0.852	0.229028	0.872	0.120298	0.757	7.88421	0.834	7.0269	0.834	7.41346
0.816	0.194512	0.852	0.228919	0.872	0.120434	0.758	7.88865	0.835	7.03022	0.834	7.41755
0.817	0.194684	0.853	0.228917	0.873	0.120644	0.758	7.8932	0.835	7.03384	0.835	7.42168
0.817	0.194723	0.853	0.229255	0.874	0.120781	0.759	7.89734	0.836	7.03777	0.835	7.42574
0.818	0.194673	0.854	0.229158	0.874	0.121083	0.759	7.90156	0.836	7.04162	0.836	7.42958
0.818	0.194543	0.854	0.228949	0.875	0.121812	0.76	7.90587	0.837	7.04531	0.836	7.43311
0.819	0.194576	0.855	0.228635	0.875	0.122009	0.76	7.91004	0.837	7.04946	0.837	7.43654
0.819	0.194669	0.855	0.228646	0.876	0.121974	0.761	7.91444	0.838	7.05378	0.837	7.4402
0.82	0.194548	0.856	0.229125	0.876	0.121845	0.761	7.91867	0.838	7.05788	0.838	7.44402
0.82	0.194645	0.856	0.229192	0.877	0.121462	0.762	7.92313	0.839	7.06151	0.838	7.44764
0.821	0.194792	0.857	0.229694	0.877	0.121288	0.762	7.92741	0.839	7.06505	0.839	7.45123
0.821	0.194646	0.857	0.230194	0.878	0.121231	0.762	7.93209	0.84	7.06866	0.839	7.45508
0.822	0.19494	0.858	0.230542	0.878	0.121083	0.763	7.93677	0.84	7.07213	0.84	7.45881
0.822	0.195061	0.858	0.230307	0.879	0.121494	0.763	7.94123	0.841	7.07578	0.84	7.46214
0.823	0.195364	0.859	0.230268	0.879	0.121931	0.764	7.94509	0.841	7.07939	0.841	7.46583
0.823	0.195829	0.859	0.230791	0.88	0.122137	0.764	7.94871	0.842	7.08295	0.841	7.46936
0.824	0.195927	0.86	0.2308	0.88	0.121575	0.765	7.95221	0.842	7.08665	0.842	7.47293
0.824	0.195912	0.86	0.231084	0.881	0.121802	0.765	7.95623	0.843	7.09031	0.842	7.47686
0.825	0.195864	0.861	0.231203	0.881	0.121996	0.766	7.96019	0.843	7.0937	0.843	7.48069
0.825	0.195842	0.862	0.231049	0.882	0.121794	0.766	7.96392	0.844	7.09702	0.843	7.48423
0.826	0.19594	0.862	0.231155	0.882	0.12156	0.767	7.96769	0.844	7.10045	0.843	7.48793
0.826	0.195977	0.863	0.231173	0.883	0.121681	0.767	7.9717	0.845	7.1041	0.844	7.49163
0.827	0.195992	0.863	0.231373	0.883	0.121896	0.767	7.97541	0.845	7.1076	0.844	7.49514
0.827	0.196173	0.864	0.231478	0.883	0.121918	0.768	7.97897	0.846	7.11107	0.845	7.49847
0.827	0.196372	0.864	0.231268	0.884	0.121571	0.768	7.98275	0.846	7.11466	0.845	7.50175
0.828	0.196614	0.865	0.230805	0.884	0.12143	0.769	7.98631	0.847	7.1183	0.846	7.50538
0.828	0.196597	0.865	0.23072	0.885	0.121191	0.769	7.99005	0.847	7.12214	0.846	7.50925
0.829	0.196655	0.866	0.231298	0.885	0.121005	0.77	7.99375	0.848	7.12572	0.847	7.51326
0.829	0.196742	0.866	0.23164	0.886	0.121075	0.77	7.99719	0.848	7.12942	0.847	7.51727
0.83	0.196646	0.867	0.231831	0.886	0.121261	0.77	8.0008	0.849	7.13339	0.848	7.52125
0.83	0.19663	0.867	0.231721	0.887	0.12121	0.771	8.0047	0.849	7.13719	0.848	7.525
0.831	0.196833	0.868	0.231554	0.887	0.121867	0.771	8.00867	0.85	7.14059	0.849	7.52864
0.831	0.196942	0.868	0.231186	0.888	0.122678	0.772	8.01271	0.85	7.14417	0.849	7.53244
0.832	0.197147	0.868	0.230987	0.888	0.12284	0.772	8.01652	0.851	7.14792	0.85	7.53641
0.832	0.197458	0.869	0.230945	0.889	0.122884	0.773	8.02048	0.851	7.15167	0.85	7.54044
0.833	0.197998	0.869	0.231133	0.89	0.12314	0.773	8.02409	0.852	7.15548	0.851	7.54433
0.833	0.197948	0.87	0.231411	0.89	0.12301	0.773	8.02813	0.852	7.15947	0.851	7.54816
0.834	0.197945	0.87	0.23166	0.891	0.122934	0.774	8.03221	0.853	7.16348	0.852	7.5523
0.834	0.197897	0.871	0.232184	0.891	0.122968	0.774	8.03625	0.853	7.16745	0.852	7.55651
0.835	0.19808	0.871	0.232488	0.892	0.122728	0.775	8.04022	0.854	7.17122	0.853	7.56094
0.835	0.198229	0.872	0.232543	0.892	0.12277	0.775	8.04394	0.854	7.17506	0.853	7.5648
0.836	0.198381	0.872	0.232432	0.893	0.12311	0.776	8.048	0.855	7.17891	0.854	7.56867
0.836	0.198275	0.873	0.232059	0.893	0.123498	0.776	8.05235	0.855	7.18268	0.854	7.57268
0.836	0.19841	0.873	0.23195	0.894	0.123826	0.777	8.05712	0.856	7.18613	0.855	7.57661
0.837	0.198461	0.874	0.231937	0.894	0.124002	0.777	8.06159	0.856	7.1895	0.855	7.58052
0.837	0.198055	0.874	0.231998	0.895	0.123754	0.778	8.06559	0.857	7.19299	0.856	7.58442
0.838	0.198039	0.875	0.232101	0.895	0.123462	0.778	8.06924	0.857	7.19646	0.856	7.58844
0.838	0.198364	0.875	0.232314	0.896	0.123078	0.778	8.07305	0.858	7.19998	0.857	7.59267
0.839	0.198555	0.876	0.23243	0.896	0.123083	0.779	8.07702	0.858	7.20363	0.857	7.59631
0.839	0.198696	0.876	0.232517	0.897	0.123198	0.779	8.08097	0.859	7.20712	0.858	7.60012
0.84	0.19888	0.877	0.232722	0.897	0.123504	0.78	8.08512	0.859	7.21057	0.858	7.60439
0.84	0.198852	0.877	0.233027	0.898	0.123565	0.78	8.0894	0.86	7.21401	0.859	7.60852
0.841	0.198866	0.878	0.233217	0.898	0.123577	0.781	8.09362	0.86	7.21709	0.859	7.61271
0.841	0.19854	0.878	0.233202	0.899	0.123643	0.781	8.09764	0.861	7.22021	0.86	7.61637
0.842	0.198332	0.879	0.233204	0.899	0.12372	0.782	8.10171	0.861	7.22343	0.86	7.61978
0.842	0.1985	0.879	0.233048	0.9	0.12357	0.782	8.10601	0.861	7.22669	0.861	7.62348
0.843	0.198864	0.879	0.233234	0.9	0.123305	0.782	8.11012	0.862	7.23001	0.861	7.62723
0.843	0.198849	0.88	0.233379	0.901	0.123255	0.783	8.11427	0.862	7.23322	0.862	7.63135
0.844	0.198844	0.881	0.23357	0.901	0.123006	0.783	8.11814	0.863	7.23638	0.862	7.63575
0.844	0.198924	0.881	0.233704	0.902	0.122974	0.784	8.12238	0.863	7.23961	0.863	7.64017
0.845	0.198884	0.882	0.23388	0.902	0.123519	0.784	8.12642	0.864	7.2426	0.863	7.6442
0.845	0.198551	0.882	0.233947	0.903	0.123732	0.785	8.13026	0.864	7.24597	0.864	7.64833
0.846	0.198588	0.883	0.233979	0.904	0.124038	0.785	8.13436	0.865	7.24944	0.864	7.65215
0.846	0.198569	0.883	0.234221	0.904	0.123997	0.786	8.13839	0.865	7.25254	0.865	7.65576
0.847	0.19878	0.884	0.233846	0.905	0.124095	0.786	8.14235	0.866	7.25544	0.865	7.65965
0.847	0.198871	0.884	0.233647	0.905	0.123811	0.787	8.14653	0.866	7.25871	0.866	7.66369
0.848	0.198953	0.885	0.233999	0.906	0.123574	0.787	8.15075	0.867	7.26237	0.866	7.66792
0.848	0.199237	0.885	0.234069	0.906	0.123774	0.787	8.1547	0.867	7.26587	0.867	7.67205
0.849	0.199327	0.886	0.234436	0.907	0.123819	0.788	8.15881	0.867	7.26948	0.867	7.67612
0.849	0.199571	0.886	0.234771	0.907	0.123943	0.788	8.16283	0.868	7.27289	0.868	7.67979
0.85	0.199716	0.887	0.234921	0.908	0.124211	0.789	8.16659	0.868	7.27585	0.868	7.68359
0.85	0.199605	0.887	0.235149	0.908	0.124294	0.789	8.17079	0.869	7.27924	0.869	7.68742
0.851	0.199367	0.888	0.235078	0.909	0.124761	0.79	8.17501	0.869	7.28263	0.869	7.6914
0.851	0.199579	0.888	0.235087	0.909	0.124931	0.79	8.17893	0.87	7.28604	0.87	7.69511
0.852	0.200336	0.889	0.234928	0.91	0.124658	0.791	8.18331	0.87	7.28944	0.87	7.69887
0.852	0.200873	0.889	0.234876	0.91	0.12424	0.791	8.18755	0.871	7.29292	0.871	7.70256
0.853	0.201102	0.89	0.235164	0.911	0.123926	0.792	8.19148	0.871	7.29636	0.871	7.70613
0.853	0.20127	0.89	0.235788	0.911	0.124032	0.792	8.19533	0.872	7.29995	0.872	7.70953
0.854	0.201183	0.891	0.235966	0.912	0.124659	0.792	8.19899	0.872	7.30411	0.872	7.71291
0.854	0.201007	0.891	0.23626	0.912	0.125017	0.793	8.20298	0.873	7.3079	0.873	7.71635
0.855	0.200826	0.892	0.23629	0.913	0.124967	0.793	8.20715	0.873	7.31165	0.873	7.72003
0.855	0.201049	0.892	0.236163	0.913	0.124752	0.794	8.21115	0.874	7.31489	0.874	7.72374
0.856	0.20139	0.893	0.235759	0.914	0.124743	0.794	8.21498	0.874	7.31849	0.874	7.72744
0.856	0.201562	0.893	0.235475	0.914	0.124855	0.795	8.21899	0.875	7.32245	0.874	7.73105
0.856	0.201739	0.894	0.235484	0.915	0.124711	0.795	8.2228	0.875	7.32631	0.875	7.73423
0.857	0.202194	0.894	0.235738	0.915	0.124722	0.796	8.22638	0.876	7.32984	0.875	7.73763
0.857	0.202324	0.895	0.236138	0.916	0.124787	0.796	8.23001	0.876	7.33308	0.876	7.74155
0.858	0.202492	0.895	0.236325	0.916	0.124692	0.796	8.23358	0.877	7.33636	0.876	7.74541
0.858	0.202581	0.896	0.23651	0.917	0.124942	0.797	8.23724	0.877	7.33989	0.877	7.74871
0.859	0.202251	0.896	0.237037	0.917	0.125181	0.797	8.24083	0.878	7.34344	0.877	7.75197
0.859	0.202271	0.897	0.237394	0.918	0.125509	0.798	8.24452	0.878	7.34707	0.878	7.75585
0.86	0.202496	0.897	0.237173	0.918	0.125562	0.798	8.24824	0.879	7.3509	0.878	7.75959
0.86	0.202728	0.898	0.236778	0.919	0.125908	0.799	8.25207	0.879	7.35445	0.879	7.76329
0.861	0.202946	0.898	0.237032	0.919	0.125898	0.799	8.25573	0.88	7.35798	0.879	7.76665
0.861	0.203202	0.899	0.237292	0.92	0.125672	0.799	8.25942	0.88	7.36144	0.88	7.7704
0.861	0.203127	0.899	0.237198	0.92	0.125252	0.8	8.26297	0.881	7.36505	0.88	7.77452
0.862	0.202795	0.9	0.237066	0.921	0.125187	0.8	8.2665	0.881	7.36876	0.881	7.77845
0.862	0.202386	0.9	0.236867	0.921	0.125192	0.801	8.26977	0.882	7.37261	0.881	7.78241
0.863	0.202204	0.901	0.23716	0.922	0.125516	0.801	8.27328	0.882	7.37651	0.882	7.78633
0.863	0.202211	0.901	0.237524	0.922	0.125891	0.802	8.27718	0.883	7.38046	0.882	7.78988
0.864	0.202344	0.902	0.23749	0.923	0.126438	0.802	8.28102	0.883	7.38391	0.883	7.79344
0.864	0.202179	0.902	0.237533	0.923	0.126364	0.802	8.28456	0.884	7.38741	0.883	7.79741
0.865	0.202247	0.903	0.237822	0.924	0.126138	0.803	8.28822	0.884	7.39115	0.884	7.8015
0.865	0.202776	0.903	0.237722	0.924	0.126147	0.803	8.29204	0.885	7.39472	0.884	7.80558
0.866	0.203062	0.904	0.237746	0.925	0.125689	0.804	8.29591	0.885	7.39822	0.885	7.80965
0.866	0.202955	0.904	0.237784	0.925	0.125475	0.804	8.30008	0.886	7.40157	0.885	7.81399
0.867	0.202807	0.905	0.23804	0.926	0.125582	0.805	8.30406	0.886	7.40539	0.886	7.81825
0.867	0.202516	0.905	0.238225	0.926	0.125841	0.805	8.30784	0.887	7.40936	0.886	7.82227
0.868	0.202116	0.906	0.238369	0.927	0.125867	0.805	8.31146	0.887	7.41317	0.887	7.82595
0.868	0.20224	0.906	0.238197	0.927	0.126104	0.806	8.31531	0.888	7.41687	0.887	7.82988
0.869	0.202781	0.907	0.238114	0.928	0.126319	0.806	8.31921	0.888	7.4205	0.888	7.8338
0.869	0.203	0.907	0.238078	0.928	0.126278	0.807	8.32321	0.889	7.42428	0.888	7.83735
0.87	0.203282	0.908	0.23804	0.929	0.126259	0.807	8.32734	0.889	7.42783	0.889	7.84096
0.87	0.203643	0.908	0.238317	0.929	0.126107	0.808	8.33128	0.89	7.43129	0.889	7.84464
0.871	0.203651	0.909	0.23896	0.93	0.125821	0.808	8.3354	0.89	7.43483	0.89	7.84839
0.871	0.203345	0.909	0.239218	0.93	0.125662	0.809	8.33948	0.891	7.43859	0.89	7.8521
0.872	0.203202	0.91	0.239052	0.931	0.125804	0.809	8.34362	0.891	7.44195	0.891	7.85591
0.872	0.203425	0.91	0.239155	0.931	0.126003	0.809	8.3477	0.892	7.44508	0.891	7.85975
0.873	0.203187	0.911	0.239471	0.932	0.126407	0.81	8.35151	0.892	7.44816	0.892	7.86376
0.873	0.203217	0.911	0.239218	0.932	0.12654	0.81	8.35535	0.893	7.45132	0.892	7.86794
0.873	0.203546	0.911	0.239095	0.933	0.12671	0.811	8.35929	0.893	7.45467	0.893	7.87204
0.874	0.204007	0.912	0.239022	0.933	0.12673	0.811	8.36333	0.894	7.45788	0.893	7.87621
0.874	0.204012	0.912	0.238846	0.934	0.126465	0.812	8.36755	0.894	7.46127	0.894	7.88016
0.875	0.204107	0.913	0.238879	0.934	0.126333	0.812	8.37171	0.894	7.46444	0.894	7.88381
0.875	0.203775	0.913	0.239576	0.935	0.126131	0.813	8.37565	0.895	7.46765	0.895	7.8874
0.876	0.203894	0.914	0.240009	0.935	0.125869	0.813	8.37983	0.895	7.47105	0.895	7.89154
0.876	0.204333	0.914	0.240223	0.936	0.125952	0.813	8.38378	0.896	7.47427	0.896	7.8955
0.877	0.204481	0.915	0.240257	0.937	0.126011	0.814	8.38783	0.896	7.47732	0.896	7.89935
0.877	0.204443	0.915	0.240362	0.937	0.126574	0.814	8.39193	0.897	7.48051	0.897	7.90338
0.878	0.204383	0.916	0.240333	0.938	0.127416	0.815	8.39569	0.897	7.48377	0.897	7.90761
0.878	0.204584	0.916	0.240134	0.938	0.127765	0.815	8.39955	0.898	7.48656	0.898	7.91175
0.879	0.204434	0.917	0.240267	0.939	0.127882	0.816	8.40346	0.898	7.4899	0.898	7.91562
0.879	0.204375	0.917	0.240492	0.939	0.128076	0.816	8.40718	0.899	7.49331	0.899	7.91913
0.88	0.204599	0.918	0.240526	0.94	0.127619	0.817	8.41094	0.899	7.49669	0.899	7.92284
0.88	0.204613	0.918	0.240442	0.94	0.127073	0.817	8.41505	0.9	7.49988	0.9	7.92663
0.881	0.204706	0.919	0.240497	0.941	0.126835	0.818	8.41936	0.9	7.50333	0.9	7.93027
0.881	0.204656	0.919	0.240526	0.941	0.126769	0.818	8.42359	0.901	7.50653	0.901	7.9341
0.882	0.205048	0.92	0.240863	0.942	0.126956	0.818	8.42772	0.901	7.51002	0.901	7.93822
0.882	0.20547	0.92	0.240848	0.942	0.127124	0.819	8.43181	0.901	7.51361	0.902	7.94226
0.883	0.205697	0.921	0.240794	0.943	0.127373	0.819	8.43572	0.902	7.51693	0.902	7.94611
0.883	0.206103	0.921	0.2407	0.943	0.127785	0.82	8.43997	0.902	7.52018	0.903	7.95001
0.884	0.206295	0.922	0.240284	0.944	0.127699	0.82	8.44399	0.903	7.5234	0.903	7.95386
0.884	0.206356	0.922	0.240325	0.944	0.127937	0.821	8.44785	0.903	7.52646	0.904	7.95732
0.885	0.206568	0.923	0.240469	0.945	0.128131	0.821	8.45179	0.904	7.53022	0.904	7.96074
0.885	0.20678	0.923	0.24082	0.945	0.127971	0.822	8.45578	0.904	7.53424	0.905	7.9644
0.886	0.206509	0.924	0.240702	0.946	0.128121	0.822	8.45977	0.905	7.53805	0.905	7.96838
0.886	0.2065	0.924	0.240818	0.946	0.128314	0.823	8.46382	0.905	7.54186	0.905	7.97191
0.887	0.206611	0.925	0.241177	0.947	0.128401	0.823	8.46804	0.906	7.54529	0.906	7.97542
0.887	0.206926	0.925	0.241435	0.947	0.128638	0.823	8.47227	0.906	7.54882	0.906	7.97901
0.888	0.207102	0.926	0.241382	0.948	0.128538	0.824	8.47621	0.907	7.5524	0.907	7.98252
0.888	0.206851	0.926	0.241802	0.948	0.128129	0.824	8.47976	0.907	7.55599	0.907	7.98591
0.889	0.206531	0.927	0.242021	0.949	0.127302	0.825	8.48371	0.908	7.55942	0.908	7.98917
0.889	0.206329	0.927	0.242275	0.949	0.127275	0.825	8.48803	0.908	7.56292	0.908	7.99246
0.89	0.206176	0.928	0.241971	0.95	0.127507	0.826	8.49192	0.909	7.56615	0.909	7.9958
0.89	0.206226	0.928	0.242235	0.95	0.127649	0.826	8.49575	0.909	7.56974	0.909	7.99907
0.89	0.206621	0.929	0.242347	0.951	0.127508	0.827	8.49958	0.91	7.57344	0.91	8.00266
0.891	0.207178	0.93	0.242715	0.951	0.127266	0.827	8.50289	0.91	7.57688	0.91	8.00608
0.891	0.207292	0.93	0.243095	0.952	0.127461	0.827	8.50628	0.911	7.58034	0.911	8.00982
0.892	0.207076	0.931	0.24308	0.952	0.12789	0.828	8.50991	0.911	7.5835	0.911	8.01312
0.892	0.207072	0.931	0.242942	0.953	0.128042	0.828	8.51339	0.912	7.58711	0.911	8.01635
0.893	0.207223	0.932	0.242583	0.953	0.128317	0.829	8.51676	0.912	7.5909	0.912	8.0198
0.893	0.207091	0.932	0.242661	0.954	0.128765	0.829	8.51996	0.913	7.59472	0.912	8.02344
0.894	0.206911	0.933	0.242506	0.954	0.128606	0.83	8.52391	0.913	7.59845	0.913	8.02726
0.894	0.206729	0.933	0.242653	0.955	0.127963	0.83	8.52779	0.914	7.60193	0.913	8.03114
0.895	0.206436	0.934	0.242955	0.955	0.127739	0.83	8.53116	0.914	7.60532	0.914	8.03465
0.895	0.20626	0.934	0.243549	0.956	0.127846	0.831	8.53456	0.915	7.60893	0.914	8.03822
0.895	0.206399	0.935	0.243902	0.956	0.128165	0.831	8.53804	0.915	7.6128	0.915	8.04179
0.896	0.206362	0.935	0.243632	0.957	0.128454	0.832	8.54177	0.916	7.61684	0.915	8.04538
0.896	0.206281	0.936	0.242898	0.957	0.12891	0.832	8.54579	0.916	7.62067	0.916	8.04881
0.897	0.205989	0.936	0.242803	0.958	0.128971	0.833	8.54953	0.917	7.62426	0.916	8.05242
0.897	0.206383	0.937	0.24302	0.958	0.12898	0.833	8.5533	0.917	7.62772	0.917	8.05619
0.898	0.206992	0.937	0.243306	0.959	0.128932	0.833	8.55718	0.918	7.6312	0.917	8.06015
0.898	0.207464	0.938	0.243711	0.959	0.128824	0.834	8.56134	0.918	7.63463	0.918	8.064
0.899	0.207795	0.938	0.244113	0.96	0.128975	0.834	8.5654	0.919	7.63781	0.918	8.06817
0.899	0.207889	0.939	0.244342	0.96	0.129003	0.835	8.56926	0.919	7.64123	0.919	8.07221
0.9	0.207802	0.939	0.24445	0.961	0.12915	0.835	8.57277	0.92	7.64488	0.919	8.07608
0.9	0.207635	0.94	0.244429	0.961	0.129077	0.836	8.57634	0.92	7.64858	0.92	8.07967
0.901	0.207698	0.94	0.243923	0.962	0.129169	0.836	8.58009	0.921	7.65236	0.92	8.08348
0.901	0.208103	0.941	0.24374	0.962	0.12942	0.837	8.58385	0.921	7.65577	0.921	8.08743
0.902	0.20834	0.941	0.243741	0.963	0.129648	0.837	8.58788	0.922	7.65934	0.921	8.09144
0.902	0.208596	0.942	0.243828	0.963	0.129951	0.837	8.59204	0.922	7.66288	0.922	8.09519
0.902	0.208636	0.942	0.244146	0.964	0.12982	0.838	8.59617	0.923	7.66637	0.922	8.09888
0.903	0.208709	0.942	0.244325	0.965	0.129469	0.838	8.60044	0.923	7.66984	0.923	8.10276
0.903	0.208788	0.943	0.244469	0.965	0.129533	0.839	8.60444	0.924	7.67367	0.923	8.10654
0.904	0.208931	0.943	0.244306	0.966	0.12966	0.839	8.60823	0.924	7.67747	0.924	8.11031
0.904	0.208909	0.944	0.244318	0.966	0.129889	0.84	8.61205	0.925	7.68089	0.924	8.1143
0.905	0.208677	0.944	0.244326	0.967	0.129783	0.84	8.61557	0.925	7.68451	0.925	8.11829
0.905	0.208535	0.945	0.244295	0.967	0.129764	0.841	8.61938	0.926	7.688	0.925	8.12196
0.906	0.208309	0.945	0.24441	0.968	0.130143	0.841	8.62345	0.926	7.69121	0.926	8.12587
0.906	0.208328	0.946	0.24438	0.968	0.130185	0.841	8.62741	0.927	7.69461	0.926	8.12972
0.907	0.208815	0.946	0.244301	0.969	0.130535	0.842	8.63144	0.927	7.69783	0.927	8.13343
0.907	0.209307	0.947	0.244661	0.969	0.130845	0.842	8.63513	0.928	7.70093	0.927	8.13731
0.908	0.209756	0.947	0.244934	0.97	0.130913	0.843	8.63896	0.928	7.70406	0.928	8.1413
0.908	0.210065	0.948	0.24478	0.97	0.130997	0.843	8.64251	0.929	7.70755	0.928	8.14535
0.909	0.209815	0.948	0.244998	0.971	0.130869	0.844	8.6462	0.929	7.71111	0.929	8.14921
0.909	0.209629	0.949	0.245168	0.971	0.130778	0.844	8.64972	0.929	7.71456	0.929	8.15303
0.91	0.209677	0.949	0.245738	0.972	0.130356	0.845	8.65358	0.93	7.71746	0.93	8.1568
0.91	0.209618	0.95	0.246199	0.972	0.130198	0.845	8.65786	0.93	7.72017	0.93	8.16076
0.911	0.209608	0.95	0.246144	0.973	0.130353	0.845	8.66199	0.931	7.72299	0.931	8.16453
0.911	0.209541	0.951	0.246291	0.973	0.130643	0.846	8.66536	0.931	7.72625	0.931	8.16869
0.912	0.209449	0.951	0.246409	0.974	0.130794	0.846	8.66873	0.932	7.72976	0.932	8.17291
0.912	0.21	0.952	0.246653	0.974	0.130449	0.847	8.6723	0.932	7.73314	0.932	8.17709
0.913	0.210032	0.952	0.246733	0.975	0.130128	0.847	8.67627	0.933	7.73625	0.933	8.18103
0.913	0.209651	0.953	0.24658	0.975	0.1302	0.848	8.68025	0.933	7.73959	0.933	8.18488
0.913	0.209323	0.954	0.246442	0.976	0.130119	0.848	8.68411	0.934	7.74302	0.934	8.18884
0.914	0.209149	0.954	0.246514	0.976	0.130466	0.849	8.68818	0.934	7.74664	0.934	8.19255
0.914	0.209006	0.955	0.246764	0.977	0.13067	0.849	8.69242	0.935	7.75021	0.935	8.19626
0.915	0.20937	0.955	0.246926	0.977	0.130782	0.849	8.69656	0.935	7.75346	0.935	8.19985
0.915	0.210185	0.956	0.24666	0.978	0.130653	0.85	8.7004	0.936	7.75704	0.936	8.20353
0.916	0.210562	0.956	0.246467	0.979	0.130576	0.85	8.70406	0.936	7.76043	0.936	8.2072
0.916	0.211013	0.957	0.246692	0.979	0.130787	0.851	8.70767	0.937	7.76393	0.937	8.21106
0.917	0.210932	0.957	0.247196	0.98	0.130776	0.851	8.71155	0.937	7.76751	0.937	8.21496
0.917	0.21046	0.958	0.247581	0.98	0.130404	0.852	8.71571	0.938	7.77107	0.938	8.2186
0.918	0.210156	0.958	0.24772	0.981	0.130359	0.852	8.71943	0.938	7.77458	0.938	8.22211
0.918	0.209874	0.959	0.247872	0.981	0.130309	0.853	8.72308	0.939	7.77818	0.939	8.22589
0.919	0.209943	0.959	0.248161	0.982	0.130659	0.853	8.72717	0.939	7.78172	0.939	8.22954
0.919	0.210124	0.96	0.248078	0.982	0.131032	0.853	8.73105	0.94	7.78564	0.94	8.23279
0.92	0.210628	0.96	0.248013	0.983	0.131269	0.854	8.73468	0.94	7.78935	0.94	8.23617
0.92	0.210873	0.961	0.248143	0.983	0.131241	0.854	8.73869	0.941	7.79324	0.94	8.23941
0.921	0.211177	0.961	0.248214	0.984	0.131492	0.855	8.74286	0.941	7.79716	0.941	8.24269
0.921	0.211396	0.962	0.248257	0.984	0.131798	0.855	8.74707	0.942	7.8007	0.941	8.24634
0.922	0.211427	0.962	0.248257	0.985	0.131664	0.856	8.75103	0.942	7.80403	0.942	8.2498
0.922	0.211534	0.963	0.247941	0.985	0.131506	0.856	8.7548	0.943	7.80743	0.942	8.2535
0.923	0.211723	0.963	0.248097	0.986	0.13128	0.857	8.75841	0.943	7.81115	0.943	8.25698
0.923	0.21184	0.964	0.248657	0.986	0.131658	0.857	8.76194	0.944	7.81474	0.943	8.26019
0.924	0.212	0.964	0.248968	0.987	0.131783	0.857	8.76538	0.944	7.8185	0.944	8.26357
0.924	0.212146	0.965	0.248932	0.987	0.131851	0.858	8.76875	0.945	7.82227	0.944	8.26692
0.925	0.212291	0.965	0.2488	0.988	0.132028	0.858	8.77224	0.945	7.82607	0.945	8.27038
0.925	0.212278	0.966	0.248777	0.988	0.132034	0.859	8.77577	0.946	7.83003	0.945	8.27402
0.925	0.212078	0.966	0.248675	0.989	0.131936	0.859	8.77958	0.946	7.83408	0.946	8.27732
0.926	0.211731	0.967	0.248709	0.989	0.131934	0.86	8.78332	0.947	7.83758	0.946	8.28076
0.926	0.211606	0.967	0.248776	0.989	0.131415	0.86	8.78708	0.947	7.84115	0.947	8.28439
0.927	0.211622	0.968	0.248684	0.99	0.131085	0.86	8.79067	0.948	7.84463	0.947	8.28775
0.927	0.211865	0.968	0.248917	0.99	0.131259	0.861	8.7938	0.948	7.84809	0.947	8.29142
0.928	0.212025	0.969	0.249432	0.991	0.131498	0.861	8.79714	0.949	7.85189	0.948	8.29517
0.928	0.212095	0.97	0.249835	0.991	0.131696	0.862	8.80051	0.949	7.85547	0.948	8.29888
0.929	0.212641	0.97	0.249945	0.992	0.131914	0.862	8.80381	0.95	7.85906	0.949	8.30296
0.929	0.213093	0.971	0.249596	0.992	0.131797	0.863	8.80726	0.95	7.86276	0.949	8.3069
0.929	0.213065	0.971	0.249493	0.993	0.131718	0.863	8.81087	0.951	7.8665	0.95	8.31082
0.93	0.212499	0.972	0.249526	0.994	0.13168	0.863	8.81444	0.951	7.87026	0.95	8.31463
0.93	0.212003	0.972	0.249687	0.994	0.13185	0.864	8.81812	0.952	7.87402	0.951	8.31837
0.931	0.211955	0.973	0.24987	0.995	0.131724	0.864	8.82211	0.952	7.87773	0.951	8.32184
0.931	0.212255	0.973	0.249973	0.995	0.131519	0.865	8.82602	0.953	7.88141	0.952	8.32516
0.932	0.212615	0.974	0.249752	0.996	0.131328	0.865	8.82997	0.953	7.88503	0.952	8.32887
0.932	0.212896	0.974	0.249996	0.996	0.131432	0.866	8.8337	0.954	7.88835	0.953	8.33277
0.933	0.213066	0.974	0.249837	0.997	0.131655	0.866	8.83701	0.954	7.89144	0.953	8.33658
0.933	0.213391	0.975	0.249833	0.997	0.131787	0.866	8.84041	0.955	7.89493	0.954	8.34049
0.934	0.213479	0.975	0.249823	0.998	0.13175	0.867	8.84404	0.955	7.89836	0.954	8.34418
0.934	0.213188	0.976	0.250035	0.998	0.131612	0.867	8.84798	0.956	7.90205	0.955	8.34793
0.935	0.213011	0.976	0.249935	0.999	0.131719	0.868	8.8517	0.956	7.90621	0.955	8.35194
0.935	0.212813	0.977	0.249751	0.999	0.131648	0.868	8.85578	0.957	7.91004	0.956	8.35581
0.936	0.212878	0.977	0.249983	1	0.131673	0.869	8.86014	0.957	7.91383	0.956	8.3595
0.936	0.212944	0.978	0.250376	1	0.13192	0.869	8.86442	0.958	7.9174	0.957	8.36293
0.937	0.212775	0.978	0.250351	1.001	0.132524	0.87	8.86828	0.958	7.92121	0.957	8.36649
0.937	0.212968	0.979	0.25037	1.001	0.132951	0.87	8.8727	0.959	7.92496	0.958	8.37024
0.938	0.213195	0.979	0.250318	1.002	0.133065	0.871	8.87684	0.959	7.92819	0.958	8.37413
0.938	0.213334	0.98	0.250635	1.002	0.133037	0.871	8.88029	0.96	7.93115	0.959	8.37821
0.939	0.21344	0.98	0.25081	1.003	0.132817	0.871	8.88379	0.96	7.93429	0.959	8.38212
0.939	0.213423	0.981	0.251393	1.003	0.132857	0.872	8.88724	0.961	7.9374	0.96	8.38594
0.94	0.21311	0.981	0.251541	1.004	0.133196	0.872	8.89102	0.961	7.94061	0.96	8.38972
0.94	0.213122	0.982	0.251311	1.004	0.132773	0.873	8.895	0.962	7.94394	0.961	8.39384
0.941	0.213354	0.982	0.251014	1.005	0.132488	0.873	8.89904	0.962	7.94731	0.961	8.39795
0.941	0.213664	0.983	0.251085	1.006	0.132457	0.874	8.90308	0.963	7.9506	0.962	8.40152
0.942	0.213946	0.983	0.251475	1.006	0.1327	0.874	8.90703	0.963	7.95397	0.962	8.40471
0.942	0.214273	0.984	0.251415	1.007	0.133259	0.875	8.91075	0.964	7.9572	0.963	8.40802
0.942	0.214073	0.984	0.250981	1.007	0.133319	0.875	8.91392	0.964	7.96045	0.963	8.41151
[truncated: 63,536 more rows]

## Sheet: Fig. S35 single rod compression
OD 2 mm RT						OD 2 mm 54C						OD 1.5 mm RT						OD 1.5 mm 54C
Sample 1		Sample 2		Sample3		Sample 1		Sample 2		Sample3		Sample 1		Sample 2		Sample3		Sample 1		Sample 2		Sample3
Displacement (mm)	Load (N)	Displacement (mm)	Load (N)	Displacement (mm)	Load (N)	Displacement (mm)	Load (N)	Displacement (mm)	Load (N)	Displacement (mm)	Load (N)	Displacement (mm)	Load (N)	Displacement (mm)	Load (N)	Displacement (mm)	Load (N)	Displacement (mm)	Load (N)	Displacement (mm)	Load (N)	Displacement (mm)	Load (N)
0	0	0	0	0	0	0	0	0	0	0	0	0	0	0	0	0	0	0	0	0	0	0	0
0.00291	0.71409	0.00279	0.67637	0.00274	0.6936	0.00286	0.27052	0.00295	0.18982	0.00297	0.13498	0.0001	0.02393	4e-05	0.03556	4e-05	0.04478	0.00022	0.06439	0.00013	0.06381	5e-05	0.02314
0.01165	2.22971	0.01188	2.29874	0.01201	2.32151	0.01167	0.52602	0.01213	0.43758	0.01213	0.34953	0.00137	0.17824	0.00116	0.13905	0.00119	0.24972	0.00154	0.14978	0.00148	0.12907	0.00118	0.09604
0.0205	3.66938	0.02018	3.72885	0.02037	3.72212	0.02051	0.68496	0.02035	0.56727	0.02047	0.46815	0.00307	0.37959	0.00283	0.30197	0.00286	0.53922	0.00337	0.24156	0.00312	0.18981	0.00284	0.13861
0.02857	4.97666	0.02846	5.12975	0.0286	5.08872	0.02857	0.79251	0.02865	0.65145	0.02872	0.54633	0.00502	0.60724	0.00484	0.48038	0.00487	0.82294	0.00481	0.28665	0.00507	0.28338	0.00486	0.22165
0.0367	6.29066	0.03701	6.54112	0.03694	6.44931	0.03671	0.84518	0.03716	0.71295	0.03705	0.61251	0.00695	0.80863	0.00657	0.64945	0.00659	1.10951	0.00679	0.38104	0.00699	0.32176	0.00658	0.27197
0.0453	7.65224	0.04525	7.89087	0.0456	7.83319	0.04531	0.87936	0.04546	0.77454	0.04574	0.65766	0.00828	0.95304	0.00806	0.77066	0.00808	1.32953	0.00876	0.4492	0.00831	0.34876	0.00808	0.30588
0.05378	8.98425	0.05353	9.23458	0.05361	9.09628	0.05381	0.90974	0.05372	0.77857	0.05375	0.68647	0.00984	1.15355	0.01014	0.95005	0.01015	1.63494	0.01008	0.47075	0.00989	0.40889	0.01015	0.365
0.06191	10.2568	0.06179	10.5661	0.06184	10.418	0.06192	0.94481	0.06198	0.79853	0.06197	0.70517	0.01177	1.30449	0.01173	1.10254	0.01173	1.88237	0.01191	0.53452	0.01181	0.48939	0.01174	0.41412
0.07009	11.5246	0.07054	11.9552	0.07052	11.7841	0.0701	0.9504	0.07072	0.82065	0.07062	0.72205	0.01355	1.51216	0.01303	1.20058	0.01303	2.05097	0.01374	0.58946	0.01358	0.50013	0.01303	0.4264
0.07881	12.8521	0.0786	13.2286	0.07889	13.0716	0.07881	0.93906	0.07881	0.83044	0.07904	0.78286	0.01486	1.65024	0.0148	1.33454	0.01481	2.32317	0.01516	0.6077	0.01489	0.554	0.01481	0.46237
0.08687	14.0688	0.08683	14.5045	0.08703	14.325	0.08688	0.95989	0.08705	0.81992	0.08715	0.76785	0.01686	1.84783	0.01664	1.47649	0.01665	2.57769	0.01663	0.65969	0.01692	0.5889	0.01665	0.4894
0.09512	15.2969	0.09518	15.818	0.09519	15.552	0.09512	0.94628	0.09535	0.85646	0.09531	0.7814	0.01866	1.98797	0.01825	1.60494	0.01826	2.81734	0.01852	0.71683	0.0187	0.6461	0.01826	0.50194
0.10338	16.5178	0.10381	17.1588	0.10393	16.8818	0.10338	0.95868	0.10403	0.85481	0.10404	0.78654	0.01992	2.12745	0.01987	1.73652	0.01988	3.05707	0.02044	0.74955	0.01995	0.66994	0.01989	0.5407
0.11213	17.7931	0.1119	18.4125	0.11198	18.0624	0.11213	0.95565	0.11211	0.85687	0.1121	0.76944	0.02157	2.27776	0.0218	1.85887	0.02181	3.32576	0.02174	0.76992	0.02162	0.72015	0.0218	0.57624
0.12025	18.9635	0.12004	19.6388	0.12017	19.2349	0.12026	0.97387	0.12025	0.85869	0.1203	0.80923	0.02338	2.4564	0.0233	1.95383	0.0233	3.54073	0.0237	0.83932	0.02343	0.73191	0.02331	0.58941
0.12849	20.1217	0.12879	20.933	0.12862	20.4573	0.12851	0.96653	0.12895	0.86129	0.12871	0.80207	0.02525	2.62525	0.02465	2.05788	0.02466	3.71673	0.02547	0.88981	0.02528	0.79294	0.02466	0.6054
0.13702	21.3219	0.13704	22.1589	0.13731	21.693	0.13703	0.98043	0.13731	0.88109	0.13742	0.79664	0.02654	2.71375	0.02652	2.16512	0.02654	4.00116	0.02678	0.91167	0.02658	0.82704	0.02653	0.63882
0.14544	22.4551	0.14518	23.3398	0.14535	22.7754	0.14548	0.97648	0.14543	0.86982	0.14547	0.80773	0.02858	2.90425	0.02837	2.29545	0.02839	4.25036	0.02829	0.95202	0.02863	0.87723	0.02839	0.65658
0.15352	23.5241	0.1534	24.5126	0.15358	23.8586	0.15356	0.97485	0.1536	0.88692	0.15368	0.80859	0.03026	3.04272	0.02984	2.38333	0.02985	4.45528	0.03023	0.98271	0.0303	0.91954	0.02985	0.67033
0.16161	24.5272	0.16219	25.7391	0.1621	24.969	0.16164	0.98505	0.16237	0.86118	0.1622	0.82204	0.03151	3.13636	0.03153	2.46359	0.03155	4.68054	0.03214	1.02507	0.03154	0.93101	0.03155	0.69243
0.17045	25.6217	0.17022	26.8491	0.17034	25.9965	0.17046	0.96426	0.17045	0.87612	0.1705	0.81667	0.03327	3.28109	0.03351	2.6065	0.03353	4.94406	0.03336	1.05547	0.03333	0.95687	0.03352	0.69949
0.17872	26.603	0.17842	27.9106	0.17862	26.9885	0.1787	0.97469	0.17863	0.89618	0.1788	0.82119	0.03517	3.42141	0.03494	2.68314	0.03495	5.15001	0.03538	1.11781	0.03522	1.01953	0.03495	0.708
0.18696	27.4796	0.18703	29.027	0.18689	27.9298	0.18691	0.96658	0.18717	0.88011	0.187	0.82091	0.03682	3.55749	0.03632	2.74347	0.03634	5.35247	0.0371	1.14276	0.03685	1.04219	0.03633	0.72116
0.19525	28.3011	0.1955	30.075	0.19559	28.8962	0.19525	0.9993	0.19566	0.86723	0.19573	0.82198	0.03819	3.66032	0.0382	2.86026	0.03822	5.59343	0.03843	1.16112	0.03822	1.07556	0.03822	0.73838
0.20394	29.1016	0.20361	31.0096	0.20372	29.7276	0.20396	0.96683	0.20376	0.90068	0.20381	0.83472	0.0403	3.82598	0.04006	2.9491	0.04007	5.8665	0.04004	1.18534	0.04035	1.1142	0.04007	0.73554
0.21188	29.7543	0.21184	31.8835	0.21195	30.5544	0.21189	0.98101	0.21194	0.881	0.2121	0.82422	0.04192	3.92919	0.04149	3.03565	0.0415	6.03845	0.04182	1.22605	0.04196	1.14896	0.0415	0.75214
0.22003	30.3784	0.22043	32.7297	0.22027	31.2948	0.22004	0.97453	0.22057	0.86916	0.22033	0.81474	0.04318	4.02484	0.0433	3.1264	0.04333	6.30311	0.04376	1.27684	0.04321	1.15417	0.04333	0.75875
0.22866	30.9711	0.22856	33.4537	0.22893	32.0644	0.22867	0.98496	0.22878	0.90184	0.22905	0.83906	0.04499	4.14282	0.0452	3.21429	0.04521	6.54556	0.04504	1.30147	0.04504	1.21025	0.0452	0.77669
0.23711	31.4183	0.23674	34.062	0.23703	32.6779	0.23713	0.98582	0.23695	0.88085	0.23716	0.84026	0.04681	4.27068	0.04652	3.26015	0.04653	6.70417	0.04715	1.33857	0.04686	1.24006	0.04653	0.75783
0.24522	31.7742	0.24513	34.6023	0.24515	33.2742	0.24524	0.9942	0.24533	0.8947	0.24528	0.8439	0.04851	4.37125	0.04798	3.33815	0.048	6.92427	0.04873	1.34839	0.04853	1.26278	0.04799	0.76031
0.2534	32.0987	0.25391	35.0847	0.25392	33.8534	0.25342	0.97706	0.25411	0.89606	0.25399	0.83335	0.04989	4.45449	0.04991	3.44042	0.04993	7.16495	0.05001	1.38442	0.04993	1.29107	0.04992	0.77741
0.26225	32.4192	0.2619	35.464	0.26232	34.3533	0.26228	0.97777	0.2622	0.90322	0.26234	0.82046	0.052	4.62768	0.05181	3.50654	0.05182	7.41797	0.05173	1.42314	0.05205	1.30583	0.05182	0.78506
0.27028	32.6339	0.27018	35.7706	0.27035	34.7765	0.27029	1.00373	0.27046	0.88478	0.27049	0.81844	0.05357	4.70343	0.05312	3.55655	0.05313	7.56659	0.05356	1.44032	0.0536	1.35654	0.05313	0.7856
0.27847	32.8351	0.27862	36.0241	0.27852	35.1518	0.27845	0.96442	0.2788	0.8977	0.27869	0.83488	0.05482	4.77421	0.05498	3.65554	0.055	7.83491	0.05537	1.47528	0.05485	1.35711	0.055	0.8027
0.28684	32.974	0.28696	36.2469	0.28729	35.5143	0.28684	0.99127	0.28721	0.88554	0.28745	0.84204	0.05671	4.89564	0.0569	3.70666	0.05692	8.07388	0.05669	1.49395	0.05676	1.40553	0.05691	0.80261
0.29552	33.1264	0.29519	36.377	0.29535	35.7839	0.29553	0.99543	0.29536	0.88692	0.29555	0.83054	0.05851	4.98609	0.05816	3.76192	0.05817	8.23258	0.05877	1.54186	0.05857	1.42259	0.05817	0.81103
0.30356	33.2264	0.30342	36.4938	0.30359	36.0541	0.30358	0.98929	0.30357	0.89307	0.30367	0.83938	0.06009	5.09029	0.05968	3.83591	0.0597	8.4184	0.06041	1.55865	0.06011	1.45905	0.0597	0.80053
0.31174	33.3295	0.31216	36.5936	0.31212	36.3049	0.31175	0.97663	0.31227	0.90665	0.31219	0.84145	0.06161	5.15236	0.06154	3.87997	0.06156	8.66043	0.06167	1.55772	0.06167	1.47939	0.06156	0.80532
0.32039	33.3819	0.32033	36.678	0.32062	36.5187	0.32038	0.99368	0.32052	0.90332	0.32074	0.84152	0.06374	5.2776	0.06346	3.97235	0.06348	8.89078	0.06343	1.57893	0.06379	1.51843	0.06347	0.80612
0.32867	33.4482	0.32854	36.7294	0.32868	36.6658	0.32865	0.99904	0.32875	0.88579	0.32881	0.83841	0.06517	5.36055	0.06478	4.00247	0.06478	9.04883	0.06521	1.61849	0.0652	1.50365	0.06478	0.8186
0.33684	33.5249	0.33676	36.7817	0.33686	36.7834	0.33687	0.99864	0.33695	0.89008	0.33698	0.86331	0.06646	5.41505	0.06672	4.08903	0.06673	9.29663	0.06696	1.62994	0.06651	1.53158	0.06673	0.81169
0.34511	33.5181	0.34551	36.8057	0.34551	36.9372	0.34511	0.9933	0.34575	0.90081	0.34566	0.84557	0.06834	5.50699	0.06847	4.11353	0.06849	9.4903	0.06843	1.65109	0.06839	1.55499	0.06848	0.82192
0.35382	33.545	0.35358	36.8218	0.35369	37.0605	0.35384	0.97945	0.35381	0.90325	0.35385	0.84197	0.07027	5.6357	0.06977	4.16206	0.06977	9.66368	0.07049	1.67225	0.07033	1.58785	0.06977	0.82095
0.36195	33.6027	0.36169	36.8322	0.36187	37.1789	0.36197	0.9979	0.36196	0.8973	0.362	0.83346	0.07173	5.68777	0.07139	4.21938	0.07141	9.83924	0.07201	1.68807	0.07176	1.59226	0.07141	0.81291
0.37022	33.5952	0.37034	36.8271	0.37024	37.2183	0.37023	0.98263	0.37053	0.8983	0.37035	0.84468	0.07331	5.75727	0.07331	4.26894	0.07332	10.0829	0.07328	1.68266	0.07336	1.61959	0.07332	0.81887
0.37859	33.5994	0.37879	36.8307	0.379	37.328	0.37859	0.99756	0.37905	0.88459	0.37914	0.84728	0.07537	5.84744	0.07507	4.31198	0.07508	10.2969	0.07512	1.71537	0.0754	1.61661	0.07508	0.842
0.38717	33.6114	0.38695	36.8063	0.38703	37.3642	0.3872	0.99722	0.38713	0.894	0.38716	0.84777	0.07676	5.89821	0.07636	4.35952	0.07637	10.4301	0.07697	1.73695	0.0768	1.63852	0.07637	0.82835
0.3952	33.6116	0.39514	36.7899	0.39531	37.4066	0.39522	0.98867	0.39525	0.90089	0.39544	0.84716	0.07813	5.95084	0.0784	4.42224	0.07842	10.6819	0.07859	1.75119	0.07817	1.64752	0.07841	0.83273
0.40328	33.6004	0.40385	36.7901	0.40376	37.4397	0.40331	0.98564	0.40397	0.8971	0.40384	0.85266	0.08007	6.03976	0.08018	4.47271	0.08018	10.8693	0.08009	1.74862	0.08012	1.66233	0.08018	0.83935
0.41202	33.59	0.41193	36.7693	0.41212	37.4893	0.41204	0.98626	0.41213	0.88619	0.41222	0.85352	0.08191	6.07788	0.08139	4.49208	0.08141	11.0097	0.08211	1.77486	0.08197	1.68402	0.0814	0.82559
0.42043	33.6048	0.42013	36.7079	0.42029	37.5283	0.42045	1.00138	0.42034	0.90241	0.4204	0.85788	0.08333	6.16088	0.08309	4.53401	0.08311	11.1875	0.0837	1.7916	0.08337	1.67097	0.08311	0.84038
0.42861	33.5704	0.42859	36.705	0.42852	37.5386	0.42861	1.00108	0.4288	0.90695	0.42865	0.85041	0.08509	6.23798	0.0849	4.59013	0.08491	11.4082	0.08497	1.79864	0.08515	1.70019	0.08491	0.83513
0.43683	33.5374	0.43718	36.6913	0.4372	37.5745	0.43683	1.00435	0.43747	0.8747	0.43734	0.8499	0.08699	6.29198	0.08671	4.62781	0.08672	11.5947	0.08684	1.79784	0.08703	1.70468	0.08672	0.84432
0.44557	33.5395	0.44522	36.642	0.44542	37.5809	0.44557	0.99039	0.44548	0.90766	0.44557	0.84298	0.08838	6.35522	0.08805	4.65292	0.08806	11.7323	0.08862	1.79915	0.08842	1.70145	0.08805	0.85449
0.4536	33.5283	0.45339	36.6073	0.45366	37.5545	0.4536	0.99558	0.4536	0.90338	0.45379	0.84253	0.08977	6.41194	0.0901	4.71779	0.09013	11.969	0.0902	1.81322	0.08981	1.70108	0.09013	0.83542
0.46173	33.5118	0.46199	36.5947	0.46185	37.5888	0.46175	0.9917	0.46213	0.89594	0.46197	0.85253	0.0917	6.46192	0.09177	4.73469	0.09178	12.1346	0.0919	1.8256	0.09175	1.74257	0.09178	0.85268
0.47024	33.4959	0.4704	36.5619	0.47058	37.6011	0.47025	1.00645	0.47055	0.89672	0.47073	0.83976	0.09366	6.57583	0.093	4.77111	0.09301	12.2532	0.09377	1.83801	0.09371	1.71472	0.09301	0.84529
0.47886	33.4724	0.4785	36.4872	0.47868	37.5742	0.47888	0.99586	0.47866	0.90571	0.47883	0.85498	0.09494	6.57334	0.09481	4.81546	0.09483	12.4636	0.09527	1.84422	0.09497	1.73122	0.09482	0.84639
0.48693	33.4494	0.4868	36.4706	0.48682	37.5913	0.48693	1.02019	0.48696	0.9129	0.48698	0.83403	0.09679	6.64222	0.09668	4.85015	0.09668	12.6454	0.09661	1.82143	0.09685	1.73825	0.09668	0.86309
0.49508	33.4139	0.49555	36.4454	0.49543	37.5754	0.49508	0.99418	0.49568	0.90288	0.49554	0.85117	0.09862	6.70834	0.09831	4.87964	0.09832	12.7984	0.09851	1.82508	0.09867	1.76466	0.09831	0.86106
0.5	33.4062	0.5	36.4058	0.5	37.553	0.5	1.01875	0.5	0.89176	0.5	0.86286	0.10001	6.75715	0.09972	4.90662	0.09973	12.9385	0.10041	1.85233	0.10003	1.75139	0.09972	0.8433
												0.10151	6.7837	0.10186	4.94082	0.10187	13.133	0.10181	1.85117	0.10154	1.74809	0.10187	0.85021
												0.10339	6.84577	0.10342	4.98337	0.10344	13.2966	0.10356	1.84822	0.10343	1.77191	0.10343	0.85388
												0.10531	6.88191	0.10468	5.00516	0.10469	13.4	0.10546	1.84854	0.10536	1.77162	0.10469	0.84478
												0.1066	6.92946	0.10649	5.04132	0.10651	13.5757	0.1069	1.84397	0.10664	1.75612	0.10651	0.86317
												0.10858	6.99981	0.10832	5.07136	0.10834	13.7431	0.1083	1.86705	0.10864	1.783	0.10834	0.85144
												0.11035	7.03725	0.10999	5.08579	0.11	13.8887	0.11014	1.86901	0.11037	1.77577	0.11	0.86069
												0.11161	7.07478	0.11141	5.13087	0.11143	13.9921	0.11208	1.88924	0.11166	1.76395	0.11142	0.85489
												0.11316	7.117	0.11353	5.15774	0.11354	14.198	0.11344	1.88068	0.11321	1.7838	0.11353	0.87159
												0.11511	7.15436	0.11504	5.19036	0.11504	14.305	0.11531	1.88877	0.11517	1.77374	0.11504	0.86506
												0.117	7.21269	0.1163	5.20259	0.11631	14.4099	0.11706	1.88182	0.11703	1.78333	0.11631	0.87684
												0.11822	7.21268	0.11823	5.22457	0.11825	14.5654	0.11847	1.9023	0.11826	1.77927	0.11825	0.84556
												0.12026	7.24927	0.12006	5.2826	0.12007	14.702	0.11999	1.87673	0.12031	1.7911	0.12007	0.84047
												0.12197	7.29847	0.12157	5.28819	0.12158	14.8175	0.12184	1.88345	0.122	1.78751	0.12157	0.8504
												0.12328	7.32203	0.12315	5.31351	0.12316	14.9252	0.12376	1.89231	0.12331	1.79998	0.12316	0.85353
												0.12491	7.35402	0.12521	5.33022	0.12524	15.0718	0.12505	1.88617	0.12496	1.79727	0.12522	0.86635
												0.1267	7.39089	0.12665	5.35305	0.12666	15.1792	0.127	1.89473	0.12675	1.80341	0.12666	0.86211
												0.12861	7.43382	0.12796	5.36308	0.12798	15.2594	0.12881	1.89723	0.12864	1.80391	0.12798	0.86892
												0.1299	7.4635	0.12987	5.38653	0.12988	15.3812	0.1301	1.89605	0.12994	1.80934	0.12988	0.86976
												0.13201	7.49943	0.13181	5.42725	0.13182	15.5168	0.13167	1.88234	0.13206	1.8189	0.13182	0.88043
												0.13358	7.50534	0.1332	5.45036	0.13321	15.6114	0.13349	1.90289	0.13363	1.81853	0.1332	0.87007
												0.13486	7.56012	0.13483	5.44942	0.13484	15.6963	0.13538	1.90327	0.1349	1.81157	0.13485	0.86611
												0.1366	7.58751	0.13685	5.50132	0.13688	15.8283	0.13673	1.90007	0.13665	1.81396	0.13686	0.86496
												0.13843	7.60808	0.13823	5.50164	0.13824	15.8943	0.13875	1.89932	0.13847	1.81561	0.13824	0.85388
												0.14021	7.63889	0.13962	5.51405	0.13963	15.9672	0.14043	1.90455	0.14023	1.82637	0.13963	0.86487
												0.14156	7.66601	0.14158	5.5607	0.14159	16.0784	0.1417	1.90293	0.1416	1.82224	0.14158	0.87061
												0.14363	7.70475	0.14344	5.53371	0.14345	16.1855	0.14336	1.92217	0.14368	1.81949	0.14345	0.87487
												0.14527	7.71483	0.14481	5.58195	0.14482	16.2407	0.14526	1.90977	0.1453	1.82847	0.14482	0.87403
												0.14651	7.74794	0.14663	5.59839	0.14663	16.3215	0.14706	1.92399	0.14655	1.81832	0.14664	0.86673
												0.1483	7.77094	0.14845	5.61544	0.14847	16.3987	0.14836	1.89886	0.14834	1.81583	0.14846	0.88231
												0.15008	7.80047	0.14986	5.63445	0.14986	16.4571	0.15042	1.9156	0.15014	1.82814	0.14987	0.87001
												0.15181	7.82222	0.15128	5.64226	0.1513	16.5233	0.15212	1.92187	0.15184	1.81669	0.15129	0.86973
												0.1533	7.84343	0.15321	5.6459	0.15323	16.5988	0.15335	1.92605	0.15335	1.80554	0.15324	0.88649
												0.15536	7.86271	0.15519	5.69365	0.1552	16.705	0.1551	1.91717	0.15541	1.81966	0.15519	0.87531
												0.15686	7.88192	0.15642	5.69594	0.15644	16.7314	0.15686	1.92775	0.15689	1.8411	0.15643	0.86537
												0.15814	7.90072	0.15834	5.7237	0.15835	16.8248	0.15869	1.91872	0.15818	1.83918	0.15836	0.87758
												0.15998	7.92833	0.16014	5.72393	0.16016	16.871	0.16004	1.92569	0.16003	1.82974	0.16015	0.87563
												0.16185	7.93926	0.16149	5.74767	0.1615	16.9128	0.16209	1.92717	0.16191	1.84518	0.16149	0.86775
												0.16344	7.97011	0.16303	5.77648	0.16304	16.978	0.16372	1.92147	0.16347	1.83613	0.16304	0.86446
												0.16496	7.99569	0.1649	5.76678	0.1649	17.0485	0.16496	1.91804	0.16502	1.84327	0.1649	0.86549
												0.16697	8.01549	0.16678	5.81065	0.16681	17.0952	0.1668	1.90639	0.16701	1.85394	0.16679	0.8829
												0.16855	8.02572	0.1681	5.81263	0.16811	17.1342	0.16864	1.92636	0.16858	1.84776	0.1681	0.86827
												0.16983	8.04289	0.17011	5.80973	0.17014	17.2051	0.17024	1.92732	0.16988	1.84809	0.17013	0.87705
												0.1717	8.0698	0.17184	5.85104	0.17185	17.2578	0.17168	1.93478	0.17174	1.8392	0.17185	0.86712
												0.1735	8.06575	0.17311	5.85156	0.17311	17.2637	0.17381	1.9329	0.17356	1.84284	0.17311	0.86472
												0.17506	8.09403	0.17468	5.84472	0.17469	17.3106	0.17536	1.92038	0.17509	1.82871	0.17469	0.8595
												0.17676	8.12217	0.17662	5.88398	0.17664	17.3651	0.17663	1.91919	0.17682	1.84202	0.17664	0.86604
												0.17864	8.14577	0.1785	5.88172	0.17851	17.4079	0.17847	1.92711	0.17868	1.83274	0.17851	0.87247
												0.18012	8.15926	0.17972	5.89181	0.17973	17.4272	0.18025	1.93189	0.18015	1.85285	0.17973	0.87371
												0.18147	8.16494	0.18178	5.90563	0.1818	17.483	0.18191	1.91298	0.18151	1.83822	0.1818	0.87879
												0.18338	8.17331	0.18345	5.91256	0.18347	17.5227	0.1834	1.93439	0.18341	1.84476	0.18346	0.87315
												0.18525	8.1965	0.18475	5.92255	0.18476	17.5335	0.18547	1.91499	0.1853	1.83189	0.18476	0.86733
												0.18664	8.21605	0.18644	5.94038	0.18647	17.572	0.18695	1.93116	0.18668	1.83965	0.18645	0.87156
												0.18842	8.22683	0.18821	5.96612	0.18823	17.6184	0.18826	1.9432	0.18848	1.83604	0.18822	0.88249
												0.19035	8.24814	0.1901	5.97413	0.19012	17.6463	0.19022	1.94037	0.19039	1.83032	0.19011	0.86613
												0.19176	8.25295	0.19141	5.96991	0.19142	17.6539	0.19205	1.94504	0.19179	1.83413	0.19142	0.87995
												0.19317	8.26881	0.19354	5.99092	0.19355	17.7043	0.19348	1.93456	0.19321	1.83559	0.19355	0.8581
												0.195	8.29985	0.1951	6.00206	0.19511	17.7457	0.19508	1.94288	0.19504	1.84472	0.19511	0.86424
												0.19693	8.30492	0.19634	6.00748	0.19636	17.7393	0.19715	1.9439	0.19697	1.84833	0.19636	0.86864
												0.19831	8.29542	0.19812	6.02457	0.19814	17.7807	0.19858	1.94448	0.19835	1.84061	0.19813	0.88753
												0.2002	8.3192	0.19994	6.03509	0.19996	17.7938	0.19995	1.92997	0.20025	1.84721	0.19996	0.8853
												0.20196	8.34742	0.20169	6.04262	0.2017	17.8334	0.20188	1.94509	0.202	1.8629	0.2017	0.88389
												0.20333	8.34423	0.20307	6.03985	0.20309	17.8397	0.20374	1.93063	0.20336	1.84451	0.20308	0.88158
												0.20484	8.36243	0.20516	6.07194	0.20517	17.9017	0.20514	1.92641	0.20489	1.85884	0.20517	0.86501
												0.20669	8.36447	0.20676	6.07994	0.20677	17.8988	0.20682	1.93854	0.20674	1.85278	0.20676	0.85901
												0.20861	8.39515	0.208	6.064	0.20802	17.9169	0.20882	1.92662	0.20865	1.84862	0.20801	0.88233
												0.20991	8.38272	0.2098	6.09052	0.20981	17.9337	0.21021	1.93452	0.20995	1.83822	0.20981	0.88466
												0.21187	8.41315	0.2116	6.09666	0.21162	17.9655	0.21163	1.9426	0.21192	1.85102	0.21162	0.89308
												0.21367	8.44522	0.2133	6.11729	0.21332	17.977	0.21357	1.9523	0.21371	1.84218	0.21331	0.88591
												0.21495	8.42868	0.21482	6.10961	0.21484	17.9984	0.2154	1.94579	0.21498	1.85647	0.21483	0.86046
												0.21652	8.43833	0.21685	6.13575	0.21685	18.0123	0.21675	1.94137	0.21658	1.84043	0.21685	0.8914
												0.21836	8.45181	0.21834	6.12377	0.21836	18.0205	0.21862	1.92694	0.21841	1.86051	0.21835	0.8834
												0.22025	8.46674	0.21964	6.15212	0.21964	18.0567	0.2205	1.94201	0.22029	1.84679	0.21965	0.89277
												0.22159	8.47179	0.22152	6.13776	0.22154	18.0603	0.22182	1.93634	0.22163	1.86049	0.22154	0.88254
												0.22362	8.48274	0.22338	6.18125	0.2234	18.0907	0.22327	1.93771	0.22367	1.85565	0.2234	0.88878
												0.2253	8.47515	0.22492	6.1698	0.22492	18.0792	0.22521	1.93802	0.22535	1.85537	0.22493	0.90266
												0.22655	8.50945	0.22649	6.16536	0.2265	18.115	0.22715	1.9432	0.22658	1.84061	0.22649	0.87519
												0.22824	8.48863	0.22845	6.1851	0.22846	18.1173	0.22839	1.95226	0.22829	1.86949	0.22846	0.86189
												0.23011	8.51703	0.23005	6.18775	0.23005	18.1299	0.23032	1.94366	0.23016	1.86475	0.23005	0.85535
												0.23191	8.52958	0.23135	6.18003	0.23136	18.1565	0.23211	1.93738	0.23194	1.85845	0.23136	0.88927
												0.23322	8.52683	0.2332	6.21302	0.23322	18.1619	0.23342	1.9426	0.23326	1.84688	0.23322	0.88321
												0.23529	8.54708	0.23503	6.21601	0.23504	18.1849	0.23499	1.94738	0.23535	1.85875	0.23504	0.8949
												0.237	8.55463	0.23654	6.20804	0.23655	18.1741	0.23686	1.94399	0.23704	1.85661	0.23654	0.89183
												0.2382	8.54325	0.23829	6.20453	0.23831	18.2064	0.23876	1.94667	0.23823	1.85071	0.23831	0.88975
												0.23994	8.57401	0.24018	6.23191	0.2402	18.2153	0.24004	1.94303	0.23999	1.85719	0.24019	0.8973
												0.24174	8.56075	0.24159	6.23476	0.2416	18.2215	0.2421	1.93804	0.24179	1.85265	0.2416	0.89305
												0.24355	8.58883	0.24298	6.24084	0.24299	18.2147	0.24374	1.95734	0.24357	1.86677	0.24299	0.8767
												0.24492	8.59993	0.2449	6.24596	0.24491	18.2164	0.24504	1.96966	0.24497	1.84906	0.2449	0.89449
												0.24698	8.59537	0.2468	6.25025	0.24681	18.2654	0.24664	1.9537	0.24703	1.8527	0.24681	0.89075
												0.24859	8.59568	0.24815	6.25451	0.24816	18.2571	0.24857	1.94373	0.24862	1.84525	0.24816	0.88729
												0.24982	8.61517	0.24998	6.28204	0.25	18.2807	0.25042	1.93968	0.24986	1.87141	0.24999	0.88687
												0.25168	8.61469	0.25184	6.28878	0.25185	18.2737	0.25166	1.94473	0.25173	1.84687	0.25184	0.89083
												0.25352	8.6251	0.25323	6.30152	0.25324	18.2982	0.25382	1.95622	0.25357	1.86178	0.25324	0.87714
												0.2551	8.61763	0.25468	6.27077	0.2547	18.2781	0.25537	1.96147	0.25514	1.855	0.25469	0.8817
												0.25656	8.64302	0.25651	6.2886	0.25652	18.3033	0.25668	1.95074	0.25661	1.86598	0.25652	0.88713
												0.25868	8.65272	0.25846	6.30185	0.25848	18.3146	0.2584	1.94854	0.25873	1.84345	0.25847	0.89835
												0.26022	8.67302	0.25979	6.30148	0.2598	18.3095	0.26022	1.94928	0.26025	1.86919	0.2598	0.87763
												0.2615	8.64469	0.2617	6.30406	0.26172	18.3325	0.26205	1.96935	0.26153	1.85452	0.26172	0.89043
												0.26335	8.67808	0.26345	6.30994	0.26346	18.3329	0.26336	1.95243	0.2634	1.8539	0.26345	0.88794
												0.26513	8.67824	0.26481	6.32045	0.26481	18.3586	0.26554	1.94858	0.26518	1.85864	0.26481	0.87974
												0.26677	8.66028	0.26638	6.34413	0.26639	18.3234	0.26705	1.95002	0.2668	1.8573	0.26639	0.90042
												0.26827	8.67835	0.26822	6.32397	0.26824	18.357	0.26831	1.9643	0.26832	1.84959	0.26823	0.88286
												0.27033	8.68558	0.2701	6.32653	0.27011	18.37	0.27009	1.96368	0.27037	1.84832	0.27011	0.88289
												0.27182	8.70676	0.2714	6.33631	0.27141	18.3644	0.272	1.96038	0.27185	1.86812	0.27141	0.87987
												0.27314	8.69594	0.27339	6.35753	0.27341	18.3766	0.27365	1.94708	0.27317	1.85322	0.2734	0.90236
												0.27508	8.70752	0.27518	6.35486	0.2752	18.3669	0.27503	1.94545	0.27513	1.86767	0.27519	0.89624
												0.27691	8.72523	0.27644	6.35921	0.27644	18.3722	0.27713	1.96236	0.27696	1.84391	0.27644	0.87928
												0.27833	8.71959	0.27804	6.36735	0.27805	18.3835	0.27871	1.9633	0.27836	1.86157	0.27805	0.90746
												0.27997	8.71545	0.27987	6.38567	0.27988	18.389	0.27999	1.95315	0.28003	1.86019	0.27988	0.89347
												0.28203	8.73066	0.28173	6.38185	0.28175	18.3798	0.2818	1.94471	0.28208	1.86659	0.28174	0.8889
												0.28345	8.73872	0.28309	6.39521	0.2831	18.3899	0.2836	1.93973	0.28348	1.86483	0.28309	0.89345
												0.28481	8.73742	0.28517	6.37234	0.28519	18.3948	0.28527	1.95347	0.28486	1.86318	0.28519	0.87628
												0.28671	8.7302	0.2868	6.37375	0.28681	18.4186	0.28677	1.95121	0.28676	1.86985	0.2868	0.88022
												0.2886	8.75931	0.28803	6.38926	0.28804	18.4075	0.28884	1.96177	0.28866	1.86055	0.28804	0.89687
												0.29	8.74235	0.28977	6.37969	0.28978	18.4262	0.29028	1.97198	0.29003	1.85764	0.28977	0.90739
												0.29171	8.76328	0.29164	6.4132	0.29165	18.4118	0.29161	1.95597	0.29178	1.86594	0.29165	0.90988
												0.2937	8.75196	0.2934	6.41735	0.29341	18.4151	0.29351	1.94893	0.29373	1.85535	0.29341	0.89389
												0.29505	8.77043	0.29474	6.41522	0.29475	18.4213	0.29534	1.96826	0.29508	1.87942	0.29475	0.90105
												0.29649	8.76601	0.29681	6.41657	0.29682	18.4203	0.29684	1.95163	0.29653	1.8608	0.29681	0.89885
												0.29845	8.7747	0.29847	6.44009	0.29848	18.4564	0.29846	1.95605	0.29849	1.86659	0.29847	0.8948
												0.30027	8.78909	0.29968	6.42722	0.29969	18.4088	0.30044	1.94576	0.30032	1.83799	0.29969	0.90188
												0.30161	8.78812	0.30146	6.44336	0.30147	18.4435	0.30196	1.9426	0.30165	1.87343	0.30147	0.89593
												0.30349	8.79035	0.30327	6.42899	0.30329	18.4459	0.30328	1.95219	0.30355	1.85829	0.30329	0.90017
												0.30533	8.80038	0.30501	6.43647	0.30502	18.4386	0.30518	1.95986	0.30539	1.85083	0.30503	0.88754
												0.30668	8.79205	0.30643	6.42811	0.30644	18.4449	0.30702	1.95775	0.3067	1.8593	0.30643	0.90419
												0.30814	8.80959	0.30849	6.44256	0.3085	18.4497	0.30847	1.96451	0.30819	1.85714	0.30849	0.89426
												0.31009	8.82169	0.31008	6.46245	0.31009	18.4508	0.3103	1.96088	0.31013	1.8742	0.31008	0.89359
												0.31201	8.81612	0.31134	6.45132	0.31135	18.4488	0.31215	1.96805	0.31205	1.86054	0.31135	0.90328
												0.31324	8.81771	0.31322	6.46303	0.31323	18.4617	0.31352	1.94509	0.31328	1.86888	0.31323	0.90267
												0.31519	8.80784	0.31501	6.44548	0.31504	18.4549	0.31493	1.95186	0.31524	1.85626	0.31503	0.89246
												0.31697	8.82249	0.31657	6.47698	0.31658	18.466	0.31684	1.94958	0.31701	1.87432	0.31658	0.89548
												0.31827	8.8252	0.31807	6.47088	0.31808	18.4418	0.31877	1.93272	0.3183	1.86334	0.31807	0.88876
												0.31985	8.83077	0.32019	6.45894	0.32023	18.4578	0.32011	1.94883	0.3199	1.86825	0.32022	0.91718
												0.32175	8.82919	0.3217	6.4859	0.3217	18.4725	0.32195	1.95184	0.32179	1.87617	0.3217	0.89453
												0.32361	8.8307	0.32298	6.47764	0.32299	18.4649	0.32377	1.96255	0.32365	1.85966	0.32299	0.89791
												0.32491	8.84607	0.32486	6.47961	0.32487	18.462	0.32519	1.96573	0.32494	1.87091	0.32487	0.8815
												0.32695	8.83102	0.32665	6.48256	0.32666	18.4665	0.32666	1.95841	0.327	1.85216	0.32666	0.88863
												0.32857	8.83987	0.32825	6.48515	0.32826	18.4492	0.3285	1.94977	0.32861	1.8621	0.32825	0.89235
												0.3299	8.84711	0.32981	6.50795	0.32983	18.4803	0.33041	1.95722	0.32993	1.8584	0.32983	0.89904
												0.33151	8.85789	0.33184	6.49122	0.33185	18.4708	0.33177	1.96904	0.33156	1.87045	0.33185	0.9061
												0.33345	8.86392	0.33329	6.50348	0.33329	18.4679	0.33374	1.96098	0.3335	1.84447	0.3333	0.90625
												0.33529	8.86	0.33464	6.49345	0.33465	18.465	0.33542	1.94664	0.33532	1.87779	0.33464	0.90511
												0.33652	8.8702	0.33661	6.51326	0.33662	18.4749	0.33677	1.96264	0.33656	1.86444	0.33662	0.89218
												0.33868	8.87992	0.33845	6.50434	0.33847	18.48	0.33833	1.9605	0.33874	1.86715	0.33846	0.90396
												0.34023	8.88356	0.33981	6.52143	0.33983	18.4784	0.34021	1.96783	0.34026	1.87647	0.33982	0.88761
												0.34153	8.84984	0.3415	6.51193	0.34152	18.4937	0.34207	1.97277	0.34157	1.87256	0.34151	0.91113
												0.34327	8.87231	0.34353	6.51879	0.34353	18.4898	0.34335	1.95082	0.34332	1.8571	0.34353	0.90054
												0.34507	8.85207	0.34492	6.52526	0.34493	18.4797	0.34541	1.96652	0.34512	1.87116	0.34492	0.89828
												0.34689	8.87998	0.34632	6.5361	0.34633	18.4766	0.34714	1.96807	0.34692	1.87619	0.34633	0.91073
												0.34823	8.88168	0.34823	6.52076	0.34825	18.478	0.34842	1.9744	0.34827	1.8569	0.34824	0.90134
												0.3504	8.89158	0.35012	6.5118	0.35013	18.4766	0.35002	1.97071	0.35046	1.86067	0.35013	0.89208
												0.3519	8.87761	0.35149	6.54157	0.35149	18.4702	0.35183	1.95932	0.35193	1.87047	0.35149	0.90426
												0.35317	8.86443	0.35324	6.53104	0.35325	18.4807	0.35372	1.93751	0.35321	1.87339	0.35326	0.90906
												0.35495	8.88275	0.3552	6.54567	0.35522	18.4769	0.35507	1.97435	0.355	1.87194	0.35521	0.89309
												0.35689	8.90296	0.35655	6.54943	0.35656	18.4868	0.35711	1.96489	0.35695	1.85359	0.35655	0.89805
												0.3585	8.89183	0.35801	6.53719	0.35802	18.4851	0.35872	1.95536	0.35853	1.88198	0.35802	0.88317
												0.35991	8.88074	0.35994	6.54987	0.35996	18.4773	0.36	1.95034	0.35996	1.86778	0.35995	0.8972
												0.36199	8.91169	0.36177	6.54567	0.36177	18.4929	0.36173	1.95722	0.36204	1.86955	0.36178	0.90669
												0.36356	8.89348	0.36309	6.56034	0.3631	18.4732	0.36355	1.96823	0.36359	1.87805	0.3631	0.88269
												0.36485	8.88923	0.36504	6.55182	0.36506	18.4924	0.36532	1.96608	0.36489	1.87258	0.36506	0.89745
												0.3667	8.90574	0.36686	6.5489	0.36687	18.4776	0.36671	1.96379	0.36675	1.87676	0.36687	0.91046
												0.36847	8.90061	0.36815	6.54144	0.36815	18.4952	0.36877	1.95434	0.36853	1.85536	0.36815	0.9072
												0.37013	8.89673	0.36965	6.546	0.36966	18.4884	0.37041	1.96902	0.37016	1.84984	0.36965	0.89478
												0.37165	8.89728	0.37159	6.57125	0.37161	18.48	0.37164	1.97533	0.3717	1.86001	0.37161	0.90113
												0.37372	8.91345	0.37352	6.59005	0.37352	18.4905	0.37344	1.96669	0.37376	1.87749	0.37352	0.90893
												0.37514	8.9181	0.37474	6.56998	0.37475	18.4818	0.37523	1.96136	0.37517	1.86359	0.37475	0.89666
												0.37646	8.905	0.37672	6.56997	0.37674	18.4805	0.37694	1.95893	0.37651	1.87575	0.37674	0.88087
												0.37838	8.91205	0.37847	6.5926	0.37848	18.4845	0.37844	1.96887	0.37843	1.85457	0.37847	0.90102
												0.38021	8.92146	0.37974	6.57444	0.37976	18.4804	0.38049	1.95355	0.38027	1.86787	0.37976	0.88931
												0.38171	8.92136	0.38138	6.58644	0.38139	18.4735	0.382	1.97426	0.38174	1.87755	0.38139	0.89575
												0.38336	8.91418	0.38325	6.58132	0.38328	18.4821	0.38328	1.97071	0.38341	1.8757	0.38326	0.89387
												0.3853	8.92443	0.38511	6.58433	0.38512	18.5033	0.38516	1.9697	0.38535	1.87413	0.38512	0.9022
												0.38681	8.95148	0.3864	6.57975	0.3864	18.4798	0.38702	1.96049	0.38684	1.85851	0.38641	0.9057
												0.38812	8.93653	0.38848	6.57087	0.38849	18.4863	0.38855	1.97109	0.38817	1.85691	0.38848	0.9059
												0.39002	8.91495	0.39008	6.61147	0.39009	18.4807	0.39011	1.97448	0.39007	1.85451	0.39008	0.90185
												0.3919	8.92503	0.3914	6.58562	0.3914	18.4756	0.39218	1.97438	0.39195	1.87704	0.3914	0.89354
												0.39331	8.93124	0.39305	6.57813	0.39307	18.4716	0.39366	1.96155	0.39335	1.87214	0.39306	0.90982
												0.39516	8.92664	0.39497	6.61277	0.39499	18.4815	0.39495	1.95701	0.39522	1.8633	0.39498	0.9038
												0.39698	8.93355	0.39676	6.5976	0.39676	18.4699	0.39681	1.96314	0.39702	1.86123	0.39677	0.90257
												0.39836	8.93716	0.39802	6.59167	0.39803	18.4723	0.39867	1.97494	0.3984	1.88676	0.39803	0.9117
												0.3998	8.94736	0.40022	6.60352	0.40024	18.4778	0.4002	1.96651	0.39985	1.86003	0.40023	0.89718
												0.40173	8.9364	0.40173	6.61172	0.40174	18.4929	0.40184	1.95045	0.40178	1.86624	0.40173	0.91147
												0.40363	8.96121	0.40302	6.62241	0.40304	18.4821	0.40379	1.95958	0.40368	1.86187	0.40303	0.90147
												0.40495	8.9473	0.40478	6.60165	0.4048	18.4851	0.40525	1.96134	0.40498	1.87285	0.40479	0.89908
												0.4068	8.94864	0.40659	6.62025	0.40661	18.4735	0.4066	1.94786	0.40686	1.86199	0.40661	0.91541
												0.40863	8.93717	0.40838	6.61334	0.40839	18.4778	0.40858	1.97774	0.40867	1.87507	0.40839	0.91307
												0.41006	8.94528	0.40974	6.62796	0.40976	18.4711	0.4104	1.95642	0.41008	1.87828	0.40976	0.89568
												0.41153	8.93518	0.41193	6.63958	0.41194	18.4699	0.41176	1.95542	0.41157	1.87015	0.41194	0.89682
												0.41336	8.95273	0.41337	6.61525	0.41339	18.4743	0.41351	1.96616	0.4134	1.87341	0.41338	0.89415
												0.41526	8.94534	0.41466	6.62285	0.41466	18.4645	0.4155	1.96076	0.41531	1.85991	0.41467	0.90115
												0.41662	8.96158	0.41647	6.6075	0.41649	18.4693	0.41685	1.96359	0.41665	1.89129	0.41648	0.9125
												0.41862	8.94434	0.41842	6.63521	0.41844	18.4604	0.41831	1.96746	0.41867	1.86599	0.41843	0.91487
												0.42029	8.94601	0.41997	6.61446	0.41998	18.4641	0.42019	1.96673	0.42034	1.88439	0.41998	0.89638
												0.42161	8.9509	0.42143	6.6326	0.42144	18.4714	0.42205	1.96165	0.42164	1.8614	0.42144	0.90197
												0.4232	8.96788	0.4235	6.63803	0.42351	18.4647	0.42342	1.96717	0.42324	1.86647	0.42351	0.89419
												0.42509	8.95571	0.42504	6.62936	0.42505	18.462	0.42523	1.97003	0.42514	1.86865	0.42505	0.8973
												0.42694	8.97102	0.42636	6.63596	0.42637	18.4587	0.42712	1.96042	0.42698	1.86865	0.42637	0.88737
												0.42824	8.94053	0.42821	6.62187	0.42823	18.4716	0.42845	1.96732	0.42829	1.88465	0.42822	0.89108
												0.43028	8.95773	0.43001	6.62713	0.43003	18.4484	0.42999	1.96539	0.43033	1.87745	0.43002	0.87705
												0.43198	8.95686	0.43159	6.62952	0.4316	18.4435	0.43193	1.97699	0.43202	1.89173	0.4316	0.89703
												0.43327	8.96491	0.43317	6.62869	0.4332	18.4496	0.43372	1.96242	0.43329	1.87209	0.4332	0.88382
												0.43489	8.95889	0.43523	6.64208	0.43523	18.4625	0.43503	1.96163	0.43494	1.87333	0.43523	0.9129
												0.4367	8.96654	0.43663	6.65063	0.43664	18.4588	0.43699	1.94466	0.43675	1.87525	0.43663	0.90559
												0.43858	8.95741	0.43798	6.62378	0.43799	18.4562	0.4388	1.97495	0.43861	1.8745	0.43798	0.91132
												0.43993	8.94963	0.43988	6.63402	0.4399	18.4673	0.4401	1.96441	0.43997	1.87991	0.43989	0.90328
												0.44194	8.98695	0.44174	6.67283	0.44174	18.4557	0.44167	1.96322	0.44199	1.88221	0.44175	0.90973
												0.44359	8.96809	0.44319	6.65135	0.4432	18.4694	0.44353	1.96854	0.44362	1.86326	0.44319	0.90836
												0.44486	8.9602	0.4449	6.66373	0.44492	18.452	0.44545	1.95585	0.4449	1.88528	0.44492	0.90453
												0.44664	8.97232	0.44681	6.64425	0.44683	18.4654	0.4467	1.95199	0.44669	1.87163	0.44683	0.89811
												0.44842	8.97259	0.44828	6.662	0.44829	18.4503	0.44872	1.96264	0.44848	1.86712	0.44828	0.91216
												0.45017	8.97586	0.44962	6.65061	0.44964	18.4478	0.45044	1.97309	0.45019	1.87242	0.44964	0.88897
												0.45156	8.96825	0.45152	6.65327	0.45153	18.4413	0.4517	1.96563	0.45161	1.87818	0.45153	0.90487
												0.45364	8.9931	0.45342	6.6434	0.45344	18.4291	0.4534	1.9627	0.45368	1.87291	0.45343	0.91909
												0.45529	8.98405	0.45481	6.66494	0.45483	18.4604	0.45527	1.96059	0.45532	1.86589	0.45482	0.90456
												0.4565	8.97061	0.4567	6.65601	0.45672	18.4438	0.45703	1.95563	0.45654	1.86216	0.45672	0.9058
												0.4583	8.97526	0.45847	6.65231	0.45848	18.4429	0.45835	1.97316	0.45835	1.86694	0.45848	0.91492
												0.46008	8.988	0.45984	6.66003	0.45984	18.441	0.46045	1.96276	0.46013	1.87527	0.45985	0.8942
												0.46179	9.00793	0.46131	6.65363	0.46133	18.4589	0.46209	1.96448	0.46182	1.871	0.46132	0.91272
												0.46331	8.96535	0.46324	6.66989	0.46326	18.435	0.46335	1.95408	0.46335	1.87937	0.46325	0.89209
												0.46537	8.96721	0.46515	6.67225	0.46516	18.4511	0.46504	1.97216	0.46542	1.88028	0.46515	0.8985
												0.46685	8.98643	0.46643	6.65884	0.46644	18.4362	0.46696	1.96376	0.46688	1.87074	0.46644	0.87984
												0.46813	8.98365	0.46833	6.688	0.46836	18.4408	0.46869	1.96457	0.46817	1.85974	0.46835	0.89676
												0.47003	8.97757	0.47013	6.66363	0.47014	18.4294	0.47001	1.97149	0.47008	1.87777	0.47015	0.90157
												0.4719	8.98773	0.47153	6.67489	0.47154	18.42	0.47215	1.97775	0.47195	1.85156	0.47154	0.89597
												0.47343	8.97718	0.47306	6.67778	0.47308	18.4384	0.47368	1.95025	0.47345	1.85828	0.47307	0.89994
												0.47498	8.97107	0.47486	6.65311	0.47488	18.4172	0.47496	1.96192	0.47502	1.86438	0.47487	0.89938
												0.47702	8.97962	0.47676	6.66041	0.47677	18.4199	0.47678	1.95965	0.47707	1.87702	0.47677	0.91446
												0.4785	8.98766	0.47811	6.66648	0.47812	18.435	0.47859	1.97087	0.47852	1.89016	0.47811	0.91499
												0.47981	8.98672	0.48015	6.66617	0.48016	18.4243	0.48029	1.96119	0.47985	1.86921	0.48017	0.8889
												0.48169	8.98929	0.48181	6.6714	0.48182	18.4208	0.48173	1.96789	0.48174	1.87623	0.48181	0.9132
												0.48355	8.97203	0.4831	6.67117	0.48311	18.4201	0.48381	1.94874	0.48359	1.87828	0.48311	0.89927
												0.48505	8.97003	0.48471	6.6727	0.48472	18.4078	0.4853	1.97231	0.48508	1.87468	0.48471	0.91475
												0.4867	8.98221	0.4866	6.69015	0.48662	18.4064	0.48659	1.95158	0.48676	1.87012	0.48661	0.91299
												0.48867	8.98067	0.48843	6.67003	0.48844	18.4135	0.48845	1.95847	0.48872	1.86595	0.48844	0.90728
												0.49011	8.97849	0.48975	6.65424	0.48976	18.409	0.49038	1.96934	0.49014	1.87192	0.48975	0.90661
												0.4915	8.99822	0.49182	6.68626	0.49183	18.4124	0.49191	1.96781	0.49154	1.88476	0.49183	0.92087
												0.49345	8.98105	0.49347	6.66656	0.49348	18.4192	0.49341	1.98411	0.4935	1.86711	0.49347	0.89489
												0.49524	8.98577	0.49475	6.6912	0.49475	18.3967	0.49551	1.95948	0.49528	1.86938	0.49476	0.9164
												0.4966	8.98423	0.4964	6.67459	0.49642	18.4083	0.49693	1.95017	0.49663	1.8731	0.49642	0.90303
												0.49837	9.00088	0.4982	6.67409	0.49823	18.3955	0.49828	1.96179	0.49843	1.87516	0.49823	0.90583
												0.5	8.9865	0.5	6.68722	0.5	18.3961	0.5	1.96494	0.5	1.88542	0.5	0.91728

## Sheet: Fig. S36 single rod tensile
S1				S2				S3				Avg				SD				error band
RT		54C		RT		54C		RT		54C		RT		54C		RT		54C		RT		54C
Displacement (mm)	Load (N)	Displacement (mm)	Load (N)	Displacement (mm)	Load (N)	Displacement (mm)	Load (N)	Displacement (mm)	Load (N)	Displacement (mm)	Load (N)	Displacement (mm)	Load (N)	Displacement (mm)	Load (N)	Displacement (mm)	Load (N)	Displacement (mm)	Load (N)	POS	NEG	POS	NEG
-0.00072	0	-0.00046	0	-0.00098	0	-0.00049	0	-0.00043	0	-0.00046	0	-0.00071	0	-0.00047	0	0.000275136	0	1.73205e-05	0	0	0	0	0
0.00744	0.77111	0.00785	0.07497	0.00718	0.81315	0.00773	0.05193	0.00773	0.80815	0.00747	0.01882	0.00745	0.79747	0.00768333	0.0485733	0.000275136	0.0229649	0.000194251	0.0282251	0.820435	0.774505	0.0767984	0.0203482
0.01627	1.55454	0.01649	0.15566	0.01601	1.63969	0.0164	0.11502	0.01644	1.61334	0.01637	0.05337	0.01624	1.60252	0.01642	0.108017	0.000216564	0.0435934	6.245e-05	0.0515034	1.64612	1.55893	0.15952	0.0565133
0.02449	2.26773	0.02487	0.23697	0.02431	2.3972	0.02482	0.18612	0.02488	2.3734	0.02512	0.11731	0.02456	2.34611	0.0249367	0.180133	0.000291376	0.0689143	0.000160728	0.0600542	2.41502	2.2772	0.240188	0.120079
0.03304	2.9974	0.03355	0.31368	0.03277	3.15251	0.03351	0.26689	0.03355	3.14006	0.03346	0.20659	0.03312	3.09666	0.0335067	0.262387	0.000396106	0.0861839	4.50925e-05	0.0536868	3.18284	3.01047	0.316074	0.2087
0.04158	3.71491	0.04179	0.38733	0.04132	3.90885	0.04174	0.3509	0.04177	3.85118	0.04145	0.30065	0.0415567	3.82498	0.04166	0.346293	0.000225906	0.0995892	0.000183576	0.0435232	3.92457	3.72539	0.389817	0.30277
0.04976	4.39448	0.04981	0.45944	0.04956	4.62988	0.04972	0.43622	0.04977	4.53124	0.0498	0.4083	0.0496967	4.51853	0.0497767	0.434653	0.000118462	0.118213	4.93288e-05	0.025606	4.63675	4.40032	0.460259	0.409047
0.05777	5.05114	0.05835	0.53582	0.05756	5.32222	0.05819	0.52942	0.05824	5.24397	0.05847	0.51945	0.0578567	5.20578	0.0583367	0.52823	0.000348186	0.139518	0.000140475	0.00824962	5.34529	5.06626	0.53648	0.51998
0.06645	5.75794	0.06685	0.61276	0.06622	6.06768	0.06678	0.62651	0.06682	5.96136	0.06671	0.62747	0.0664967	5.92899	0.06678	0.622247	0.00030271	0.157386	7e-05	0.0082297	6.08638	5.77161	0.630476	0.614017
0.07483	6.43261	0.07506	0.6859	0.07464	6.78439	0.07498	0.72147	0.07504	6.64034	0.0748	0.73211	0.0748367	6.61911	0.0749467	0.71316	0.000200083	0.176848	0.000133167	0.0241999	6.79596	6.44227	0.73736	0.68896
0.083	7.08155	0.08319	0.75856	0.0827	7.46383	0.08311	0.81592	0.08315	7.30188	0.08344	0.84215	0.08295	7.28242	0.0832467	0.805543	0.000229129	0.191882	0.000172143	0.0427502	7.4743	7.09054	0.848294	0.762793
0.09128	7.73022	0.09185	0.83113	0.09104	8.16115	0.09182	0.91834	0.09187	8.00982	0.09191	0.95441	0.0913967	7.96706	0.09186	0.901293	0.000427122	0.218624	4.58258e-05	0.0633832	8.18569	7.74844	0.964677	0.83791
0.09993	8.40134	0.10024	0.90886	0.09975	8.88601	0.10019	1.02137	0.10027	8.68845	0.09997	1.05737	0.0999833	8.6586	0.100133	0.995867	0.000264071	0.24371	0.000143643	0.0774701	8.90231	8.41489	1.07334	0.918397
0.10821	9.03747	0.10821	0.97907	0.108	9.56592	0.10822	1.11877	0.10829	9.32862	0.10811	1.16405	0.108167	9.31067	0.10818	1.0873	0.000149778	0.264682	6.08276e-05	0.0964227	9.57535	9.04599	1.18372	0.990874
0.11618	9.63897	0.11651	1.05168	0.11594	10.2142	0.11649	1.21875	0.11655	9.98635	0.11682	1.27699	0.116223	9.94652	0.116607	1.18247	0.0003073	0.289691	0.000185023	0.116954	10.2362	9.65683	1.29943	1.06552
0.1247	10.2833	0.12516	1.12989	0.12446	10.9101	0.12517	1.32557	0.12522	10.678	0.12506	1.38302	0.124793	10.6238	0.12513	1.27949	0.000388501	0.316933	6.08276e-05	0.132706	10.9407	10.3069	1.4122	1.14679
0.13325	10.9269	0.13347	1.20382	0.13302	11.6089	0.13333	1.42479	0.13337	11.322	0.1332	1.49089	0.133213	11.286	0.133333	1.37317	0.000177858	0.342411	0.000135031	0.150336	11.6284	10.9435	1.5235	1.22283
0.14138	11.5372	0.14154	1.27137	0.14109	12.2571	0.14145	1.52394	0.14152	11.9599	0.14162	1.59934	0.14133	11.9181	0.141537	1.46488	0.000219317	0.361772	8.5049e-05	0.171776	12.2798	11.5563	1.63666	1.29311
0.14952	12.1432	0.15012	1.34561	0.14928	12.9137	0.15	1.62935	0.15004	12.6261	0.15017	1.71081	0.149613	12.561	0.150097	1.56192	0.000388501	0.389362	8.73689e-05	0.191709	12.9503	12.1716	1.75363	1.37021
0.15824	12.7906	0.15863	1.42172	0.15795	13.6082	0.15848	1.73366	0.15853	13.29	0.15838	1.81791	0.15824	13.2296	0.158497	1.65776	0.00029	0.412098	0.000125831	0.208715	13.6417	12.8175	1.86648	1.44905
0.16664	13.412	0.16663	1.48669	0.16627	14.2685	0.16667	1.83541	0.16674	13.9263	0.16644	1.92112	0.16655	13.8689	0.16658	1.74774	0.000247588	0.431127	0.000122882	0.230102	14.3001	13.4378	1.97784	1.51764
0.17457	13.9905	0.17481	1.56017	0.1744	14.9077	0.17478	1.93563	0.17483	14.5496	0.17502	2.03067	0.1746	14.4826	0.17487	1.84216	0.000216564	0.462235	0.000130767	0.248788	14.9448	14.0203	2.09094	1.59337
0.18289	14.597	0.18353	1.63605	0.18266	15.5547	0.18337	2.04073	0.18342	15.2119	0.18341	2.13947	0.18299	15.1212	0.183437	1.93875	0.000389744	0.485202	8.32666e-05	0.266754	15.6064	14.636	2.2055	1.672
0.19157	15.2309	0.19178	1.70716	0.19131	16.2354	0.19166	2.14427	0.19175	15.8489	0.19163	2.24395	0.191543	15.7717	0.19169	2.03179	0.000221209	0.506703	7.93725e-05	0.285524	16.2784	15.265	2.31732	1.74627
0.19972	15.8191	0.19992	1.77614	0.19955	16.8759	0.19983	2.24666	0.19992	16.4679	0.19982	2.35055	0.19973	16.3877	0.199857	2.12445	0.000185203	0.532941	5.50757e-05	0.306085	16.9206	15.8547	2.43054	1.81836
0.20789	16.4052	0.20829	1.84546	0.20767	17.4993	0.20817	2.34985	0.20822	17.0949	0.20845	2.4608	0.207927	16.9998	0.208303	2.2187	0.000276827	0.553225	0.000140475	0.327964	17.5531	16.4466	2.54667	1.89074
0.2164	17.0171	0.21688	1.92215	0.21615	18.1531	0.21682	2.45701	0.21687	17.7479	0.21673	2.56692	0.216473	17.6393	0.21681	2.31536	0.000365559	0.575716	7.54983e-05	0.344936	18.2151	17.0636	2.6603	1.97042
0.22489	17.6231	0.22511	1.99013	0.22469	18.8088	0.22506	2.5598	0.2251	18.3616	0.22476	2.67145	0.224893	18.2645	0.224977	2.40713	0.00020502	0.598807	0.000189297	0.365419	18.8633	17.6657	2.77255	2.04171
0.23306	18.2011	0.23321	2.0634	0.23283	19.4255	0.23316	2.65977	0.23311	18.9537	0.2333	2.78204	0.233	18.8601	0.233223	2.50174	0.000149332	0.617508	7.0946e-05	0.384502	19.4776	18.2426	2.88624	2.11723
0.24119	18.7706	0.24175	2.13934	0.24089	20.0279	0.24164	2.76527	0.2417	19.5904	0.24189	2.89205	0.24126	19.463	0.24176	2.59889	0.000409512	0.638254	0.0001253	0.402996	20.1012	18.8247	3.00188	2.19589
0.24985	19.38	0.25014	2.21206	0.24958	20.6823	0.25008	2.86948	0.25017	20.2149	0.25006	2.99644	0.249867	20.0924	0.250093	2.69266	0.000295353	0.659732	4.16333e-05	0.421025	20.7521	19.4327	3.11368	2.27164
0.25815	19.9599	0.25834	2.28317	0.25789	21.303	0.25831	2.97092	0.2583	20.8042	0.25815	3.10247	0.258113	20.689	0.258267	2.78552	0.000207445	0.678946	0.000102144	0.439992	21.368	20.0101	3.22551	2.34553
0.26627	20.5213	0.26655	2.34739	0.266	21.9015	0.26645	3.07167	0.26641	21.3866	0.26677	3.21053	0.266227	21.2698	0.26659	2.87653	0.000208407	0.697437	0.000163707	0.463479	21.9672	20.5724	3.34001	2.41305
0.2746	21.0957	0.2752	2.42122	0.27439	22.5187	0.27513	3.17829	0.27509	22.0161	0.27518	3.31855	0.274693	21.8769	0.27517	2.97269	0.000359212	0.721648	3.60555e-05	0.482706	22.5985	21.1552	3.45539	2.48998
0.28325	21.694	0.28356	2.49315	0.28306	23.16	0.28347	3.27999	0.28351	22.6226	0.28325	3.41861	0.283273	22.4922	0.283427	3.06392	0.000225906	0.74167	0.000159478	0.499134	23.2339	21.7505	3.56305	2.56478
0.2915	22.2585	0.29155	2.56765	0.29126	23.7553	0.29148	3.38006	0.29153	23.1916	0.2914	3.52213	0.29143	23.0685	0.291477	3.15661	0.000147986	0.755976	7.50555e-05	0.51498	23.8244	22.3125	3.67159	2.64163
0.29951	22.799	0.2999	2.64179	0.29921	24.3241	0.2998	3.48395	0.29987	23.7843	0.30009	3.63226	0.29953	23.6358	0.29993	3.25267	0.000330454	0.773336	0.000147309	0.534207	24.4091	22.8625	3.78687	2.71846
0.30808	23.3785	0.30852	2.71563	0.30778	24.9429	0.30845	3.59149	0.30855	24.4018	0.3085	3.74057	0.308137	24.2411	0.30849	3.34923	0.000388115	0.794487	3.60555e-05	0.553753	25.0356	23.4466	3.90298	2.79548
0.31654	23.9491	0.31681	2.78788	0.31631	25.5576	0.3167	3.69412	0.31687	24.9872	0.31653	3.84225	0.316573	24.8313	0.31668	3.44142	0.000281484	0.815511	0.000141067	0.570805	25.6468	24.0158	4.01222	2.87061
0.3247	24.4945	0.32486	2.84771	0.32447	26.1361	0.32481	3.79401	0.32487	25.5399	0.32501	3.94838	0.32468	25.3902	0.324893	3.53003	0.000200749	0.831021	0.000104083	0.595929	26.2212	24.5591	4.12596	2.9341
0.33288	25.0343	0.33344	2.92642	0.33269	26.7125	0.33342	3.89876	0.33349	26.14	0.33358	4.05596	0.33302	25.9623	0.33348	3.62705	0.000417971	0.853076	8.7178e-05	0.61183	26.8153	25.1092	4.23888	3.01522
0.34158	25.6163	0.34187	3.0011	0.34144	27.3303	0.3419	4.00442	0.34198	26.7268	0.34164	4.15728	0.341667	26.5578	0.341803	3.72093	0.000280238	0.869405	0.000142244	0.628062	27.4272	25.6884	4.349	3.09287
0.34992	26.1671	0.34992	3.06807	0.34971	27.9038	0.34994	4.10336	0.35	27.2695	0.34974	4.26179	0.349877	27.1135	0.349867	3.81107	0.000149778	0.878798	0.000110151	0.648317	27.9923	26.2347	4.45939	3.16276
0.35787	26.6824	0.35817	3.14124	0.35769	28.4437	0.35808	4.20119	0.35815	27.8176	0.35847	4.37204	0.357903	27.6479	0.35824	3.90482	0.000231805	0.892829	0.000204206	0.666777	28.5407	26.7551	4.5716	3.23805
0.36623	27.2257	0.36681	3.21308	0.3661	29.0135	0.36679	4.30756	0.36684	28.4109	0.36675	4.47678	0.36639	28.2167	0.366783	3.99914	0.000395095	0.909599	3.05505e-05	0.685986	29.1263	27.3071	4.68513	3.31315
0.37483	27.7876	0.37517	3.29016	0.37468	29.5929	0.37502	4.40814	0.3751	28.9626	0.37495	4.57887	0.37487	28.781	0.375047	4.09239	0.000212838	0.916225	0.000112398	0.699976	29.6973	27.8648	4.79237	3.39241
0.38315	28.3241	0.38326	3.35829	0.38283	30.1348	0.38321	4.50711	0.38328	29.5049	0.38321	4.68229	0.383087	29.3213	0.383227	4.18256	0.000231589	0.919228	2.88675e-05	0.719195	30.2405	28.402	4.90176	3.46337
0.39124	28.8374	0.39169	3.43246	0.39094	30.6638	0.39159	4.60914	0.39164	30.0552	0.39181	4.79005	0.391273	29.8521	0.391697	4.27722	0.000351188	0.929985	0.000110151	0.737152	30.7821	28.9221	5.01437	3.54007
0.39985	29.3893	0.40032	3.50774	0.39955	31.2333	0.40014	4.71349	0.4002	30.6212	0.40008	4.89245	0.399867	30.4146	0.40018	4.37123	0.00032532	0.939234	0.0001249	0.753136	31.3538	29.4754	5.12436	3.61809
0.40833	29.9275	0.40841	3.57661	0.40796	31.7869	0.40834	4.81389	0.40842	31.1546	0.40817	4.99217	0.408237	30.9563	0.408307	4.46089	0.00024379	0.94545	0.000123423	0.770979	31.9018	30.0109	5.23187	3.68991
0.41627	30.4206	0.4165	3.65201	0.41615	32.3196	0.41641	4.91061	0.41646	31.6686	0.41662	5.09904	0.416293	31.4696	0.41651	4.55389	0.000156312	0.965017	0.000105357	0.78671	32.4346	30.5046	5.3406	3.76718
0.42453	30.9355	0.42513	3.7244	0.42434	32.8465	0.425	5.01304	0.42505	32.2254	0.42509	5.20428	0.42464	32.0024	0.425073	4.64724	0.00036756	0.974799	6.65833e-05	0.804903	32.9772	31.0276	5.45214	3.84234
0.43325	31.4839	0.43344	3.79255	0.43294	33.4017	0.43342	5.11678	0.43343	32.76	0.43332	5.30507	0.433207	32.5485	0.433393	4.73813	0.000247857	0.976253	6.4291e-05	0.824293	33.5248	31.5723	5.56243	3.91384
0.44146	31.987	0.44169	3.8745	0.44121	33.9267	0.44161	5.2141	0.44167	33.2757	0.44148	5.40626	0.441447	33.0631	0.441593	4.83162	0.00023029	0.987135	0.000105987	0.83444	34.0503	32.076	5.66606	3.99718
0.44957	32.4744	0.44992	3.94323	0.44935	34.4357	0.4498	5.31183	0.44985	33.7821	0.45015	5.51143	0.44959	33.5641	0.449957	4.92216	0.000250599	0.998675	0.000177858	0.853635	34.5627	32.5654	5.7758	4.06853
0.45798	32.9788	0.45857	4.01448	0.45776	34.9627	0.45842	5.41509	0.45851	34.3236	0.45848	5.61464	0.458083	34.0884	0.45849	5.01474	0.00038553	1.01268	7.54983e-05	0.871975	35.101	33.0757	5.88671	4.14276
0.46656	33.4945	0.4668	4.08535	0.46637	35.5042	0.4667	5.51076	0.46684	34.8354	0.46644	5.70837	0.46659	34.6114	0.466647	5.10149	0.000236432	1.02337	0.000185831	0.885535	35.6347	33.588	5.98703	4.21596
0.4748	33.9805	0.47488	4.16043	0.47456	36.0068	0.47475	5.60398	0.47489	35.3184	0.47475	5.80688	0.47475	35.1019	0.474793	5.19043	0.000170587	1.03035	7.50555e-05	0.897757	36.1322	34.0715	6.08819	4.29267
0.48292	34.4524	0.48336	4.22726	0.48263	36.4913	0.48329	5.70214	0.48334	35.8269	0.48351	5.91129	0.482963	35.5902	0.483387	5.28023	0.000356978	1.03985	0.000112398	0.917875	36.63	34.5503	6.19811	4.36235
0.49146	34.9491	0.49183	4.30591	0.49124	37.0122	0.49178	5.79758	0.49188	36.3399	0.4918	6.00513	0.491527	36.1004	0.491803	5.36954	0.000325167	1.05223	2.51661e-05	0.926958	37.1526	35.0482	6.2965	4.44258
0.4998	35.4261	0.50006	4.37475	0.49957	37.5094	0.50001	5.88748	0.50004	36.8159	0.49976	6.08901	0.499803	36.5838	0.499943	5.45041	0.000235018	1.06085	0.000160728	0.936986	37.6447	35.523	6.3874	4.51343
0.50006	35.441	0.50015	4.37532	0.50001	37.5363	0.5001	5.88839	0.50013	36.8216	0.50003	6.09142	0.500067	36.5996	0.500093	5.45171	6.02771e-05	1.06514	6.02771e-05	0.937692	37.6647	35.5345	6.3894	4.51402
0.50014	35.4459	0.50024	4.37588	0.5001	37.5416	0.50019	5.88929	0.50022	36.8272	0.50012	6.09222	0.500153	36.6049	0.500183	5.45246	6.1101e-05	1.06541	6.02771e-05	0.937853	37.6703	35.5395	6.39032	4.51461
0.50022	35.4507	0.50079	4.36818	0.50018	37.5469	0.50094	5.86894	0.50076	36.6974	0.50021	6.09302	0.500387	36.565	0.500647	5.44338	0.000323934	1.05435	0.00038553	0.937867	37.6194	35.5107	6.38125	4.50551
0.50023	35.296	0.49253	4.27787	0.50021	37.3973	0.49277	5.73173	0.49252	35.892	0.5013	6.07723	0.497653	36.1951	0.495533	5.36228	0.00444561	1.08294	0.00499552	0.95488	37.278	35.1122	6.31716	4.4074

## Sheet: Fig. S37 hysteresis
RT			54C				RT	54C		RT hysteresis
Time	Extension	Load	Time	Extension	Load		deltaE				Load E	unload E	hysteresis
(s)	(mm)	(N)	(s)	(mm)	(N)					C1	13.6437	-11.5063	0.156654
0	0	0	0	0	0					C2	14.4859	-12.9567	0.105563
0.1	0.00391	0.67133	0.1	0.0042	0.21713		0.00131245	0.000455973		C3	13.9661	-12.563	0.100462
0.2	0.01346	2.39671	0.2	0.01375	0.60377		0.0146499	0.0039198		C4	14.109	-12.7583	0.0957303
0.3	0.02226	3.95294	0.3	0.02259	0.89245		0.0279385	0.00661329		C5	13.766	-12.4567	0.0951104
0.4	0.03037	5.38745	0.4	0.03071	1.12194		0.0378753	0.00817842		54C hysteresis
0.5	0.03855	6.80359	0.5	0.0389	1.35004		0.0498614	0.0101228			Load E	unload E	hysteresis
0.6	0.04722	8.31577	0.6	0.04749	1.56726		0.0655424	0.0125298		C1	0.785137	-0.484226	0.38326
0.7	0.05558	9.75192	0.7	0.05595	1.75841		0.0755229	0.0140676		C2	1.14009	-0.927625	0.18636
0.8	0.06367	11.1504	0.8	0.06399	1.88516		0.0845499	0.0146472		C3	0.962729	-0.828241	0.139694
0.9	0.07185	12.5468	0.9	0.07215	1.96997		0.0969215	0.0157289		C4	0.996888	-0.876037	0.121228
1	0.08069	14.0536	1	0.08099	2.01471		0.117574	0.0176123		C5	0.721073	-0.599151	0.169084
1.1	0.08875	15.3866	1.1	0.08909	2.01769		0.118644	0.0163312
1.2	0.09697	16.7422	1.2	0.09732	1.96334		0.13205	0.0163819
1.3	0.10544	18.1148	1.3	0.10571	1.93884		0.147619	0.0163696
1.4	0.11403	19.4703	1.4	0.11438	1.90328		0.161428	0.0166556
1.5	0.122	20.7025	1.5	0.12233	1.86557		0.160089	0.0149812
1.6	0.13015	21.8962	1.6	0.13049	1.83797		0.17359	0.0151104
1.7	0.13888	23.2002	1.7	0.13916	1.79024		0.196846	0.0157283
1.8	0.14715	24.419	1.8	0.14753	1.76705		0.196905	0.0148873
1.9	0.15538	25.6108	1.9	0.15571	1.75991		0.205873	0.0144253
2	0.1636	26.7243	2	0.16391	1.72973		0.215097	0.0143075
2.1	0.17233	27.9534	2.1	0.17264	1.71044		0.238668	0.0150163
2.2	0.18029	29.0361	2.2	0.18061	1.6764		0.226818	0.0134966
2.3	0.18855	30.1231	2.3	0.1889	1.67371		0.244328	0.0138862
2.4	0.19696	31.2418	2.4	0.19725	1.68321		0.258039	0.0140151
2.5	0.20554	32.2537	2.5	0.20591	1.66809		0.272396	0.0145111
2.6	0.21371	33.1373	2.6	0.21403	1.65558		0.267122	0.0134941
2.7	0.22192	33.8719	2.7	0.22225	1.62656		0.275073	0.0134896
2.8	0.23061	34.4185	2.8	0.23088	1.62578		0.296722	0.0140338
2.9	0.23886	34.7573	2.9	0.23923	1.63565		0.28535	0.0136165
3	0.24695	34.8911	3	0.24729	1.61853		0.281728	0.0131143
3.1	0.25514	34.9609	3.1	0.25542	1.59267		0.286044	0.0130535
3.2	0.26401	34.9937	3.2	0.26431	1.59185		0.310249	0.0141552
3.3	0.27207	34.9791	3.3	0.27242	1.60216		0.28199	0.0129517
3.4	0.28028	34.9406	3.4	0.28064	1.59825		0.28702	0.0131537
3.5	0.28881	34.9057	3.5	0.28908	1.54323		0.297895	0.013257
3.6	0.29732	34.8816	3.6	0.29768	1.56289		0.296945	0.0133563
3.7	0.30534	34.8225	3.7	0.30566	1.57504		0.279513	0.0125203
3.8	0.31346	34.772	3.8	0.31378	1.56363		0.282554	0.012743
3.9	0.32227	34.7218	3.9	0.32254	1.55251		0.30612	0.0136487
4	0.33045	34.6708	4	0.33081	1.55524		0.283815	0.0128505
4.1	0.33869	34.6246	4.1	0.33902	1.5314		0.285497	0.0126707
4.2	0.34696	34.5841	4.2	0.34725	1.54781		0.286178	0.0126709
4.3	0.35574	34.4954	4.3	0.35607	1.55297		0.303259	0.0136744
4.4	0.36371	34.4708	4.4	0.36405	1.52247		0.27483	0.012271
4.5	0.37185	34.413	4.5	0.3722	1.52835		0.280357	0.0124321
4.6	0.38047	34.3673	4.6	0.38074	1.52966		0.296443	0.0130577
4.7	0.3889	34.3317	4.7	0.38927	1.5214		0.289566	0.0130128
4.8	0.39704	34.272	4.8	0.39737	1.53423		0.279217	0.0123753
4.9	0.40522	34.2161	4.9	0.40553	1.50548		0.280116	0.012402
5	0.41396	34.1884	5	0.41424	1.48875		0.298928	0.0130399
5.1	0.42198	34.1435	5.1	0.42233	1.51187		0.274011	0.0121375
5.2	0.43026	34.094	5.2	0.43059	1.49993		0.282503	0.0124387
5.3	0.43855	34.0593	5.3	0.43885	1.49053		0.282495	0.0123506
5.4	0.44729	34.003	5.4	0.44762	1.48897		0.297432	0.0130651
5.5	0.45536	33.9639	5.5	0.45568	1.49498		0.274246	0.0120253
5.6	0.46362	33.9388	5.6	0.46396	1.48801		0.280438	0.0123496
5.7	0.47218	33.9017	5.7	0.47245	1.46374		0.290357	0.0125302
5.8	0.48059	33.8607	5.8	0.48096	1.4856		0.284941	0.0125494
5.9	0.48869	33.8124	5.9	0.48903	1.49043		0.274076	0.0120083
6	0.49675	33.7672	6	0.49706	1.486		0.272346	0.0119504
6.037	0.50008	33.7401	6.033	0.50006	1.47455		0.1124	0.00444082
6.038	0.50017	33.7426	6.034	0.50015	1.48166		0.00303672	0.000133029
6.039	0.50025	33.742	6.035	0.50024	1.48543		0.00269939	0.000133519
6.139	0.49751	33.6641	6.135	0.49752	1.44887		-0.0923464	-0.00399065
6.239	0.48869	33.5399	6.235	0.48869	1.43231		-0.296369	-0.0127204
6.339	0.47995	33.4226	6.335	0.47996	1.42228		-0.292626	-0.0124603
6.439	0.47136	33.3048	6.435	0.47137	1.41248		-0.286594	-0.0121753
6.539	0.46299	33.2372	6.535	0.46299	1.38304		-0.278478	-0.0117132
6.639	0.45507	33.134	6.635	0.45507	1.36555		-0.26283	-0.0108844
6.739	0.44638	33.0329	6.735	0.44639	1.366		-0.287495	-0.0118549
6.839	0.43806	32.9558	6.835	0.43806	1.35634		-0.274513	-0.0113385
6.939	0.42991	32.8677	6.935	0.42992	1.33912		-0.268231	-0.0109705
7.039	0.42178	32.7921	7.035	0.42179	1.32759		-0.266907	-0.0108402
7.139	0.41308	32.702	7.135	0.41309	1.33111		-0.284899	-0.0115653
7.239	0.40475	32.5808	7.235	0.40476	1.31776		-0.271903	-0.0110325
7.339	0.39666	32.5056	7.335	0.39666	1.31862		-0.263275	-0.0106773
7.439	0.38818	32.4273	7.435	0.38818	1.31333		-0.275316	-0.0111595
7.539	0.37961	32.312	7.535	0.3796	1.29269		-0.277408	-0.0111798
7.639	0.37139	32.2047	7.635	0.37139	1.27763		-0.265164	-0.0105512
7.739	0.36346	32.1319	7.735	0.36348	1.28695		-0.255095	-0.0101429
7.839	0.35476	31.9988	7.835	0.35476	1.27183		-0.278969	-0.0111563
7.939	0.3463	31.8815	7.935	0.3463	1.2632		-0.270213	-0.0107232
8.039	0.33822	31.7473	8.035	0.33823	1.26631		-0.25706	-0.0102066
8.139	0.32998	31.6337	8.135	0.32999	1.2438		-0.26113	-0.0103417
8.239	0.32133	31.4626	8.235	0.32133	1.22412		-0.272892	-0.0106861
8.339	0.313	31.2955	8.335	0.313	1.22791		-0.261388	-0.0102127
8.439	0.30508	31.1454	8.435	0.3051	1.23028		-0.247266	-0.00970985
8.539	0.29655	30.9439	8.535	0.29656	1.20111		-0.264811	-0.010382
8.639	0.2879	30.7093	8.635	0.2879	1.2152		-0.26665	-0.0104626
8.739	0.27969	30.4524	8.735	0.27969	1.19827		-0.251069	-0.00990729
8.839	0.27174	30.1774	8.835	0.27173	1.16339		-0.241004	-0.00939941
8.939	0.26297	29.8451	8.935	0.26296	1.18574		-0.263199	-0.0103009
9.039	0.25472	29.4659	9.035	0.25472	1.15365		-0.244658	-0.00963829
9.139	0.24666	29.0465	9.135	0.24667	1.1429		-0.235805	-0.00924361
9.239	0.23835	28.5496	9.235	0.23835	1.15208		-0.239312	-0.00954712
9.339	0.22967	27.9214	9.335	0.22969	1.11972		-0.245084	-0.00983689
9.439	0.22131	27.2476	9.435	0.22131	1.1036		-0.230606	-0.00931571
9.539	0.21336	26.5042	9.535	0.21336	1.08781		-0.213664	-0.00871085
9.639	0.20477	25.589	9.635	0.20477	1.08288		-0.22374	-0.00932311
9.739	0.19638	24.5914	9.735	0.19638	1.03346		-0.210506	-0.00887805
9.839	0.18815	23.549	9.835	0.18815	1.01104		-0.198098	-0.00841312
9.939	0.18012	22.4373	9.935	0.18012	1.00994		-0.184635	-0.00811423
10.039	0.17139	21.1584	10.035	0.1714	0.9743		-0.190295	-0.00865129
10.139	0.16305	19.9063	10.135	0.16306	0.95551		-0.17124	-0.00804731
10.239	0.15488	18.6396	10.235	0.15488	0.9276		-0.15746	-0.00770192
10.339	0.14659	17.3559	10.335	0.1466	0.8967		-0.149201	-0.0075526
10.439	0.13796	15.9976	10.435	0.13796	0.85512		-0.14392	-0.00756786
10.539	0.12969	14.6926	10.535	0.12969	0.81595		-0.126904	-0.00690987
10.639	0.12178	13.4526	10.635	0.12178	0.79596		-0.111314	-0.0063751
10.739	0.11314	12.0903	10.735	0.11314	0.71996		-0.110345	-0.00654877
10.839	0.10464	10.7698	10.835	0.10464	0.65566		-0.0971557	-0.00584639
10.939	0.09641	9.48667	10.935	0.09641	0.61339		-0.0833555	-0.00522214
11.039	0.08835	8.27822	11.035	0.08836	0.53547		-0.0715925	-0.00462416
11.139	0.07969	6.94507	11.135	0.07969	0.44741		-0.0659168	-0.00426078
11.239	0.07132	5.71405	11.235	0.07132	0.34539		-0.0529784	-0.00331787
11.339	0.06332	4.55787	11.335	0.06333	0.24982		-0.0410877	-0.00237786
11.439	0.055	3.34084	11.435	0.05501	0.13992		-0.0328586	-0.00162132
11.539	0.04625	2.09768	11.535	0.04625	-0.02569		-0.0237935	-0.000500327
11.639	0.03802	0.93366	11.635	0.03801	-0.16789		-0.012474	0.00079755
11.739	0.03008	-0.12317	11.735	0.03007	-0.30283		-0.00321765	0.00186876
11.839	0.02139	-1.32381	11.835	0.02138	-0.48077		0.00628713	0.00340474
11.939	0.01302	-2.41896	11.935	0.01303	-0.66093		0.0156635	0.0047666
12.039	0.00486	-3.4169	12.035	0.00486	-0.85158		0.0238103	0.0061786
12.096	-4e-05	-3.8511	12.092	-6e-05	-0.96808		0.0178066	0.00447636
12.097	-0.00012	-3.84939	12.093	-0.00015	-0.9676		-6.84e-08	8.71056e-05
12.098	-0.0002	-3.85215	12.094	-0.00023	-0.97159		-2.64e-08	-1.596e-07
12.198	0.00296	-3.10019	12.194	0.00299	-0.65936		0.00118478	0.00050269
12.298	0.01202	-1.53221	12.294	0.01206	-0.24477		0.0139062	0.00471209
12.398	0.02047	-0.00495	12.394	0.02051	0.04977		0.0260473	0.00738606
12.498	0.02871	1.45696	12.494	0.02876	0.31786		0.0377153	0.00953209
12.598	0.03703	2.91455	12.594	0.03708	0.50575		0.0502266	0.0115098
12.698	0.04581	4.45563	12.694	0.04586	0.71141		0.0661677	0.0138739
12.798	0.05383	5.85285	12.794	0.05388	0.87138		0.0722228	0.0141391
12.898	0.06198	7.29411	12.894	0.06203	1.00243		0.0849603	0.0155542
12.998	0.07053	8.7729	12.994	0.07057	1.0956		0.101613	0.017256
13.098	0.07904	10.2634	13.094	0.07909	1.20531		0.113772	0.0180798
13.198	0.08711	11.6342	13.194	0.08716	1.27266		0.119435	0.0178393
13.298	0.09537	13.0281	13.294	0.09542	1.33257		0.133665	0.0187849
13.398	0.10413	14.5319	13.394	0.10417	1.37778		0.154448	0.0203592
13.498	0.11225	15.8704	13.494	0.11231	1.39747		0.154704	0.019204
13.598	0.12036	17.2165	13.594	0.12041	1.42402		0.1654	0.0192969
13.698	0.12868	18.5964	13.694	0.12874	1.45096		0.181023	0.0200676
13.798	0.13738	19.9694	13.794	0.13743	1.45942		0.201266	0.0210887
13.898	0.14539	21.2075	13.894	0.14544	1.48345		0.195761	0.0195686
13.998	0.15367	22.484	13.994	0.15373	1.46407		0.21277	0.020272
14.098	0.16227	23.7753	14.094	0.16231	1.47898		0.232034	0.0209619
14.198	0.17066	24.9889	14.194	0.17072	1.49714		0.236877	0.0206857
14.298	0.17877	26.1246	14.294	0.17881	1.48703		0.238498	0.0199311
14.398	0.18697	27.1943	14.394	0.18702	1.49567		0.250187	0.0202207
14.498	0.19562	28.2808	14.494	0.19567	1.48234		0.273242	0.0212841
14.598	0.20378	29.2172	14.594	0.20384	1.48727		0.266017	0.0200687
14.698	0.2121	30.0343	14.694	0.21215	1.47735		0.278527	0.0203919
14.798	0.22045	30.7897	14.794	0.2205	1.51298		0.286097	0.0205974
14.898	0.22914	31.4279	14.894	0.22919	1.48459		0.303802	0.0214676
14.998	0.23719	31.8792	14.994	0.23725	1.48687		0.285813	0.019806
15.098	0.24524	32.2334	15.094	0.24528	1.47994		0.289055	0.0197136
15.198	0.25384	32.5305	15.194	0.25389	1.47388		0.311604	0.0210816
15.298	0.26233	32.7931	15.294	0.26239	1.50487		0.309995	0.0209182
15.398	0.27046	32.9493	15.394	0.27051	1.49598		0.298552	0.0200728
15.498	0.27864	33.0675	15.494	0.27869	1.4756		0.30151	0.0201014
15.598	0.28746	33.1711	15.594	0.2875	1.47562		0.326079	0.0215598
15.698	0.29555	33.238	15.694	0.29562	1.48717		0.29978	0.0199182
15.798	0.30372	33.3148	15.794	0.30376	1.48499		0.303332	0.0200054
15.898	0.31211	33.3497	15.894	0.31215	1.49081		0.311968	0.0206351
15.998	0.32078	33.3923	15.994	0.32084	1.50439		0.322715	0.0214573
16.098	0.32881	33.4231	16.094	0.32885	1.5012		0.299188	0.0198198
16.198	0.33706	33.4043	16.194	0.33711	1.49272		0.307434	0.0203902
16.298	0.34566	33.4126	16.294	0.3457	1.49319		0.320432	0.0211704
16.398	0.35399	33.4501	16.394	0.35405	1.48603		0.310563	0.020551
16.498	0.36209	33.4402	16.494	0.36215	1.48251		0.3021	0.0198925
16.598	0.37029	33.4224	16.594	0.37034	1.47937		0.305716	0.0200862
16.698	0.37907	33.4104	16.694	0.37912	1.49159		0.327209	0.0215731
16.798	0.38708	33.4117	16.794	0.38713	1.47175		0.29847	0.0196506
16.898	0.3954	33.4105	16.894	0.39546	1.47921		0.310022	0.0203841
16.998	0.40385	33.385	16.994	0.40388	1.49106		0.314753	0.0206856
17.098	0.41242	33.3794	17.094	0.41248	1.48793		0.319089	0.0211653
17.198	0.42041	33.3623	17.194	0.42046	1.48673		0.297403	0.0196222
17.298	0.42861	33.3548	17.294	0.42866	1.4833		0.305119	0.0201442
17.398	0.43721	33.3397	17.394	0.43725	1.44477		0.319906	0.020922
17.498	0.44553	33.3044	17.494	0.4456	1.47342		0.309281	0.0202962
17.598	0.4538	33.3041	17.594	0.45385	1.50312		0.307275	0.0202938
17.698	0.46206	33.2809	17.694	0.46211	1.47661		0.306806	0.0203316
17.798	0.4708	33.2484	17.794	0.47085	1.46751		0.324391	0.0213575
17.898	0.47887	33.2292	17.894	0.47893	1.47956		0.299315	0.0197566
17.998	0.48697	33.2192	17.994	0.48702	1.48071		0.30031	0.0198345
18.098	0.49539	33.2048	18.094	0.49543	1.47194		0.312071	0.020587
18.153	0.5	33.1915	18.149	0.50005	1.45868		0.170797	0.0112585
18.154	0.50009	33.1902	18.15	0.50014	1.46057		0.00333378	0.000218809
18.155	0.50017	33.1924	18.151	0.50022	1.46402		0.00296339	0.000194711
18.255	0.49744	33.0929	18.251	0.4975	1.438		-0.100993	-0.00658947
18.355	0.48862	32.9513	18.351	0.4887	1.42416		-0.325222	-0.0211435
18.455	0.47988	32.825	18.451	0.47994	1.38341		-0.321101	-0.0208083
18.555	0.47128	32.73	18.551	0.47136	1.36068		-0.315006	-0.0201084
18.655	0.46291	32.6195	18.651	0.46298	1.37552		-0.305722	-0.0196066
18.755	0.45499	32.5521	18.751	0.45507	1.33747		-0.28858	-0.0184152
18.855	0.44632	32.4478	18.851	0.44638	1.33249		-0.315164	-0.0200441
18.955	0.43798	32.3225	18.951	0.43805	1.3283		-0.30221	-0.0191755
19.055	0.42984	32.2727	19.051	0.42991	1.31833		-0.29425	-0.0186805
19.155	0.42171	32.1573	19.151	0.42176	1.3104		-0.293217	-0.0186305
19.255	0.413	32.0687	19.251	0.41308	1.30465		-0.313247	-0.0197827
19.355	0.40466	31.9555	19.351	0.40473	1.28087		-0.299099	-0.0189073
19.455	0.39656	31.8638	19.451	0.39664	1.27122		-0.289662	-0.0181834
19.555	0.38811	31.7572	19.551	0.38817	1.28622		-0.30134	-0.0190601
19.655	0.37952	31.6235	19.651	0.3796	1.23296		-0.305301	-0.0191212
19.755	0.3713	31.533	19.751	0.37139	1.2287		-0.29123	-0.0180819
19.855	0.36338	31.4215	19.851	0.36345	1.24349		-0.279801	-0.017529
19.955	0.35468	31.2774	19.951	0.35474	1.24574		-0.306245	-0.0193031
20.055	0.34621	31.1447	20.051	0.34629	1.21363		-0.296977	-0.0186008
20.155	0.33813	31.0053	20.151	0.33822	1.1993		-0.282203	-0.0175769
20.255	0.32991	30.8396	20.251	0.32997	1.18526		-0.285839	-0.0178519
20.355	0.32127	30.6672	20.351	0.32132	1.17646		-0.298983	-0.0186187
20.455	0.31292	30.4742	20.451	0.31299	1.18449		-0.287422	-0.0179267
20.555	0.30499	30.2431	20.551	0.30508	1.17568		-0.271283	-0.0170197
20.655	0.29648	29.9752	20.651	0.29655	1.15315		-0.289002	-0.0182201
20.755	0.28782	29.7612	20.751	0.28789	1.14899		-0.292009	-0.0183822
20.855	0.2796	29.5135	20.851	0.27968	1.13422		-0.275275	-0.0173493
20.955	0.27165	29.215	20.951	0.27171	1.11615		-0.264062	-0.0167113
21.055	0.26288	28.7916	21.051	0.26295	1.08771		-0.288133	-0.018164
21.155	0.25463	28.3918	21.151	0.25472	1.10159		-0.267653	-0.0170052
21.255	0.24655	27.9523	21.251	0.24665	1.08311		-0.258747	-0.016656
21.355	0.23827	27.4072	21.351	0.23833	1.07942		-0.261075	-0.0170798
21.455	0.22958	26.7655	21.451	0.22967	1.07408		-0.268846	-0.0177386
21.555	0.22122	26.0659	21.551	0.22129	1.06241		-0.25303	-0.0170938
21.655	0.21327	25.32	21.651	0.21335	1.02573		-0.234875	-0.0160043
21.755	0.2047	24.4177	21.751	0.20475	0.99826		-0.24613	-0.0170588
21.855	0.19629	23.4231	21.851	0.19636	0.96646		-0.233558	-0.0163936
21.955	0.18806	22.408	21.951	0.18814	0.95477		-0.220289	-0.0158827
22.055	0.18005	21.3549	22.051	0.18011	0.94234		-0.206118	-0.0154188
22.155	0.17131	20.1012	22.151	0.17138	0.92804		-0.214822	-0.0166462
22.255	0.16297	18.8938	22.251	0.16304	0.89188		-0.194727	-0.0156921
22.355	0.15479	17.6732	22.351	0.15486	0.88979		-0.181061	-0.0152346
22.455	0.14654	16.4112	22.451	0.14659	0.8414		-0.17237	-0.0151935
22.555	0.13788	15.0759	22.551	0.13794	0.78875		-0.16969	-0.0154547
22.655	0.12962	13.803	22.651	0.12968	0.76064		-0.15108	-0.0144243
22.755	0.1217	12.5968	22.751	0.12177	0.73355		-0.135044	-0.0135948
22.855	0.11307	11.2417	22.851	0.11313	0.6796		-0.136098	-0.0144993
22.955	0.10456	9.92445	22.951	0.10462	0.62545		-0.122835	-0.0138212
23.055	0.09632	8.67763	23.051	0.0964	0.5532		-0.108374	-0.0128307
23.155	0.08827	7.45388	23.151	0.08835	0.48063		-0.0959307	-0.0119825
23.255	0.07961	6.17553	23.251	0.07968	0.39164		-0.0923659	-0.012205
23.355	0.07123	4.93842	23.351	0.07131	0.2823		-0.0788397	-0.0109526
23.455	0.06323	3.78181	23.451	0.0633	0.20027		-0.0656897	-0.00971513
23.555	0.05493	2.56497	23.551	0.05499	0.0779		-0.0583033	-0.00922971
23.655	0.04617	1.33625	23.651	0.04624	-0.06023		-0.050823	-0.00857872
23.755	0.03793	0.18994	23.751	0.038	-0.21033		-0.038021	-0.00689119
23.855	0.03	-0.87509	23.851	0.03005	-0.34375		-0.0278226	-0.00552167
23.955	0.02132	-2.01851	23.951	0.02138	-0.51588		-0.0208693	-0.00469719
24.055	0.01293	-3.13208	24.051	0.01302	-0.69709		-0.010704	-0.00305228
24.155	0.00476	-3.99133	24.151	0.00486	-0.90092		-0.00236436	-0.00140829
24.211	-4e-05	-4.01445	24.208	-7e-05	-1.01183		0.000728592	-7.50099e-05
24.212	-0.00012	-4.01923	24.209	-0.00015	-1.00286		1.32592e-05	2.8604e-06
24.213	-0.00021	-4.02211	24.21	-0.00024	-0.98922		1.52613e-05	2.2005e-06
24.313	0.00299	-3.49752	24.31	0.00296	-0.6918		-0.000839344	-0.000475872
24.413	0.01202	-1.98612	24.41	0.01204	-0.25197		0.00682397	0.00199683
24.513	0.02047	-0.5437	24.51	0.02048	0.0453		0.0188656	0.00496664
24.613	0.02872	0.85892	24.61	0.02874	0.2798		0.0301548	0.00705693
24.713	0.03704	2.30861	24.71	0.03706	0.46721		0.0422763	0.00886334
24.813	0.04581	3.79758	24.81	0.04583	0.66949		0.0574489	0.0110515
24.913	0.05383	5.20351	24.91	0.05386	0.80513		0.0641445	0.0114758
25.013	0.06199	6.60408	25.01	0.062	0.94978		0.0767147	0.0127737
25.113	0.07053	8.08053	25.11	0.07055	1.07241		0.0925721	0.0145598
25.213	0.07905	9.54173	25.21	0.07906	1.14867		0.10487	0.0153379
25.313	0.08712	10.8913	25.31	0.08714	1.19703		0.110672	0.0150664
25.413	0.09537	12.2908	25.41	0.09539	1.25011		0.124481	0.0158018
25.513	0.10412	13.7682	25.51	0.10414	1.30085		0.144611	0.0172137
25.613	0.11225	15.1052	25.61	0.11228	1.33051		0.145805	0.0163409
25.713	0.12037	16.4342	25.71	0.12038	1.3399		0.15645	0.0164187
25.813	0.12869	17.7671	25.81	0.12871	1.36849		0.171376	0.0170431
25.913	0.13739	19.1543	25.91	0.13741	1.38503		0.191036	0.0179965
26.013	0.1454	20.3758	26.01	0.14541	1.39271		0.186333	0.0166454
26.113	0.15368	21.5996	26.11	0.1537	1.393		0.202737	0.0172818
26.213	0.16227	22.8776	26.21	0.16229	1.41262		0.221073	0.0179927
26.313	0.17066	24.0777	26.31	0.17069	1.41277		0.226322	0.0176778
26.413	0.17877	25.1692	26.41	0.17879	1.39241		0.228061	0.0169646
26.513	0.18698	26.1929	26.51	0.18699	1.42351		0.239556	0.017218
26.613	0.19563	27.2492	26.61	0.19565	1.44024		0.261391	0.018391
26.713	0.20379	28.1363	26.71	0.20381	1.42805		0.254513	0.0173477
26.813	0.21211	28.9635	26.81	0.21213	1.41405		0.266634	0.0175789
26.913	0.22046	29.6527	26.91	0.22048	1.41875		0.273927	0.0176035
27.013	0.22914	30.3073	27.01	0.22916	1.40517		0.290585	0.0182606
27.113	0.23719	30.7884	27.11	0.23722	1.42271		0.274065	0.0169723
27.213	0.24524	31.1706	27.21	0.24525	1.42773		0.27754	0.0169997
27.313	0.25385	31.542	27.31	0.25387	1.41989		0.300091	0.0182366
27.413	0.26234	31.847	27.41	0.26236	1.43276		0.29878	0.0179829
27.513	0.27047	32.0255	27.51	0.27049	1.43085		0.288076	0.0172649
27.613	0.27865	32.2094	27.61	0.27867	1.42316		0.29133	0.0173318
27.713	0.28746	32.3836	27.71	0.28747	1.40315		0.315345	0.0185236
27.813	0.29556	32.4886	27.81	0.29558	1.41712		0.291062	0.0170467
27.913	0.30373	32.5631	27.91	0.30374	1.42415		0.294311	0.0172375
28.013	0.31211	32.6441	28.01	0.31212	1.41509		0.302528	0.0176937
28.113	0.32079	32.7406	28.11	0.32081	1.42129		0.314128	0.0183358
28.213	0.32881	32.7624	28.21	0.32883	1.40695		0.290717	0.0168895
28.313	0.33706	32.8187	28.31	0.33708	1.40012		0.299377	0.0172865
28.413	0.34566	32.8492	28.41	0.34567	1.42683		0.312451	0.0180843
28.513	0.354	32.8892	28.51	0.35402	1.42033		0.303298	0.0176634
28.613	0.3621	32.9142	28.61	0.36212	1.3955		0.294834	0.0170077
28.713	0.37029	32.9114	28.71	0.37032	1.38877		0.2982	0.0170883
28.813	0.37907	32.9425	28.81	0.37908	1.40669		0.319807	0.0183043
28.913	0.3871	32.9518	28.91	0.38711	1.39889		0.29265	0.0168196
29.013	0.39541	32.9377	29.01	0.39543	1.37086		0.302835	0.0172779
29.113	0.40385	32.9576	29.11	0.40387	1.38921		0.307597	0.0174863
29.213	0.41242	32.9557	29.21	0.41245	1.37425		0.312412	0.0177909
29.313	0.42042	32.953	29.31	0.42044	1.37626		0.291615	0.0165158
29.413	0.42862	32.9295	29.41	0.42864	1.37731		0.298798	0.0169624
29.513	0.43722	32.9232	29.51	0.43724	1.37341		0.313245	0.0177776
29.613	0.44555	32.9554	29.61	0.44557	1.36787		0.303519	0.0171801
29.713	0.4538	32.9236	29.71	0.45382	1.3677		0.300606	0.0169916
29.813	0.46207	32.9136	29.81	0.46208	1.36775		0.301161	0.0170117
29.913	0.47081	32.9362	29.91	0.47083	1.37567		0.318332	0.0180557
30.013	0.47888	32.8908	30.01	0.47889	1.38322		0.293837	0.0166942
30.113	0.48698	32.8826	30.11	0.48699	1.35777		0.294712	0.0167046
30.213	0.4954	32.8861	30.21	0.49541	1.3557		0.306335	0.0172487
30.268	0.50001	32.8719	30.265	0.50003	1.35783		0.167696	0.00946437
30.269	0.50009	32.8725	30.266	0.50012	1.35697		0.00290958	0.000184428
30.27	0.50018	32.8643	30.267	0.5002	1.35715		0.00327293	0.000163909
30.37	0.49746	32.7474	30.367	0.4975	1.34119		-0.0987451	-0.00551062
30.47	0.48864	32.6176	30.467	0.48867	1.3324		-0.319108	-0.0179125
30.57	0.4799	32.5204	30.567	0.47993	1.31969		-0.315222	-0.017636
30.67	0.47129	32.3913	30.667	0.47133	1.30881		-0.309559	-0.017252
30.77	0.46291	32.3261	30.767	0.46295	1.30626		-0.300475	-0.0167544
30.87	0.455	32.211	30.867	0.45504	1.28125		-0.28291	-0.0157057
30.97	0.44632	32.1124	30.967	0.44637	1.28406		-0.309522	-0.0171185
31.07	0.43799	32.0149	31.067	0.43803	1.26078		-0.296225	-0.0163816
31.17	0.42985	31.9212	31.167	0.42989	1.27148		-0.28869	-0.0159376
31.27	0.42172	31.8166	31.267	0.42174	1.25811		-0.287529	-0.0159462
31.37	0.41301	31.7082	31.367	0.41305	1.25602		-0.307114	-0.0169356
31.47	0.40467	31.5874	31.467	0.40471	1.24152		-0.293112	-0.0161844
31.57	0.39657	31.4885	31.567	0.39662	1.24804		-0.283787	-0.0156669
31.67	0.38812	31.3626	31.667	0.38815	1.23821		-0.2951	-0.0163888
31.77	0.37953	31.2543	31.767	0.37957	1.23503		-0.298983	-0.0165458
31.87	0.37132	31.1357	31.867	0.37136	1.23772		-0.284825	-0.0158303
31.97	0.3634	30.9923	31.967	0.36343	1.23333		-0.273727	-0.0152837
32.07	0.3547	30.8729	32.067	0.35473	1.20819		-0.299542	-0.0166393
32.17	0.34623	30.6884	32.167	0.34626	1.20274		-0.290336	-0.0160698
32.27	0.33814	30.5318	32.267	0.33819	1.22286		-0.275931	-0.0153701
32.37	0.32992	30.3954	32.367	0.32996	1.19081		-0.27916	-0.0156258
32.47	0.32129	30.164	32.467	0.32131	1.21536		-0.291497	-0.0163908
32.57	0.31293	29.9637	32.567	0.31297	1.18655		-0.280573	-0.0157856
32.67	0.30501	29.7697	32.667	0.30505	1.1822		-0.264245	-0.0148593
32.77	0.2965	29.4988	32.767	0.29653	1.17418		-0.281951	-0.0159323
32.87	0.28783	29.219	32.867	0.28787	1.17646		-0.284865	-0.0161693
32.97	0.27961	28.9286	32.967	0.27965	1.18323		-0.267736	-0.0153849
33.07	0.27166	28.6022	33.067	0.27169	1.15637		-0.25649	-0.0148183
33.17	0.2629	28.2043	33.167	0.26293	1.18965		-0.279451	-0.0163357
33.27	0.25465	27.7831	33.267	0.25468	1.15462		-0.259802	-0.0153775
33.37	0.24657	27.3051	33.367	0.24662	1.13058		-0.250816	-0.0147853
33.47	0.23828	26.7592	33.467	0.23831	1.13949		-0.253091	-0.015181
33.57	0.22959	26.1095	33.567	0.22963	1.12279		-0.260108	-0.0158231
33.67	0.22123	25.398	33.667	0.22127	1.12546		-0.244541	-0.0151811
33.77	0.21329	24.684	33.767	0.21332	1.11999		-0.226596	-0.0144255
33.87	0.20471	23.761	33.867	0.20474	1.0769		-0.237838	-0.0153603
33.97	0.1963	22.8075	33.967	0.19634	1.07991		-0.225235	-0.0148697
34.07	0.18807	21.8012	34.067	0.18812	1.07422		-0.21235	-0.0145401
34.17	0.18005	20.7576	34.167	0.18008	1.0791		-0.198711	-0.0142184
34.27	0.17132	19.5633	34.267	0.17136	1.03826		-0.206534	-0.0152642
34.37	0.16297	18.3632	34.367	0.16301	1.01896		-0.187548	-0.0143654
34.47	0.15478	17.1587	34.467	0.15483	1.0169		-0.174107	-0.0139856
34.57	0.14654	15.9234	34.567	0.14657	0.99243		-0.165118	-0.0140128
34.67	0.13789	14.6107	34.667	0.13792	0.97059		-0.162314	-0.0144741
34.77	0.12962	13.3473	34.767	0.12966	0.95133		-0.144531	-0.0136518
34.87	0.12171	12.1696	34.867	0.12174	0.91773		-0.128585	-0.0128805
34.97	0.11307	10.8332	34.967	0.1131	0.88138		-0.129591	-0.0137493
35.07	0.10456	9.52221	35.067	0.1046	0.83893		-0.116376	-0.0131916
35.17	0.09633	8.2622	35.167	0.09638	0.78888		-0.101967	-0.0123769
35.27	0.08829	7.08221	35.267	0.08833	0.74107		-0.0898046	-0.011727
35.37	0.07962	5.79769	35.367	0.07966	0.66086		-0.0861579	-0.0120753
35.47	0.07124	4.55636	35.467	0.07129	0.56801		-0.0726927	-0.0109332
35.57	0.06324	3.41784	35.567	0.06328	0.4798		-0.059877	-0.0097378
35.67	0.05494	2.24962	35.667	0.05497	0.38028		-0.0525494	-0.00932249
35.77	0.04618	0.99216	35.767	0.04622	0.2232		-0.0448373	-0.00869348
35.87	0.03794	-0.12236	35.867	0.03798	0.01636		-0.0324031	-0.00668742
35.97	0.03	-1.19025	35.967	0.03003	-0.09641		-0.0225592	-0.00518161
36.07	0.02133	-2.3538	36.067	0.02135	-0.27063		-0.01496	-0.00441187
36.17	0.01294	-3.44824	36.167	0.01299	-0.481		-0.00500464	-0.00264163
36.27	0.00477	-4.30006	36.267	0.00482	-0.66934		0.00307707	-0.000952867
36.326	-3e-05	-4.26996	36.323	-1e-05	-0.79737		0.00377995	0.000200711
36.327	-0.00011	-4.28708	36.324	-0.0001	-0.79044		6.248e-05	9.18945e-06
36.328	-0.0002	-4.30436	36.325	-0.00018	-0.79185		-7.776e-07	-5.64e-08
36.428	0.00299	-3.81103	36.425	0.00303	-0.4935		0.000786861	0.000478852
36.528	0.01202	-2.42352	36.525	0.01204	-0.10869		0.0107194	0.0044217
36.628	0.02048	-1.03384	36.625	0.02049	0.20008		0.0217903	0.00707726
36.728	0.02873	0.37687	36.725	0.02875	0.43187		0.032801	0.00915063
36.828	0.03704	1.78104	36.825	0.03706	0.62693		0.0447353	0.0109796
36.928	0.04581	3.28616	36.925	0.04583	0.82997		0.0599689	0.013333
37.028	0.05383	4.66681	37.025	0.05386	0.96609		0.0664124	0.0135697
37.128	0.06199	6.0209	37.125	0.06201	1.06471		0.0787294	0.0147291
37.228	0.07053	7.49642	37.225	0.07056	1.1396		0.0944782	0.0161937
37.328	0.07905	8.94755	37.325	0.07906	1.1965		0.106724	0.0166592
37.428	0.08712	10.2842	37.425	0.08714	1.21528		0.112336	0.0161417
37.528	0.09537	11.6762	37.525	0.09539	1.2655		0.126097	0.016766
37.628	0.10412	13.1233	37.625	0.10414	1.29854		0.146161	0.0181464
37.728	0.11225	14.4961	37.725	0.11228	1.31285		0.147267	0.017074
37.828	0.12037	15.8012	37.825	0.12039	1.29521		0.157958	0.0169976
37.928	0.12869	17.1124	37.925	0.12872	1.31071		0.172733	0.0174498
38.028	0.13739	18.4896	38.025	0.13741	1.33015		0.192317	0.0183557
38.128	0.1454	19.6907	38.125	0.14541	1.33682		0.18739	0.0170027
38.228	0.15368	20.954	38.225	0.1537	1.35122		0.203909	0.0177064
38.328	0.16227	22.2113	38.325	0.16229	1.3119		0.222369	0.0182401
38.428	0.17066	23.3411	38.425	0.1707	1.32698		0.227206	0.0177559
38.528	0.17877	24.417	38.525	0.17879	1.3405		0.228567	0.017196
38.628	0.18697	25.4454	38.625	0.187	1.34715		0.239732	0.0175339
38.728	0.19563	26.5021	38.725	0.19565	1.32631		0.262209	0.0184122
38.828	0.20379	27.3506	38.825	0.20382	1.32566		0.254843	0.0173027
38.928	0.21211	28.1545	38.925	0.21214	1.32758		0.266713	0.0176257
39.028	0.22047	28.8781	39.025	0.22048	1.33508		0.274381	0.0177073
39.128	0.22914	29.5244	39.125	0.22917	1.34006		0.290494	0.0185047
39.228	0.2372	30.0123	39.225	0.23722	1.32746		0.274626	0.0171112
39.328	0.24524	30.4617	39.325	0.24526	1.31922		0.277713	0.0170061
39.428	0.25385	30.8568	39.425	0.25387	1.33692		0.301037	0.0182525
39.528	0.26234	31.1703	39.525	0.26237	1.34412		0.299849	0.0181251
39.628	0.27046	31.4471	39.625	0.27049	1.32326		0.289178	0.0172594
39.728	0.27864	31.6313	39.725	0.27867	1.31685		0.2932	0.0172754
39.828	0.28746	31.793	39.825	0.28749	1.32733		0.317665	0.018645
39.928	0.29555	31.9622	39.925	0.29558	1.33359		0.292712	0.0171695
40.028	0.30373	32.0695	40.025	0.30374	1.3224		0.2971	0.0172979
40.128	0.31211	32.1696	40.125	0.31213	1.31621		0.305233	0.0177126
40.228	0.32078	32.2721	40.225	0.32081	1.32166		0.316674	0.0183216
40.328	0.32881	32.3233	40.325	0.32884	1.38265		0.293914	0.0172164
40.428	0.33706	32.3643	40.425	0.33708	1.37922		0.302347	0.0179037
40.528	0.34566	32.4435	40.525	0.34568	1.31405		0.315691	0.018391
40.628	0.354	32.5078	40.625	0.35402	1.32172		0.306745	0.0175952
40.728	0.36211	32.5166	40.725	0.36212	1.31304		0.298583	0.0170848
40.828	0.37028	32.5481	40.825	0.37032	1.30392		0.300956	0.0172227
40.928	0.37907	32.5485	40.925	0.37909	1.32926		0.323935	0.018491
41.028	0.38709	32.5724	41.025	0.38711	1.31328		0.295656	0.0169472
41.128	0.3954	32.5952	41.125	0.39543	1.32823		0.306541	0.0175769
41.228	0.40385	32.6317	41.225	0.40388	1.31669		0.311955	0.0178659
41.328	0.41243	32.6245	41.325	0.41245	1.30741		0.31688	0.0180304
41.428	0.42042	32.6264	41.425	0.42044	1.31254		0.295069	0.0167936
41.528	0.42861	32.6352	41.525	0.42864	1.29656		0.302499	0.0171905
41.628	0.43722	32.6082	41.625	0.43724	1.40033		0.317934	0.0184065
41.728	0.44554	32.6368	41.725	0.44557	1.34098		0.307232	0.0180137
41.828	0.45381	32.6592	41.825	0.45383	1.30033		0.305596	0.0174493
41.928	0.46207	32.6452	41.925	0.46209	1.33887		0.305261	0.0174406
42.028	0.47081	32.6274	42.025	0.47083	1.33402		0.322861	0.0186013
42.128	0.47887	32.6183	42.125	0.4789	1.31253		0.297633	0.0170691
42.228	0.48698	32.6209	42.225	0.487	1.31911		0.299453	0.0170721
42.328	0.4954	32.625	42.325	0.49541	1.31969		0.310928	0.0177556
42.383	0.5	32.6195	42.38	0.50003	1.29807		0.169862	0.00970537
42.384	0.50009	32.6212	42.381	0.50012	1.30669		0.00332322	0.000188481
42.385	0.50018	32.6214	42.382	0.50021	1.30704		0.00332331	0.000188884
42.485	0.49745	32.5039	42.482	0.49752	1.27204		-0.100647	-0.00559894
42.585	0.48864	32.37	42.582	0.48868	1.26222		-0.323691	-0.0182014
42.685	0.47989	32.2498	42.682	0.47993	1.2759		-0.320374	-0.018033
42.785	0.47128	32.1339	42.782	0.47133	1.27149		-0.314232	-0.0177637
42.885	0.46291	32.0275	42.882	0.46296	1.27788		-0.304543	-0.0172969
42.985	0.455	31.9332	42.982	0.45504	1.24321		-0.287012	-0.016255
43.085	0.44632	31.8375	43.082	0.44637	1.23369		-0.314127	-0.0176027
43.185	0.43798	31.7119	43.182	0.43803	1.24094		-0.300899	-0.0169232
43.285	0.42985	31.6111	43.282	0.42989	1.23758		-0.292402	-0.0165332
43.385	0.42172	31.5117	43.382	0.42175	1.23534		-0.291588	-0.0165104
43.485	0.41301	31.4048	43.482	0.41306	1.22		-0.311492	-0.0175496
43.585	0.40467	31.2839	43.582	0.40472	1.22643		-0.29731	-0.0168056
43.685	0.39656	31.1826	43.682	0.39662	1.2212		-0.28821	-0.0163269
43.785	0.38811	31.0397	43.782	0.38816	1.20702		-0.299261	-0.0169704
43.885	0.37953	30.9076	43.882	0.37957	1.21713		-0.302685	-0.0172137
43.985	0.37131	30.7977	43.982	0.37136	1.20507		-0.28899	-0.0164442
44.085	0.3634	30.6575	44.082	0.36343	1.19011		-0.277103	-0.0157763
44.185	0.35468	30.5006	44.182	0.35473	1.20927		-0.304183	-0.0173264
44.285	0.34623	30.3563	44.282	0.34628	1.19371		-0.293492	-0.0168437
44.385	0.33814	30.1809	44.382	0.33819	1.19061		-0.279695	-0.0160506
44.485	0.32991	30.0175	44.482	0.32996	1.20153		-0.283142	-0.0163606
44.585	0.32127	29.8098	44.582	0.32131	1.17632		-0.295644	-0.0171337
44.685	0.31292	29.5848	44.682	0.31297	1.17496		-0.283914	-0.0164089
44.785	0.305	29.3684	44.782	0.30506	1.18657		-0.267545	-0.0156034
44.885	0.29649	29.1056	44.882	0.29653	1.15866		-0.285437	-0.0167569
44.985	0.28783	28.7835	44.982	0.28787	1.1451		-0.287936	-0.0168327
45.085	0.2796	28.4873	45.082	0.27966	1.16633		-0.271094	-0.0159895
45.185	0.27166	28.1409	45.182	0.27169	1.153		-0.258991	-0.0155536
45.285	0.26288	27.7605	45.282	0.26293	1.15836		-0.2832	-0.0170604
45.385	0.25464	27.3067	45.382	0.25469	1.15071		-0.262345	-0.0160382
45.485	0.24656	26.7775	45.482	0.24663	1.132		-0.253279	-0.0155816
45.585	0.23828	26.264	45.582	0.23832	1.1088		-0.255232	-0.0158908
45.685	0.22958	25.5707	45.682	0.22964	1.13111		-0.262929	-0.0165945
45.785	0.22123	24.8538	45.782	0.22127	1.12471		-0.246464	-0.0160684
45.885	0.21327	24.131	45.882	0.21332	1.10415		-0.229222	-0.0151549
45.985	0.2047	23.2324	45.982	0.20474	1.09433		-0.239841	-0.0162256
46.085	0.1963	22.2343	46.082	0.19634	1.10378		-0.227117	-0.0158836
46.185	0.18806	21.2383	46.182	0.18812	1.07813		-0.214575	-0.0154767
46.285	0.18005	20.2296	46.282	0.18009	1.06987		-0.200557	-0.0149828
46.385	0.17131	19.0263	46.382	0.17136	1.04289		-0.209169	-0.016135
46.485	0.16297	17.8331	46.482	0.16302	1.03262		-0.189602	-0.0152589
46.585	0.15478	16.6341	46.582	0.15484	1.01982		-0.176396	-0.0148718
46.685	0.14654	15.4294	46.682	0.14657	0.99893		-0.16757	-0.0148961
46.785	0.13788	14.1245	46.782	0.13793	0.99814		-0.165244	-0.0154689
46.885	0.12962	12.8609	46.882	0.12967	0.95831		-0.147004	-0.0146208
46.985	0.1217	11.6825	46.982	0.12175	0.92934		-0.131283	-0.0137465
47.085	0.11307	10.3352	47.082	0.11311	0.89741		-0.132153	-0.0147331
47.185	0.10456	9.06058	47.182	0.10461	0.86076		-0.119159	-0.0142029
47.285	0.09633	7.85175	47.282	0.09638	0.83251		-0.105019	-0.0134847
47.385	0.08828	6.64617	47.382	0.08833	0.77075		-0.0930042	-0.0128275
47.485	0.07961	5.36212	47.482	0.07967	0.70761		-0.0893747	-0.0132587
47.585	0.07125	4.11912	47.582	0.07129	0.61212		-0.075616	-0.0121654
47.685	0.06323	2.97216	47.682	0.06328	0.53518		-0.062957	-0.0109377
47.785	0.05494	1.83177	47.782	0.05497	0.42542		-0.0555954	-0.0105716
47.885	0.04617	0.58719	47.882	0.04622	0.25838		-0.0483564	-0.00992031
47.985	0.03794	-0.54984	47.982	0.03798	0.09059		-0.0355786	-0.0079626
48.085	0.03	-1.61762	48.082	0.03003	-0.08125		-0.0255718	-0.00633233
48.185	0.02132	-2.76346	48.182	0.02135	-0.26646		-0.018348	-0.0053642
48.285	0.01294	-3.84658	48.282	0.01299	-0.47106		-0.00837447	-0.00353703
48.385	0.00476	-4.10352	48.382	0.00483	-0.66713		-0.00269376	-0.00181768
48.441	-3e-05	-4.56185	48.438	-1e-05	-0.79254		0.000135677	-0.000300153
48.442	-0.00012	-4.58142	48.439	-9e-05	-0.78936		2.40547e-05	-7.2e-08
48.443	-0.0002	-4.58881	48.44	-0.00017	-0.7831		2.24604e-05	-4.496e-07
48.543	0.00293	-4.02311	48.54	0.00311	-0.51167		-0.00088532	-0.00128428
48.643	0.01202	-2.81756	48.64	0.01208	-0.10738		0.00547922	-0.000481599
48.743	0.02048	-1.42681	48.74	0.02055	0.18189		0.0160818	0.00248247
48.843	0.02872	-0.02494	48.84	0.0288	0.4367		0.0271692	0.00466232
48.943	0.03703	1.3606	48.94	0.0371	0.60845		0.0389817	0.0064608
49.043	0.04579	2.84912	49.04	0.04588	0.80667		0.053681	0.00845861
49.143	0.05382	4.20571	49.14	0.05391	0.94821		0.0606307	0.0091002
49.243	0.06197	5.58591	49.24	0.06206	1.05453		0.0726892	0.0102462
49.343	0.07053	7.0042	49.34	0.07059	1.11976		0.0883235	0.0114556
49.443	0.07903	8.44553	49.44	0.07913	1.188		0.0998578	0.012039
49.543	0.08711	9.79967	49.54	0.08719	1.23072		0.106217	0.0118095
49.643	0.09535	11.1892	49.64	0.09544	1.2552		0.119625	0.0123651
49.743	0.10411	12.6105	49.74	0.10418	1.28033		0.139485	0.0133163
49.843	0.11224	13.9432	49.84	0.11233	1.29412		0.140649	0.0125759
49.943	0.12036	15.2692	49.94	0.12044	1.27095		0.15127	0.0124762
50.043	0.12868	16.6018	50.04	0.12876	1.29462		0.166056	0.0128013
50.143	0.13737	17.9471	50.14	0.13746	1.32713		0.185076	0.0136304
50.243	0.14539	19.1833	50.24	0.14547	1.29445		0.181158	0.0125487
50.343	0.15366	20.4113	50.34	0.15376	1.30856		0.196995	0.0129103
50.443	0.16226	21.6333	50.44	0.16233	1.30218		0.215391	0.0133795
50.543	0.17065	22.7944	50.54	0.17074	1.31168		0.220128	0.0131429
50.643	0.17876	23.8695	50.64	0.17884	1.3464		0.221849	0.0128375
50.743	0.18696	24.8832	50.74	0.18705	1.33288		0.232875	0.0130988
50.843	0.19562	25.8897	50.84	0.19569	1.30309		0.254687	0.0135978
50.943	0.20377	26.7607	50.94	0.20386	1.32079		0.247339	0.0128087
51.043	0.21209	27.5677	51.04	0.21218	1.32522		0.259479	0.0131359
51.143	0.22045	28.2848	51.14	0.22053	1.31262		0.267097	0.0131492
51.243	0.22912	28.9396	51.24	0.22921	1.32899		0.282948	0.0136852
51.343	0.23718	29.4464	51.34	0.23727	1.3202		0.267722	0.0127383
51.443	0.24522	29.9087	51.44	0.24531	1.30081		0.270953	0.0125934
51.543	0.25384	30.3322	51.54	0.2539	1.29497		0.294318	0.0133465
51.643	0.26232	30.6603	51.64	0.26241	1.32768		0.292724	0.0133365
51.743	0.27046	30.9217	51.74	0.27054	1.32374		0.283387	0.012858
51.843	0.27864	31.149	51.84	0.27872	1.32104		0.286779	0.0129099
51.943	0.28744	31.3589	51.94	0.28752	1.30846		0.310438	0.0138211
52.043	0.29555	31.5175	52.04	0.29563	1.31771		0.287591	0.0127239
52.143	0.30372	31.6575	52.14	0.3038	1.31158		0.290939	0.0128308
52.243	0.31209	31.7954	52.24	0.31217	1.31013		0.299224	0.0131132
52.343	0.32078	31.8707	52.34	0.32086	1.29654		0.31159	0.0135492
52.443	0.3288	31.9809	52.44	0.32888	1.29426		0.28831	0.0124409
52.543	0.33705	32.0414	52.54	0.33713	1.2956		0.297283	0.0127938
52.643	0.34565	32.0919	52.64	0.34571	1.31822		0.310372	0.0134084
52.743	0.35398	32.1636	52.74	0.35407	1.32293		0.301137	0.0131788
52.843	0.36209	32.2185	52.84	0.36218	1.30518		0.293697	0.0127318
52.943	0.37028	32.2626	52.94	0.37037	1.31417		0.297	0.0128215
53.043	0.37906	32.2923	53.04	0.37914	1.30298		0.318719	0.0137199
53.143	0.38708	32.3198	53.14	0.38717	1.30189		0.29136	0.0125129
53.243	0.39539	32.3432	53.24	0.39548	1.31952		0.302107	0.0130179
53.343	0.40384	32.3436	53.34	0.40391	1.31317		0.307297	0.0132535
53.443	0.41241	32.3958	53.44	0.4125	1.31527		0.311886	0.0134868
53.543	0.42041	32.4138	53.54	0.42048	1.32315		0.291423	0.0125689
53.643	0.4286	32.3896	53.64	0.42869	1.30949		0.298319	0.0129074
53.743	0.43721	32.42	53.74	0.43727	1.31516		0.313644	0.0134548
53.843	0.44553	32.4184	53.84	0.44562	1.30468		0.3032	0.0130741
53.943	0.4538	32.423	53.94	0.45387	1.30552		0.30139	0.0128777
54.043	0.46205	32.4521	54.04	0.46213	1.32767		0.3008	0.0129883
54.143	0.4708	32.4316	54.14	0.47088	1.31335		0.319068	0.013793
54.243	0.47885	32.4279	54.24	0.47895	1.31253		0.293445	0.01266
54.343	0.48698	32.4155	54.34	0.48705	1.29147		0.296296	0.0126185
54.443	0.49539	32.4206	54.44	0.49545	1.30267		0.30647	0.0130444
54.499	0.50007	32.4252	54.495	0.50008	1.30648		0.170567	0.0072247
54.5	0.50016	32.4275	54.496	0.50016	1.30736		0.00328045	0.00012502
54.501	0.50024	32.4376	54.497	0.50025	1.31106		0.00291645	0.000140854
54.601	0.49751	32.3399	54.597	0.49754	1.28052		-0.0994043	-0.0042049
54.701	0.48872	32.1894	54.697	0.48872	1.29166		-0.318969	-0.0135998
54.801	0.47995	32.0555	54.797	0.47997	1.28269		-0.316997	-0.0135013
54.901	0.47135	31.9523	54.897	0.47138	1.24674		-0.309832	-0.0130615
55.001	0.46299	31.831	54.997	0.463	1.25916		-0.300247	-0.0126436
55.101	0.45509	31.7292	55.097	0.45509	1.26645		-0.282845	-0.0120124
55.201	0.4464	31.6242	55.197	0.44641	1.24636		-0.310231	-0.0131262
55.301	0.43806	31.5221	55.297	0.43807	1.22603		-0.296873	-0.0124435
55.401	0.42992	31.4102	55.397	0.42993	1.23941		-0.288882	-0.0121168
55.501	0.42179	31.2769	55.497	0.42179	1.20795		-0.287531	-0.0120433
55.601	0.41309	31.1978	55.597	0.41309	1.24591		-0.306766	-0.0129001
55.701	0.40474	31.0814	55.697	0.40476	1.23744		-0.293609	-0.0124743
55.801	0.39665	30.9648	55.797	0.39667	1.20648		-0.283524	-0.0119554
55.901	0.38817	30.8217	55.897	0.38819	1.18261		-0.296091	-0.0122992
56.001	0.3796	30.6561	55.997	0.37962	1.19039		-0.29791	-0.0123608
56.101	0.37139	30.5348	56.097	0.37142	1.19183		-0.284218	-0.0118649
56.201	0.36347	30.4127	56.197	0.36348	1.20111		-0.273215	-0.0115313
56.301	0.35475	30.2524	56.297	0.35476	1.19236		-0.299581	-0.0126664
56.401	0.34631	30.0887	56.397	0.34632	1.17737		-0.288595	-0.0121595
56.501	0.33823	29.8972	56.497	0.33825	1.20464		-0.27485	-0.011676
56.601	0.32999	29.7117	56.597	0.32999	1.17613		-0.278739	-0.0119458
56.701	0.32135	29.5104	56.697	0.32136	1.16925		-0.290599	-0.0123282
56.801	0.313	29.2849	56.797	0.31301	1.15894		-0.279063	-0.0118564
56.901	0.30508	29.065	56.897	0.3051	1.16416		-0.262929	-0.0112115
57.001	0.29655	28.7737	56.997	0.29656	1.16505		-0.280999	-0.0121306
57.101	0.2879	28.4393	57.097	0.28791	1.15839		-0.282246	-0.0122619
57.201	0.27968	28.1239	57.197	0.2797	1.14858		-0.265545	-0.0115705
57.301	0.27172	27.785	57.297	0.27174	1.123		-0.254541	-0.0110773
57.401	0.26296	27.3498	57.397	0.26297	1.1342		-0.276733	-0.0121415
57.501	0.25472	26.9088	57.497	0.25473	1.12697		-0.256696	-0.0114241
57.601	0.24666	26.3997	57.597	0.24668	1.10829		-0.24726	-0.0110564
57.701	0.23835	25.8164	57.697	0.23835	1.11172		-0.25039	-0.0113774
57.801	0.22966	25.1337	57.797	0.22968	1.06835		-0.256339	-0.0116687
57.901	0.22131	24.4018	57.897	0.22132	1.08113		-0.240404	-0.0111236
58.001	0.21337	23.6705	57.997	0.21337	1.09206		-0.22279	-0.0106723
58.101	0.20477	22.751	58.097	0.20477	1.0802		-0.234211	-0.0115409
58.201	0.19637	21.7904	58.197	0.19639	1.05375		-0.220868	-0.0110851
58.301	0.18815	20.7898	58.297	0.18816	1.03062		-0.208075	-0.0106827
58.401	0.18012	19.7351	58.397	0.18013	1.03141		-0.195013	-0.0103334
58.501	0.17138	18.551	58.497	0.1714	0.99836		-0.202472	-0.0110934
58.601	0.16305	17.3921	58.597	0.16306	1.00052		-0.183216	-0.010469
58.701	0.15487	16.1923	58.697	0.15489	0.97178		-0.170269	-0.010147
58.801	0.14659	14.9826	58.797	0.1466	0.93969		-0.162375	-0.0100439
58.901	0.13795	13.6893	58.897	0.13798	0.94142		-0.158622	-0.0103129
59.001	0.12969	12.4374	58.997	0.12971	0.92775		-0.141134	-0.00984477
59.101	0.12179	11.2824	59.097	0.12179	0.87724		-0.125476	-0.00917397
59.201	0.11315	9.96928	59.197	0.11315	0.85556		-0.126567	-0.00969611
59.301	0.10464	8.66709	59.297	0.10465	0.79901		-0.113534	-0.00920652
59.401	0.09641	7.43452	59.397	0.09643	0.74515		-0.0993683	-0.00844946
59.501	0.08835	6.25673	59.497	0.08838	0.70242		-0.087602	-0.00788594
59.601	0.07969	4.99163	59.597	0.0797	0.6377		-0.0835455	-0.00803677
59.701	0.07132	3.78392	59.697	0.07134	0.53952		-0.0703991	-0.00705956
59.801	0.06332	2.61549	59.797	0.06334	0.45024		-0.0577825	-0.00600572
59.901	0.055	1.45323	59.897	0.05501	0.35087		-0.0503982	-0.00546773
60.001	0.04626	0.23497	59.997	0.04626	0.17991		-0.0425394	-0.00456072
60.101	0.03802	-0.88946	60.097	0.03803	0.02644		-0.0304539	-0.00295465
60.201	0.03008	-1.93704	60.197	0.03008	-0.11407		-0.0207223	-0.00168556
60.301	0.02138	-3.0762	60.297	0.02139	-0.32486		-0.0131935	-0.000316055
60.401	0.01302	-4.15231	60.397	0.01304	-0.51926		-0.00341803	0.00138798
60.501	0.00485	-4.43784	60.497	0.00488	-0.71125		0.00222195	0.00293287
60.558	-4e-05	-4.84755	60.554	-5e-05	-0.82099		0.00302977	0.00251571

## Sheet: Fig. S47 thimble cyclic
Time (S)	Cycles (#)	Displacement (mm)	Load (N)	Time (S)	Cycles (#)	Displacement (mm)	Load (N)	Time (S)	Cycles (#)	Displacement (mm)	Load (N)
0	0	0	0.00175	0	0	0	0.02089	0	0	0	0.0025
0.1	0.0136774	0.01001	0.64492	0.1	0.00166359	0.01006	0.2696	0.1	0.00166368	0.01003	0.01727
0.2	0.0273548	0.02848	1.79927	0.2	0.00332718	0.02847	0.6823	0.2	0.00332735	0.0285	0.02903
0.3	0.0410322	0.04513	2.77541	0.3	0.00499077	0.04517	1.04854	0.3	0.00499103	0.04517	0.04735
0.4	0.0547096	0.06176	3.73647	0.4	0.00665435	0.06178	1.3878	0.4	0.0066547	0.06192	0.06249
0.5	0.068387	0.07869	4.41337	0.5	0.00831794	0.07872	1.72618	0.5	0.00831838	0.07839	0.07782
0.6	0.0820644	0.0952	5.29236	0.6	0.00998153	0.09521	2.03344	0.6	0.00998206	0.09531	0.09602
0.7	0.0957418	0.11193	6.25642	0.7	0.0116451	0.11195	2.2735	0.7	0.0116457	0.11192	0.09618
0.8	0.109419	0.12855	7.17898	0.8	0.0133087	0.12857	2.56029	0.8	0.0133094	0.12847	0.10654
0.9	0.123097	0.14525	8.11724	0.9	0.0149723	0.14529	2.86551	0.9	0.0149731	0.14517	0.12447
1	0.136774	0.16181	9.01002	1	0.0166359	0.16184	3.16757	1	0.0166368	0.16188	0.13773
1.1	0.150451	0.17841	9.92713	1.1	0.0182995	0.17844	3.41221	1.1	0.0183004	0.17853	0.14571
1.2	0.164129	0.19526	10.8401	1.2	0.0199631	0.19529	3.71874	1.2	0.0199641	0.19507	0.13663
1.3	0.177806	0.21174	11.7179	1.3	0.0216266	0.21181	4.00951	1.3	0.0216278	0.21197	0.15586
1.4	0.191484	0.22841	12.5879	1.4	0.0232902	0.22847	4.28614	1.4	0.0232915	0.22854	0.20364
1.5	0.205161	0.24516	13.4628	1.5	0.0249538	0.24515	4.53725	1.5	0.0249551	0.24527	0.16983
1.6	0.218838	0.26198	14.34	1.6	0.0266174	0.262	4.79724	1.6	0.0266188	0.26182	0.17475
1.7	0.232516	0.27845	15.2061	1.7	0.028281	0.27846	5.0334	1.7	0.0282825	0.27866	0.18421
1.8	0.246193	0.29518	16.0562	1.8	0.0299446	0.29521	5.30309	1.8	0.0299462	0.29519	0.18923
1.9	0.259871	0.31192	16.8745	1.9	0.0316082	0.31193	5.56897	1.9	0.0316098	0.31178	0.19546
2	0.273548	0.3286	17.7236	2	0.0332718	0.32854	5.79538	2	0.0332735	0.3285	0.19991
2.1	0.287225	0.34515	18.5236	2.1	0.0349354	0.34518	6.00522	2.1	0.0349372	0.34521	0.17611
2.2	0.300903	0.36182	19.3343	2.2	0.0365989	0.36188	6.22672	2.2	0.0366009	0.36184	0.20685
2.3	0.31458	0.37864	20.1572	2.3	0.0382625	0.37871	6.47214	2.3	0.0382645	0.37844	0.24032
2.4	0.328258	0.39509	20.9427	2.4	0.0399261	0.39512	6.68913	2.4	0.0399282	0.39527	0.226
2.5	0.341935	0.41183	21.7319	2.5	0.0415897	0.41185	6.91535	2.5	0.0415919	0.41185	0.2164
2.6	0.355612	0.42848	22.5075	2.6	0.0432533	0.4285	7.06795	2.6	0.0432556	0.42854	0.23534
2.7	0.36929	0.4453	23.2938	2.7	0.0449169	0.44532	7.27949	2.7	0.0449193	0.44514	0.22912
2.8	0.382967	0.46176	24.0552	2.8	0.0465805	0.46178	7.52513	2.8	0.0465829	0.46206	0.23647
2.9	0.396645	0.47842	24.8103	2.9	0.0482441	0.47851	7.70238	2.9	0.0482466	0.47859	0.2585
3	0.410322	0.49519	25.5647	3	0.0499076	0.49526	7.87252	3	0.0499103	0.4951	0.21899
3.1	0.423999	0.51191	26.2966	3.1	0.0515712	0.51194	8.05327	3.1	0.051574	0.51194	0.2549
3.2	0.437677	0.52852	27.0495	3.2	0.0532348	0.52848	8.25119	3.2	0.0532376	0.52857	0.25713
3.3	0.451354	0.54512	27.782	3.3	0.0548984	0.54514	8.43927	3.3	0.0549013	0.54521	0.25251
3.4	0.465032	0.562	28.5106	3.4	0.056562	0.56203	8.62777	3.4	0.056565	0.56171	0.24985
3.5	0.478709	0.57849	29.2343	3.5	0.0582256	0.5785	8.77378	3.5	0.0582287	0.57867	0.27835
3.6	0.492386	0.59521	29.9411	3.6	0.0598892	0.59524	8.9453	3.6	0.0598923	0.59521	0.261
3.63	0.49649	0.60014	30.1474	3.7	0.0615528	0.61185	9.11377	3.7	0.061556	0.6118	0.27363
3.631	0.496626	0.6003	30.1592	3.8	0.0632164	0.62869	9.26828	3.8	0.0632197	0.62851	0.27208
3.632	0.496763	0.60047	30.1665	3.9	0.0648799	0.64516	9.44499	3.9	0.0648834	0.64527	0.26412
3.732	0.510441	0.59364	29.5571	4	0.0665435	0.66187	9.59506	4	0.066547	0.66176	0.28868
3.832	0.524118	0.57579	28.3729	4.1	0.0682071	0.6786	9.73354	4.1	0.0682107	0.67846	0.29135
3.932	0.537795	0.55882	27.3406	4.2	0.0698707	0.69514	9.85974	4.2	0.0698744	0.6953	0.25912
4.032	0.551473	0.54213	26.3308	4.3	0.0715343	0.71181	10.0017	4.3	0.0715381	0.71186	0.26493
4.132	0.56515	0.52547	25.3462	4.4	0.0731979	0.72847	10.1604	4.4	0.0732017	0.72858	0.28308
4.232	0.578828	0.5089	24.3719	4.5	0.0748615	0.74532	10.3065	4.5	0.0748654	0.74516	0.292
4.332	0.592505	0.49211	23.3866	4.6	0.0765251	0.76176	10.4336	4.6	0.0765291	0.76201	0.30925
4.432	0.606182	0.4754	22.452	4.7	0.0781886	0.77854	10.5489	4.7	0.0781928	0.77855	0.30183
4.532	0.61986	0.4589	21.5051	4.8	0.0798522	0.79529	10.6962	4.8	0.0798564	0.79516	0.27053
4.632	0.633537	0.4422	20.5627	4.9	0.0815158	0.81201	10.8073	4.9	0.0815201	0.81182	0.29289
4.732	0.647215	0.4255	19.6218	5	0.0831794	0.82847	10.9422	5	0.0831838	0.82859	0.32902
4.832	0.660892	0.40871	18.6739	5.1	0.084843	0.8452	11.0652	5.1	0.0848475	0.84515	0.29854
4.932	0.674569	0.39227	17.761	5.2	0.0865066	0.86196	11.1524	5.2	0.0865111	0.86176	0.30311
5.032	0.688247	0.37546	16.8189	5.3	0.0881702	0.87852	11.3068	5.3	0.0881748	0.87854	0.30012
5.132	0.701924	0.35881	15.8953	5.4	0.0898338	0.89518	11.4269	5.4	0.0898385	0.89519	0.30404
5.232	0.715602	0.34209	14.9571	5.5	0.0914974	0.9118	11.5082	5.5	0.0915022	0.91185	0.32771
5.332	0.729279	0.32554	14.0276	5.6	0.0931609	0.92862	11.6229	5.6	0.0931659	0.92847	0.32726
5.432	0.742956	0.30884	13.1073	5.7	0.0948245	0.94511	11.7248	5.7	0.0948295	0.94536	0.30477
5.532	0.756634	0.29216	12.2016	5.8	0.0964881	0.96188	11.8556	5.8	0.0964932	0.96189	0.32562
5.632	0.770311	0.2756	11.264	5.9	0.0981517	0.97854	11.9615	5.9	0.0981569	0.97856	0.33409
5.732	0.783989	0.25879	10.3518	6	0.0998153	0.99528	12.0176	6	0.0998206	0.99521	0.32455
5.832	0.797666	0.24209	9.40734	6.1	0.101479	1.01177	12.1127	6.1	0.101484	1.01192	0.32837
5.932	0.811343	0.22534	8.47992	6.2	0.103142	1.02856	12.2335	6.2	0.103148	1.02849	0.32989
6.032	0.825021	0.20892	7.5906	6.3	0.104806	1.0453	12.3269	6.3	0.104812	1.04507	0.30102
6.132	0.838698	0.19209	6.69108	6.4	0.10647	1.06183	12.43	6.4	0.106475	1.06197	0.31534
6.232	0.852376	0.17547	5.76903	6.5	0.108133	1.07859	12.4918	6.5	0.108139	1.07843	0.34311
6.332	0.866053	0.15882	4.86185	6.6	0.109797	1.0952	12.5762	6.6	0.109803	1.09513	0.32203
6.432	0.87973	0.14223	3.99971	6.7	0.11146	1.11205	12.6724	6.7	0.111466	1.1118	0.31172
6.532	0.893408	0.12544	3.4058	6.8	0.113124	1.12844	12.7423	6.8	0.11313	1.12869	0.30942
6.632	0.907085	0.10875	2.52516	6.9	0.114788	1.14525	12.8231	6.9	0.114794	1.14513	0.2951
6.732	0.920763	0.09215	1.65748	7	0.116451	1.16193	12.9138	7	0.116457	1.16189	0.33656
6.832	0.93444	0.07536	0.74219	7.1	0.118115	1.17849	12.9763	7.1	0.118121	1.17859	0.33256
6.932	0.948118	0.05877	-0.11601	7.2	0.119778	1.19506	13.0373	7.2	0.119785	1.19527	0.32488
7.032	0.961795	0.04221	-0.95334	7.3	0.121442	1.21182	13.1348	7.3	0.121448	1.21185	0.34056
7.132	0.975472	0.02564	-1.83225	7.4	0.123106	1.22864	13.178	7.4	0.123112	1.22842	0.34749
7.232	0.98915	0.0087	-2.71326	7.5	0.124769	1.24513	13.2445	7.5	0.124776	1.24531	0.33022
7.285	0.996399	-0.00012	-3.19205	7.6	0.126433	1.26188	13.3333	7.6	0.126439	1.2618	0.3546
7.286	0.996536	-0.00028	-3.20508	7.7	0.128096	1.27863	13.3992	7.7	0.128103	1.27851	0.34974
7.287	0.996672	-0.00045	-3.21581	7.8	0.12976	1.29536	13.4481	7.8	0.129767	1.29516	0.33831
7.387	1.01035	0.00621	-2.60694	7.9	0.131423	1.31178	13.5268	7.9	0.13143	1.31197	0.33841
7.487	1.02403	0.0243	-1.38147	8	0.133087	1.3286	13.5657	8	0.133094	1.32849	0.35695
7.587	1.0377	0.04098	-0.253	8.1	0.134751	1.34526	13.6422	8.1	0.134758	1.34516	0.32965
7.687	1.05138	0.05773	0.8241	8.2	0.136414	1.36185	13.6717	8.2	0.136421	1.36188	0.34825
7.787	1.06506	0.07455	1.85837	8.3	0.138078	1.37847	13.7334	8.3	0.138085	1.37856	0.33938
7.887	1.07874	0.09126	2.85127	8.4	0.139741	1.39519	13.8004	8.4	0.139749	1.39511	0.33621
7.987	1.09241	0.10767	3.8169	8.5	0.141405	1.41193	13.8286	8.5	0.141412	1.4118	0.34451
8.087	1.10609	0.12458	4.50924	8.6	0.143069	1.42841	13.8686	8.6	0.143076	1.42868	0.35634
8.187	1.11977	0.14113	5.47405	8.7	0.144732	1.44522	13.9337	8.7	0.14474	1.4452	0.3526
8.287	1.13345	0.15784	6.44936	8.8	0.146396	1.46188	13.9721	8.8	0.146403	1.46192	0.349
8.387	1.14712	0.17435	7.38982	8.9	0.148059	1.47863	14.0251	8.9	0.148067	1.47854	0.34757
8.487	1.1608	0.1912	8.38723	9	0.149723	1.49511	14.0569	9	0.149731	1.49534	0.33315
8.587	1.17448	0.20779	9.35195	9.1	0.151387	1.51198	14.0968	9.1	0.151395	1.5118	0.37814
8.687	1.18816	0.2243	10.2883	9.2	0.15305	1.52862	14.1651	9.2	0.153058	1.52848	0.37277
8.787	1.20183	0.24117	11.2347	9.3	0.154714	1.54524	14.1937	9.3	0.154722	1.54525	0.34881
8.887	1.21551	0.25779	12.1557	9.4	0.156377	1.56188	14.2194	9.4	0.156386	1.56182	0.34844
8.987	1.22919	0.27454	13.0575	9.5	0.158041	1.57857	14.2628	9.5	0.158049	1.57842	0.35156
9.087	1.24287	0.29097	13.9986	9.6	0.159704	1.59533	14.2988	9.6	0.159713	1.59513	0.37369
9.187	1.25654	0.30793	14.9036	9.7	0.161368	1.61169	14.3354	9.7	0.161377	1.61195	0.35315
9.287	1.27022	0.32451	15.7636	9.8	0.163032	1.62855	14.3779	9.8	0.16304	1.62843	0.35481
9.387	1.2839	0.3412	16.6458	9.9	0.164695	1.64522	14.3999	9.9	0.164704	1.64526	0.35036
9.487	1.29758	0.35777	17.5385	10	0.166359	1.66192	14.422	10	0.166368	1.6619	0.37909
9.587	1.31125	0.37453	18.4041	10.1	0.168022	1.67842	14.4613	10.1	0.168031	1.67867	0.36069
9.687	1.32493	0.39117	19.25	10.2	0.169686	1.69521	14.4869	10.2	0.169695	1.69514	0.36702
9.787	1.33861	0.40766	20.0925	10.3	0.17135	1.71195	14.5506	10.3	0.171359	1.71184	0.38756
9.887	1.35228	0.42448	20.9152	10.4	0.173013	1.72851	14.56	10.4	0.173022	1.72865	0.37135
9.987	1.36596	0.44111	21.7421	10.5	0.174677	1.7452	14.5432	10.5	0.174686	1.74518	0.36643
10.087	1.37964	0.4578	22.5645	10.6	0.17634	1.76191	14.5867	10.6	0.17635	1.76183	0.3723
10.187	1.39332	0.47429	23.36	10.7	0.178004	1.77868	14.6207	10.7	0.178013	1.77848	0.38592
10.287	1.40699	0.49122	24.1774	10.8	0.179668	1.79508	14.6576	10.8	0.179677	1.79528	0.36148
10.387	1.42067	0.50792	24.9736	10.9	0.181331	1.81192	14.6674	10.9	0.181341	1.81176	0.37472
10.487	1.43435	0.52446	25.7778	11	0.182995	1.82858	14.6778	11	0.183004	1.82857	0.37378
10.587	1.44803	0.54107	26.5704	11.1	0.184658	1.84525	14.6951	11.1	0.184668	1.84519	0.37589
10.687	1.4617	0.55793	27.3443	11.2	0.186322	1.86177	14.7297	11.2	0.186332	1.86196	0.38732
10.787	1.47538	0.57454	28.084	11.3	0.187985	1.87861	14.7381	11.3	0.187995	1.87844	0.39471
10.887	1.48906	0.59097	28.8326	11.4	0.189649	1.89525	14.758	11.4	0.189659	1.89517	0.37671
10.941	1.49644	0.60008	29.2366	11.5	0.191313	1.91175	14.7636	11.5	0.191323	1.91196	0.38694
10.942	1.49658	0.60025	29.2408	11.6	0.192976	1.92854	14.7565	11.6	0.192986	1.92852	0.40662
10.943	1.49672	0.60041	29.248	11.7	0.19464	1.94518	14.8246	11.7	0.19465	1.94523	0.3787
11.043	1.5104	0.59369	28.6581	11.8	0.196303	1.96189	14.8295	11.8	0.196314	1.96185	0.41108
11.143	1.52407	0.57574	27.5265	11.9	0.197967	1.97844	14.8281	11.9	0.197977	1.97868	0.38911
11.243	1.53775	0.55877	26.4863	12	0.199631	1.99536	14.8428	12	0.199641	1.99514	0.38593
11.343	1.55143	0.54209	25.4829	12.1	0.201294	2.01194	14.8505	12.1	0.201305	2.01188	0.39982
11.443	1.56511	0.52543	24.4863	12.2	0.202958	2.02862	14.888	12.2	0.202968	2.02854	0.40468
11.543	1.57878	0.50887	23.5123	12.3	0.204621	2.04517	14.886	12.3	0.204632	2.04523	0.41204
11.643	1.59246	0.49206	22.5596	12.4	0.206285	2.06193	14.8748	12.4	0.206296	2.06174	0.39575
11.743	1.60614	0.47536	21.6166	12.5	0.207949	2.07865	14.8985	12.5	0.207959	2.07847	0.40898
11.843	1.61981	0.45888	20.6726	12.6	0.209612	2.09507	14.9216	12.6	0.209623	2.09527	0.37899
11.943	1.63349	0.44215	19.7483	12.7	0.211276	2.1119	14.9348	12.7	0.211287	2.11174	0.40057
12.043	1.64717	0.42547	18.8051	12.8	0.212939	2.12851	14.9227	12.8	0.212951	2.1286	0.39382
12.143	1.66085	0.40868	17.8366	12.9	0.214603	2.14525	14.9341	12.9	0.214614	2.14522	0.39171
12.243	1.67452	0.39223	16.9493	13	0.216266	2.16179	14.933	13	0.216278	2.16199	0.39476
12.343	1.6882	0.37544	16.0104	13.1	0.21793	2.17859	14.947	13.1	0.217942	2.17846	0.3922
12.443	1.70188	0.35877	15.0681	13.2	0.219594	2.19517	14.9415	13.2	0.219605	2.1953	0.405
12.543	1.71556	0.34205	14.1553	13.3	0.221257	2.21184	14.9599	13.3	0.221269	2.21193	0.39491
12.643	1.72923	0.32551	13.2455	13.4	0.222921	2.22846	14.9617	13.4	0.222933	2.22852	0.39578
12.743	1.74291	0.30876	12.3177	13.5	0.224584	2.24538	14.9679	13.5	0.224596	2.24512	0.40899
12.843	1.75659	0.29212	11.4153	13.6	0.226248	2.26196	14.9743	13.6	0.22626	2.2618	0.41
12.943	1.77027	0.2756	10.5176	13.7	0.227912	2.27843	14.9991	13.7	0.227924	2.27861	0.39447
13.043	1.78394	0.25875	9.5734	13.8	0.229575	2.29534	14.9791	13.8	0.229587	2.29501	0.42487
13.143	1.79762	0.24207	8.68006	13.9	0.231239	2.31189	14.9934	13.9	0.231251	2.3119	0.42603
13.243	1.8113	0.22528	7.77687	14	0.232902	2.32859	14.9803	14	0.232915	2.32853	0.43922
13.343	1.82498	0.20887	6.87996	14.1	0.234566	2.34509	14.9856	14.1	0.234578	2.34532	0.40644
13.443	1.83865	0.19207	5.93387	14.2	0.23623	2.36197	15.0112	14.2	0.236242	2.36177	0.3838
13.543	1.85233	0.17545	5.02519	14.3	0.237893	2.3786	14.9864	14.3	0.237906	2.37858	0.40718
13.643	1.86601	0.15873	4.17097	14.4	0.239557	2.39511	14.9913	14.4	0.239569	2.39528	0.42709
13.743	1.87969	0.14215	3.56934	14.5	0.24122	2.41182	14.9848	14.5	0.241233	2.41187	0.43914
13.843	1.89336	0.12539	2.73169	14.6	0.242884	2.42857	14.9862	14.6	0.242897	2.42852	0.42339
13.943	1.90704	0.1087	1.83463	14.7	0.244547	2.44521	14.9947	14.7	0.24456	2.44519	0.4151
14.043	1.92072	0.0921	0.95891	14.8	0.246211	2.46171	15.0045	14.8	0.246224	2.46201	0.41687
14.143	1.93439	0.07531	0.09473	14.9	0.247875	2.47863	14.973	14.9	0.247888	2.47842	0.43498
14.243	1.94807	0.05874	-0.74876	15	0.249538	2.49524	14.9878	15	0.249551	2.49525	0.41763
14.343	1.96175	0.04211	-1.61327	15.1	0.251202	2.512	14.9968	15.1	0.251215	2.51185	0.41685
14.443	1.97543	0.02568	-2.50858	15.2	0.252865	2.5285	14.9817	15.2	0.252879	2.52857	0.39992
14.543	1.9891	0.00868	-3.41958	15.3	0.254529	2.54537	14.9821	15.3	0.254542	2.54511	0.40189
14.596	1.99635	-5e-05	-3.86792	15.4	0.256193	2.56192	14.9693	15.4	0.256206	2.56187	0.43877
14.597	1.99649	-0.00022	-3.88326	15.5	0.257856	2.57844	14.9717	15.5	0.25787	2.57858	0.43743
14.598	1.99663	-0.00038	-3.89046	15.6	0.25952	2.59522	14.973	15.6	0.259533	2.5951	0.42224
14.698	2.0103	0.00624	-3.26075	15.7	0.261183	2.61184	14.9691	15.7	0.261197	2.61186	0.427
14.798	2.02398	0.02429	-2.01639	15.8	0.262847	2.62852	14.9722	15.8	0.262861	2.62858	0.42831
14.898	2.03766	0.04094	-0.90421	15.9	0.264511	2.64508	14.9637	15.9	0.264524	2.64535	0.41492
14.998	2.05134	0.0577	0.15045	16	0.266174	2.66196	14.972	16	0.266188	2.66175	0.42014
15.098	2.06501	0.07452	1.19365	16.1	0.267838	2.67855	14.9861	16.1	0.267852	2.67862	0.4233
15.198	2.07869	0.09122	2.22951	16.2	0.269501	2.69523	14.9859	16.2	0.269516	2.69523	0.41833
15.298	2.09237	0.10763	3.22074	16.3	0.271165	2.71182	14.9621	16.3	0.271179	2.71188	0.40606
15.398	2.10605	0.12452	4.08596	16.4	0.272828	2.72867	14.9812	16.4	0.272843	2.72844	0.41142
15.498	2.11972	0.1411	4.83039	16.5	0.274492	2.74525	14.9642	16.5	0.274507	2.74527	0.43287
15.598	2.1334	0.15779	5.81002	16.6	0.276156	2.76185	14.9537	16.6	0.27617	2.76194	0.43617
15.698	2.14708	0.17431	6.79254	16.7	0.277819	2.77857	14.9712	16.7	0.277834	2.7784	0.42852
15.798	2.16076	0.19113	7.77598	16.8	0.279483	2.79522	14.9578	16.8	0.279498	2.79519	0.4283
15.898	2.17443	0.20775	8.73553	16.9	0.281146	2.81185	14.9332	16.9	0.281161	2.81183	0.44212
15.998	2.18811	0.22434	9.66646	17	0.28281	2.8284	14.9541	17	0.282825	2.82857	0.44777
16.098	2.20179	0.2411	10.6116	17.1	0.284474	2.84537	14.9543	17.1	0.284489	2.84506	0.4464
16.198	2.21547	0.25773	11.5435	17.2	0.286137	2.8619	14.941	17.2	0.286152	2.86194	0.43238
16.298	2.22914	0.27449	12.451	17.3	0.287801	2.87848	14.9441	17.3	0.287816	2.87858	0.42031
16.398	2.24282	0.29094	13.3913	17.4	0.289464	2.89516	14.9274	17.4	0.28948	2.89527	0.44203
16.498	2.2565	0.3079	14.2953	17.5	0.291128	2.91197	14.9243	17.5	0.291143	2.91184	0.44062
16.598	2.27018	0.32446	15.1712	17.6	0.292792	2.92849	14.9432	17.6	0.292807	2.9286	0.43772
16.698	2.28385	0.34116	16.0862	17.7	0.294455	2.94509	14.9255	17.7	0.294471	2.9453	0.43152
16.798	2.29753	0.35774	16.9644	17.8	0.296119	2.96193	14.9397	17.8	0.296134	2.96173	0.4444
16.898	2.31121	0.37449	17.8176	17.9	0.297782	2.97855	14.9038	17.9	0.297798	2.97855	0.42319
16.998	2.32488	0.39113	18.6595	18	0.299446	2.99526	14.9017	18	0.299462	2.99518	0.44263
17.098	2.33856	0.40763	19.5111	18.1	0.301109	3.01182	14.903	18.1	0.301125	3.01189	0.46041
17.198	2.35224	0.42444	20.35	18.2	0.302773	3.02872	14.9056	18.2	0.302789	3.02844	0.4596
17.298	2.36592	0.44104	21.1989	18.3	0.304437	3.04523	14.9085	18.3	0.304453	3.04525	0.45098
17.398	2.37959	0.45775	22.0471	18.4	0.3061	3.0618	14.9016	18.4	0.306116	3.0619	0.4581
17.498	2.39327	0.47427	22.8315	18.5	0.307764	3.07852	14.8868	18.5	0.30778	3.0785	0.44919
17.598	2.40695	0.49125	23.6407	18.6	0.309427	3.09524	14.8889	18.6	0.309444	3.09516	0.45786
17.698	2.42063	0.5078	24.4435	18.7	0.311091	3.11185	14.8934	18.7	0.311107	3.11195	0.46792
17.798	2.4343	0.52442	25.2617	18.8	0.312755	3.12845	14.8827	18.8	0.312771	3.12864	0.44344
17.898	2.44798	0.54104	26.0414	18.9	0.314418	3.14527	14.8955	18.9	0.314435	3.14509	0.45569
17.998	2.46166	0.55788	26.8102	19	0.316082	3.16187	14.8828	19	0.316098	3.16194	0.46038
18.098	2.47534	0.57451	27.5622	19.1	0.317745	3.17855	14.8791	19.1	0.317762	3.17856	0.45761
18.198	2.48901	0.59093	28.3697	19.2	0.319409	3.19514	14.8956	19.2	0.319426	3.19525	0.46574
18.252	2.4964	0.60003	28.7833	19.3	0.321073	3.21205	14.873	19.3	0.321089	3.21174	0.44757
18.253	2.49654	0.6002	28.7864	19.4	0.322736	3.22849	14.8505	19.4	0.322753	3.2286	0.43445
18.254	2.49667	0.60036	28.7829	19.5	0.3244	3.2452	14.8599	19.5	0.324417	3.24525	0.44791
18.354	2.51035	0.59364	28.2019	19.6	0.326063	3.26192	14.8659	19.6	0.32608	3.26176	0.46555
18.454	2.52403	0.5757	27.0326	19.7	0.327727	3.27863	14.8726	19.7	0.327744	3.2785	0.4526
18.554	2.53771	0.55874	25.9878	19.8	0.32939	3.2952	14.8724	19.8	0.329408	3.29519	0.46508
18.654	2.55138	0.54205	24.9852	19.9	0.331054	3.31175	14.8492	19.9	0.331072	3.3119	0.44715
18.754	2.56506	0.5254	24.0387	20	0.332718	3.32867	14.8461	20	0.332735	3.32842	0.46383
18.854	2.57874	0.50883	23.1093	20.1	0.334381	3.34519	14.8581	20.1	0.334399	3.3453	0.47765
18.954	2.59241	0.49207	22.1215	20.2	0.336045	3.36183	14.8476	20.2	0.336063	3.36189	0.47385
19.054	2.60609	0.47533	21.1535	20.3	0.337708	3.37849	14.8435	20.3	0.337726	3.3786	0.47792
19.154	2.61977	0.45883	20.2235	20.4	0.339372	3.39536	14.8354	20.4	0.33939	3.39518	0.46833
19.254	2.63345	0.44211	19.2929	20.5	0.341036	3.4118	14.8411	20.5	0.341054	3.41197	0.44434
19.354	2.64712	0.42544	18.3448	20.6	0.342699	3.42852	14.8432	20.6	0.342717	3.42857	0.4542
19.454	2.6608	0.40863	17.4389	20.7	0.344363	3.44529	14.8537	20.7	0.344381	3.44508	0.46795
19.554	2.67448	0.39219	16.5095	20.8	0.346026	3.46191	14.8183	20.8	0.346045	3.46189	0.46103
19.654	2.68816	0.37539	15.551	20.9	0.34769	3.47853	14.8402	20.9	0.347708	3.47851	0.46035
19.754	2.70183	0.35873	14.6426	21	0.349354	3.49514	14.832	21	0.349372	3.49518	0.48382
19.854	2.71551	0.34203	13.7221	21.1	0.351017	3.51202	14.827	21.1	0.351036	3.51173	0.44679
19.954	2.72919	0.32549	12.8127	21.2	0.352681	3.52854	14.8452	21.2	0.352699	3.52859	0.46503
20.054	2.74287	0.30876	11.8993	21.3	0.354344	3.54518	14.822	21.3	0.354363	3.54521	0.47537
20.154	2.75654	0.29205	10.9831	21.4	0.356008	3.56186	14.7941	21.4	0.356027	3.56188	0.47229
20.254	2.77022	0.27555	10.0722	21.5	0.357671	3.57862	14.821	21.5	0.35769	3.57849	0.44723
20.354	2.7839	0.25871	9.15008	21.6	0.359335	3.59514	14.8276	21.6	0.359354	3.59535	0.47091
20.454	2.79758	0.24206	8.22886	21.7	0.360999	3.61181	14.806	21.7	0.361018	3.61194	0.4779
20.554	2.81125	0.22527	7.31171	21.8	0.362662	3.62857	14.8018	21.8	0.362681	3.62842	0.47148
20.654	2.82493	0.20879	6.42106	21.9	0.364326	3.64522	14.7864	21.9	0.364345	3.64528	0.46959
20.754	2.83861	0.19197	5.52658	22	0.365989	3.66183	14.8146	22	0.366009	3.66189	0.46234
20.854	2.85229	0.17539	4.6341	22.1	0.367653	3.67847	14.8174	22.1	0.367672	3.67856	0.46137
20.954	2.86596	0.15874	3.80388	22.2	0.369317	3.69538	14.8026	22.2	0.369336	3.69505	0.45749
21.054	2.87964	0.14214	3.18934	22.3	0.37098	3.71188	14.7885	22.3	0.371	3.71199	0.46402
21.154	2.89332	0.12537	2.30275	22.4	0.372644	3.72859	14.7765	22.4	0.372663	3.72858	0.4712
21.254	2.907	0.10866	1.43071	22.5	0.374307	3.74526	14.7824	22.5	0.374327	3.74513	0.49239
21.354	2.92067	0.09207	0.57824	22.6	0.375971	3.76198	14.7802	22.6	0.375991	3.76183	0.47475
21.454	2.93435	0.07532	-0.32357	22.7	0.377635	3.7785	14.7689	22.7	0.377654	3.77861	0.46976
21.554	2.94803	0.05866	-1.19548	22.8	0.379298	3.79513	14.7722	22.8	0.379318	3.79516	0.50059
21.654	2.9617	0.04206	-2.07001	22.9	0.380962	3.81192	14.7552	22.9	0.380982	3.81174	0.46998
21.754	2.97538	0.0256	-2.93025	23	0.382625	3.82847	14.7732	23	0.382645	3.82861	0.47396
21.854	2.98906	0.00875	-3.80499	23.1	0.384289	3.84512	14.7537	23.1	0.384309	3.8452	0.47075
21.907	2.99631	-5e-05	-4.28427	23.2	0.385952	3.86179	14.7581	23.2	0.385973	3.86192	0.473
21.908	2.99645	-0.00021	-4.28357	23.3	0.387616	3.8787	14.7285	23.3	0.387636	3.87845	0.50107
21.909	2.99658	-0.00038	-4.28102	23.4	0.38928	3.89514	14.7598	23.4	0.3893	3.89531	0.50548
22.009	3.01026	0.00612	-3.6707	23.5	0.390943	3.91188	14.759	23.5	0.390964	3.9119	0.48792
22.109	3.02394	0.02425	-2.40444	23.6	0.392607	3.92862	14.7489	23.6	0.392628	3.92847	0.46621
22.209	3.03761	0.04088	-1.30796	23.7	0.39427	3.94533	14.7325	23.7	0.394291	3.94522	0.46551
22.309	3.05129	0.05764	-0.21803	23.8	0.395934	3.96182	14.7237	23.8	0.395955	3.9619	0.49654
22.409	3.06497	0.07444	0.82098	23.9	0.397598	3.97849	14.7207	23.9	0.397619	3.97848	0.48536
22.509	3.07865	0.09116	1.81494	24	0.399261	3.9953	14.7458	24	0.399282	3.9951	0.48329
22.609	3.09232	0.10757	2.82568	24.1	0.400925	4.01183	14.731	24.1	0.400946	4.01191	0.46815
22.709	3.106	0.12445	3.79098	24.2	0.402588	4.02848	14.721	24.2	0.40261	4.02852	0.48976
22.809	3.11968	0.14104	4.46435	24.3	0.404252	4.04522	14.7009	24.3	0.404273	4.04516	0.48078
22.909	3.13336	0.1577	5.42656	24.4	0.405916	4.062	14.6907	24.4	0.405937	4.0618	0.4897
23.009	3.14703	0.17418	6.39783	24.5	0.407579	4.07841	14.714	24.5	0.407601	4.07872	0.50134
23.109	3.16071	0.19108	7.3713	24.6	0.409243	4.09524	14.7155	24.6	0.409264	4.09523	0.49382
23.209	3.17439	0.20783	8.33533	24.7	0.410906	4.11191	14.7054	24.7	0.410928	4.11184	0.49559
23.309	3.18807	0.22424	9.28043	24.8	0.41257	4.1286	14.6912	24.8	0.412592	4.12858	0.48994
23.409	3.20174	0.24101	10.224	24.9	0.414233	4.14509	14.6829	24.9	0.414255	4.14525	0.4932
23.509	3.21542	0.25767	11.1484	25	0.415897	4.16183	14.7096	25	0.415919	4.16183	0.49636
23.609	3.2291	0.27442	12.0727	25.1	0.417561	4.17869	14.7165	25.1	0.417583	4.17839	0.48534
23.709	3.24278	0.29087	12.9922	25.2	0.419224	4.19519	14.6699	25.2	0.419246	4.19531	0.49223
23.809	3.25645	0.30782	13.9359	25.3	0.420888	4.21192	14.6752	25.3	0.42091	4.21184	0.47727
23.909	3.27013	0.32439	14.829	25.4	0.422551	4.22854	14.6733	25.4	0.422574	4.22846	0.49652
24.009	3.28381	0.34109	15.6924	25.5	0.424215	4.24539	14.658	25.5	0.424237	4.24517	0.49884
24.109	3.29748	0.35767	16.5593	25.6	0.425879	4.2618	14.6737	25.6	0.425901	4.26198	0.50277
24.209	3.31116	0.37441	17.4389	25.7	0.427542	4.27851	14.6534	25.7	0.427565	4.27847	0.5066
24.309	3.32484	0.39107	18.3143	25.8	0.429206	4.29521	14.6575	25.8	0.429228	4.29515	0.49056
24.409	3.33852	0.40755	19.1591	25.9	0.430869	4.31187	14.6694	25.9	0.430892	4.31191	0.48916
24.509	3.35219	0.42436	19.9981	26	0.432533	4.32847	14.6575	26	0.432556	4.32858	0.49921
24.609	3.36587	0.44096	20.8266	26.1	0.434197	4.34517	14.6632	26.1	0.434219	4.34524	0.50876
24.709	3.37955	0.45769	21.6506	26.2	0.43586	4.36198	14.643	26.2	0.435883	4.36184	0.49302
24.809	3.39323	0.4743	22.5102	26.3	0.437524	4.37845	14.6205	26.3	0.437547	4.37866	0.48939
24.909	3.4069	0.49112	23.3118	26.4	0.439187	4.39522	14.655	26.4	0.43921	4.3952	0.48872
25.009	3.42058	0.50774	24.0968	26.5	0.440851	4.41192	14.6526	26.5	0.440874	4.41183	0.48532
25.109	3.43426	0.52435	24.9213	26.6	0.442514	4.42868	14.6293	26.6	0.442538	4.42851	0.49162
25.209	3.44794	0.54098	25.6839	26.7	0.444178	4.44517	14.6431	26.7	0.444201	4.44524	0.4997
25.309	3.46161	0.55782	26.4832	26.8	0.445842	4.46195	14.6134	26.8	0.445865	4.46176	0.51813
25.409	3.47529	0.57444	27.2623	26.9	0.447505	4.47862	14.6355	26.9	0.447529	4.47847	0.49683
25.509	3.48897	0.59086	28.0172	27	0.449169	4.49521	14.6283	27	0.449193	4.49523	0.46186
25.564	3.49649	0.60015	28.4311	27.1	0.450832	4.51179	14.6183	27.1	0.450856	4.51185	0.48676
25.565	3.49663	0.60031	28.4479	27.2	0.452496	4.52851	14.6153	27.2	0.45252	4.5285	0.50313
25.566	3.49676	0.60048	28.4588	27.3	0.45416	4.54528	14.6087	27.3	0.454184	4.54514	0.5088
25.666	3.51044	0.59379	27.8572	27.4	0.455823	4.5617	14.612	27.4	0.455847	4.56206	0.52836
25.766	3.52412	0.57581	26.7314	27.5	0.457487	4.57856	14.6368	27.5	0.457511	4.57856	0.49609
25.866	3.5378	0.55884	25.703	27.6	0.45915	4.59523	14.6109	27.6	0.459175	4.59521	0.47382
25.966	3.55147	0.54216	24.6978	27.7	0.460814	4.61196	14.5696	27.7	0.460838	4.6119	0.50965
26.066	3.56515	0.5255	23.7178	27.8	0.462478	4.62842	14.5927	27.8	0.462502	4.62865	0.50926
26.166	3.57883	0.50895	22.7219	27.9	0.464141	4.64527	14.5877	27.9	0.464166	4.64513	0.50085
26.266	3.59251	0.49216	21.7758	28	0.465805	4.66198	14.5991	28	0.465829	4.66179	0.49775
26.366	3.60618	0.47543	20.8385	28.1	0.467468	4.67854	14.5854	28.1	0.467493	4.6786	0.5047
26.466	3.61986	0.45895	19.9258	28.2	0.469132	4.6952	14.578	28.2	0.469157	4.69515	0.51907
26.566	3.63354	0.44221	18.9916	28.3	0.470795	4.7119	14.5846	28.3	0.47082	4.71177	0.50921
26.666	3.64722	0.42555	18.0531	28.4	0.472459	4.72873	14.5818	28.4	0.472484	4.7285	0.51167
26.766	3.66089	0.40873	17.1195	28.5	0.474123	4.74509	14.5742	28.5	0.474148	4.74531	0.50348
26.866	3.67457	0.3923	16.2127	28.6	0.475786	4.7619	14.5704	28.6	0.475811	4.76177	0.50108
26.966	3.68825	0.3755	15.2534	28.7	0.47745	4.77859	14.5523	28.7	0.477475	4.77857	0.5173
27.066	3.70193	0.35883	14.363	28.8	0.479113	4.79521	14.5576	28.8	0.479139	4.79526	0.52413
27.166	3.7156	0.34214	13.425	28.9	0.480777	4.81177	14.5762	28.9	0.480802	4.81197	0.51565
27.266	3.72928	0.32559	12.497	29	0.482441	4.8285	14.5689	29	0.482466	4.82844	0.49582
27.366	3.74296	0.30888	11.5847	29.1	0.484104	4.84526	14.544	29.1	0.48413	4.84518	0.51025
27.466	3.75664	0.29215	10.6791	29.2	0.485768	4.86176	14.5532	29.2	0.485793	4.86198	0.51828
27.566	3.77031	0.27562	9.79087	29.3	0.487431	4.87855	14.5393	29.3	0.487457	4.8785	0.51766
27.666	3.78399	0.25881	8.8479	29.4	0.489095	4.89528	14.5764	29.4	0.489121	4.89514	0.49735
27.766	3.79767	0.24216	7.92237	29.5	0.490759	4.91203	14.566	29.5	0.490784	4.91182	0.50068
27.866	3.81134	0.22546	7.0065	29.6	0.492422	4.92843	14.532	29.6	0.492448	4.92863	0.5031
27.966	3.82502	0.20887	6.11955	29.7	0.494086	4.94531	14.5351	29.7	0.494112	4.9451	0.48311
28.066	3.8387	0.19207	5.21778	29.8	0.495749	4.96192	14.5677	29.8	0.495775	4.96189	0.48506
28.166	3.85238	0.17549	4.33361	29.9	0.497413	4.97857	14.5459	29.9	0.497439	4.97856	0.49257
28.266	3.86605	0.15882	3.67838	30	0.499076	4.99509	14.5237	30	0.499103	4.99524	0.50211
28.366	3.87973	0.14224	2.88462	30.03	0.499576	5.00011	14.5293	30.029	0.499585	5.00001	0.52633
28.466	3.89341	0.12546	2.01425	30.031	0.499592	5.00029	14.5293	30.03	0.499602	5.00017	0.52199
28.566	3.90709	0.10875	1.12989	30.032	0.499609	5.00047	14.5233	30.031	0.499619	5.00033	0.51847
28.666	3.92076	0.09219	0.26188	30.132	0.501272	4.99366	14.3618	30.131	0.501282	4.99321	0.48404
28.766	3.93444	0.07539	-0.6295	30.232	0.502936	4.97562	14.2043	30.231	0.502946	4.97513	0.4803
28.866	3.94812	0.05877	-1.4957	30.332	0.5046	4.95881	14.0319	30.331	0.50461	4.95828	0.50651
28.966	3.9618	0.04217	-2.35239	30.432	0.506263	4.94191	13.8924	30.431	0.506273	4.94176	0.47651
29.066	3.97547	0.02567	-3.22128	30.532	0.507927	4.92537	13.7348	30.531	0.507937	4.92501	0.50035
29.166	3.98915	0.00883	-4.11353	30.632	0.50959	4.9087	13.6315	30.631	0.509601	4.90832	0.49732
29.22	3.99654	-6e-05	-4.60293	30.732	0.511254	4.89199	13.4963	30.731	0.511264	4.89155	0.49931
29.221	3.99667	-0.00023	-4.60068	30.832	0.512918	4.87515	13.3751	30.831	0.512928	4.87511	0.4721
29.222	3.99681	-0.0004	-4.59803	30.932	0.514581	4.85876	13.2552	30.931	0.514592	4.85826	0.48117
29.322	4.01049	0.00619	-3.97444	31.032	0.516245	4.84204	13.1427	31.031	0.516255	4.84162	0.459
29.422	4.02417	0.02424	-2.71653	31.132	0.517908	4.82534	13.0238	31.131	0.517919	4.82492	0.48147
29.522	4.03784	0.04088	-1.57728	31.232	0.519572	4.8087	12.9444	31.231	0.519583	4.80848	0.45192
29.622	4.05152	0.05765	-0.52764	31.332	0.521235	4.79207	12.8176	31.331	0.521246	4.79157	0.44818
29.722	4.0652	0.07444	0.5074	31.432	0.522899	4.77539	12.6985	31.431	0.52291	4.7749	0.4556
29.822	4.07887	0.09115	1.55228	31.532	0.524563	4.75855	12.6088	31.531	0.524574	4.75836	0.42925
29.922	4.09255	0.10757	2.5288	31.632	0.526226	4.74207	12.5069	31.631	0.526237	4.74159	0.4552
30.022	4.10623	0.12445	3.52107	31.732	0.52789	4.72533	12.412	31.731	0.527901	4.72497	0.45231
30.122	4.11991	0.14095	4.25961	31.832	0.529553	4.70867	12.3344	31.831	0.529565	4.70826	0.43687
30.222	4.13358	0.15772	5.13878	31.932	0.531217	4.69185	12.2274	31.931	0.531228	4.69182	0.42608
30.322	4.14726	0.17426	6.09487	32.032	0.532881	4.67541	12.1355	32.031	0.532892	4.67493	0.43605
30.422	4.16094	0.19118	7.06235	32.132	0.534544	4.65863	12.0562	32.131	0.534556	4.65832	0.42472
30.522	4.17462	0.20775	8.05966	32.232	0.536208	4.64196	11.9542	32.231	0.536219	4.64166	0.41157
30.622	4.18829	0.22422	8.9977	32.332	0.537871	4.62532	11.8675	32.331	0.537883	4.62507	0.41574
30.722	4.20197	0.24102	9.93526	32.432	0.539535	4.60867	11.8038	32.431	0.539547	4.60826	0.38321
30.822	4.21565	0.25767	10.866	32.532	0.541199	4.59199	11.6867	32.531	0.54121	4.59155	0.41793
30.922	4.22933	0.27443	11.8015	32.632	0.542862	4.57518	11.6245	32.631	0.542874	4.57502	0.42221
31.022	4.243	0.29087	12.7347	32.732	0.544526	4.55872	11.5323	32.731	0.544538	4.55819	0.38712
31.122	4.25668	0.30782	13.6272	32.832	0.546189	4.54203	11.4501	32.831	0.546201	4.54159	0.39169
31.222	4.27036	0.3244	14.5161	32.932	0.547853	4.52536	11.3693	32.931	0.547865	4.52491	0.38375
31.322	4.28404	0.34109	15.4063	33.032	0.549516	4.50858	11.2595	33.031	0.549529	4.5084	0.37204
31.422	4.29771	0.35767	16.3166	33.132	0.55118	4.49207	11.1934	33.131	0.551192	4.49157	0.38144
31.522	4.31139	0.37442	17.1652	33.232	0.552844	4.47534	11.1395	33.231	0.552856	4.47496	0.37501
31.622	4.32507	0.39106	18.028	33.332	0.554507	4.45862	11.0526	33.331	0.55452	4.45832	0.37333
31.722	4.33875	0.40754	18.8644	33.432	0.556171	4.44201	10.9428	33.431	0.556184	4.44171	0.37716
31.822	4.35242	0.42432	19.7113	33.532	0.557834	4.42534	10.8891	33.531	0.557847	4.42497	0.34615
31.922	4.3661	0.44103	20.5743	33.632	0.559498	4.40862	10.8148	33.631	0.559511	4.40829	0.37678
32.022	4.37978	0.45777	21.4293	33.732	0.561162	4.39182	10.7457	33.731	0.561175	4.39174	0.35571
32.122	4.39346	0.47423	22.1948	33.832	0.562825	4.37542	10.6556	33.831	0.562838	4.37486	0.3445
32.222	4.40713	0.4911	23.0049	33.932	0.564489	4.35866	10.5768	33.931	0.564502	4.35829	0.35158
32.322	4.42081	0.50775	23.8431	34.032	0.566152	4.34199	10.5056	34.031	0.566166	4.34155	0.37285
32.422	4.43449	0.52435	24.6244	34.132	0.567816	4.32532	10.4379	34.131	0.567829	4.32512	0.36709
32.522	4.44816	0.54096	25.4506	34.232	0.56948	4.30878	10.3689	34.231	0.569493	4.30818	0.33856
32.622	4.46184	0.55783	26.2344	34.332	0.571143	4.292	10.2911	34.331	0.571157	4.2916	0.33978
32.722	4.47552	0.57444	27.0012	34.432	0.572807	4.27529	10.2113	34.431	0.57282	4.27504	0.32595
32.822	4.4892	0.59087	27.7763	34.532	0.57447	4.25873	10.1151	34.531	0.574484	4.25829	0.34184
32.877	4.49672	0.60015	28.1903	34.632	0.576134	4.24201	10.085	34.631	0.576148	4.2416	0.32765
32.878	4.49686	0.60031	28.194	34.732	0.577797	4.22529	9.99107	34.731	0.577811	4.22495	0.32989
32.879	4.49699	0.60048	28.2014	34.832	0.579461	4.20851	9.94283	34.831	0.579475	4.20843	0.32121
32.979	4.51067	0.59373	27.6316	34.932	0.581125	4.19211	9.85381	34.931	0.581139	4.19154	0.32403
33.079	4.52435	0.57582	26.4773	35.032	0.582788	4.17524	9.79271	35.031	0.582802	4.175	0.30986
33.179	4.53803	0.55884	25.4339	35.132	0.584452	4.15861	9.71625	35.131	0.584466	4.15831	0.29926
33.279	4.5517	0.54216	24.4365	35.232	0.586115	4.14198	9.65461	35.231	0.58613	4.1418	0.30031
33.379	4.56538	0.5255	23.4659	35.332	0.587779	4.12543	9.56604	35.331	0.587793	4.12489	0.31084
33.479	4.57906	0.50894	22.5205	35.432	0.589443	4.10863	9.50636	35.431	0.589457	4.10827	0.29347
33.579	4.59273	0.49216	21.5573	35.532	0.591106	4.09191	9.43714	35.531	0.591121	4.09169	0.29664
33.679	4.60641	0.47543	20.6073	35.632	0.59277	4.07537	9.38571	35.631	0.592784	4.07491	0.29398
33.779	4.62009	0.45895	19.6654	35.732	0.594433	4.05871	9.33004	35.731	0.594448	4.05823	0.29468
33.879	4.63377	0.44224	18.7222	35.832	0.596097	4.04201	9.24796	35.831	0.596112	4.04156	0.2745
33.979	4.64744	0.42556	17.8007	35.932	0.597761	4.02518	9.17293	35.931	0.597775	4.02508	0.27479
34.079	4.66112	0.40874	16.885	36.032	0.599424	4.00879	9.11218	36.031	0.599439	4.00821	0.24979
34.179	4.6748	0.3923	15.968	36.132	0.601088	3.99196	9.03676	36.131	0.601103	3.99164	0.28225
34.279	4.68848	0.3755	15.0004	36.232	0.602751	3.97534	8.99408	36.231	0.602766	3.97499	0.28483
34.379	4.70215	0.35883	14.0992	36.332	0.604415	3.95867	8.9094	36.331	0.60443	3.9584	0.27797
34.479	4.71583	0.34214	13.1872	36.432	0.606078	3.94212	8.83844	36.431	0.606094	3.9416	0.25173
34.579	4.72951	0.32559	12.2958	36.532	0.607742	3.92524	8.77196	36.531	0.607757	3.92499	0.24772
34.679	4.74319	0.30883	11.3476	36.632	0.609406	3.90857	8.73412	36.631	0.609421	3.9084	0.25562
34.779	4.75686	0.29218	10.4272	36.732	0.611069	3.89208	8.66628	36.731	0.611085	3.89154	0.266
34.879	4.77054	0.27564	9.5146	36.832	0.612733	3.87525	8.60617	36.831	0.612748	3.87495	0.26864
34.979	4.78422	0.25882	8.59354	36.932	0.614396	3.85864	8.50902	36.931	0.614412	3.85823	0.24968
35.079	4.7979	0.24218	7.71383	37.032	0.61606	3.84196	8.45827	37.031	0.616076	3.84178	0.22769
35.179	4.81157	0.22544	6.80167	37.132	0.617724	3.82547	8.41406	37.131	0.61774	3.82479	0.23489
35.279	4.82525	0.20894	5.86962	37.232	0.619387	3.80866	8.33659	37.231	0.619403	3.80835	0.22732
35.379	4.83893	0.19202	4.96702	37.332	0.621051	3.79203	8.28398	37.331	0.621067	3.79171	0.21382
35.479	4.85261	0.17549	4.11498	37.432	0.622714	3.77538	8.21162	37.431	0.622731	3.77499	0.22864
35.579	4.86628	0.15883	3.48286	37.532	0.624378	3.75871	8.14516	37.531	0.624394	3.75824	0.21774
35.679	4.87996	0.14223	2.64118	37.632	0.626042	3.74195	8.10682	37.631	0.626058	3.74167	0.22128
35.779	4.89364	0.12546	1.76884	37.732	0.627705	3.72518	8.03611	37.731	0.627722	3.7251	0.22124
35.879	4.90732	0.10877	0.89964	37.832	0.629369	3.70872	7.96316	37.831	0.629385	3.70823	0.23789
35.979	4.92099	0.09216	0.046	37.932	0.631032	3.69189	7.8746	37.931	0.631049	3.69165	0.2227
36.079	4.93467	0.07541	-0.84879	38.032	0.632696	3.67529	7.83053	38.031	0.632713	3.67495	0.20624
36.179	4.94835	0.05877	-1.7143	38.132	0.634359	3.65858	7.79424	38.131	0.634376	3.65843	0.20983
36.279	4.96202	0.04213	-2.58721	38.232	0.636023	3.64211	7.73528	38.231	0.63604	3.64149	0.2064
36.379	4.9757	0.02565	-3.46776	38.332	0.637687	3.62527	7.63759	38.331	0.637704	3.62501	0.20916
36.479	4.98938	0.00879	-4.34556	38.432	0.63935	3.60866	7.57237	38.431	0.639367	3.60831	0.19592
36.533	4.99677	-0.00014	-4.80853	38.532	0.641014	3.59205	7.53893	38.531	0.641031	3.59161	0.18899
36.534	4.9969	-0.0003	-4.82372	38.632	0.642677	3.57538	7.47914	38.631	0.642695	3.57486	0.1915
36.535	4.99704	-0.00047	-4.83152	38.732	0.644341	3.55867	7.43297	38.731	0.644358	3.55827	0.20324
36.635	5.01072	0.00629	-4.1735	38.832	0.646005	3.54191	7.35188	38.831	0.646022	3.54172	0.18027
36.735	5.02439	0.02427	-2.93286	38.932	0.647668	3.52545	7.28083	38.931	0.647686	3.52487	0.20692
36.835	5.03807	0.04093	-1.83401	39.032	0.649332	3.50859	7.24108	39.031	0.649349	3.50829	0.18076
36.935	5.05175	0.0577	-0.75327	39.132	0.650995	3.49197	7.179	39.131	0.651013	3.49164	0.14123
37.035	5.06543	0.07451	0.30354	39.232	0.652659	3.47529	7.11856	39.231	0.652677	3.47508	0.13485
37.135	5.0791	0.09122	1.32607	39.332	0.654323	3.4588	7.06086	39.331	0.65434	3.45824	0.15901
37.235	5.09278	0.10763	2.30889	39.432	0.655986	3.44192	6.96662	39.431	0.656004	3.44171	0.16332
37.335	5.10646	0.12444	3.26344	39.532	0.65765	3.42529	6.93664	39.531	0.657668	3.42504	0.1974
37.435	5.12014	0.14109	4.09891	39.632	0.659313	3.4087	6.89507	39.631	0.659331	3.40828	0.14953
37.535	5.13381	0.1578	4.92622	39.732	0.660977	3.39198	6.81466	39.731	0.660995	3.39159	0.12494
37.635	5.14749	0.17437	5.88845	39.832	0.66264	3.37531	6.74336	39.831	0.662659	3.37491	0.15896
37.735	5.16117	0.19115	6.85193	39.932	0.664304	3.35872	6.6999	39.931	0.664322	3.35838	0.16436
37.835	5.17485	0.20779	7.80695	40.032	0.665968	3.34213	6.64281	40.031	0.665986	3.34146	0.13792
37.935	5.18852	0.22427	8.7515	40.132	0.667631	3.32525	6.58699	40.131	0.66765	3.32501	0.15574
38.035	5.2022	0.24108	9.72235	40.232	0.669295	3.30865	6.53274	40.231	0.669313	3.30828	0.13031
38.135	5.21588	0.25774	10.6627	40.332	0.670958	3.29194	6.44916	40.331	0.670977	3.29169	0.11973
38.235	5.22955	0.27446	11.5622	40.432	0.672622	3.27543	6.39741	40.431	0.672641	3.27487	0.14611
38.335	5.24323	0.29094	12.462	40.532	0.674286	3.25857	6.36033	40.531	0.674304	3.25842	0.13784
38.435	5.25691	0.30787	13.4017	40.632	0.675949	3.24195	6.29572	40.631	0.675968	3.24174	0.12418
38.535	5.27059	0.32446	14.2994	40.732	0.677613	3.22536	6.24858	40.731	0.677632	3.22495	0.13158
38.635	5.28426	0.34116	15.2067	40.832	0.679276	3.20862	6.18751	40.831	0.679296	3.20832	0.12312
38.735	5.29794	0.35772	16.078	40.932	0.68094	3.19197	6.11338	40.931	0.680959	3.19161	0.10478
38.835	5.31162	0.37448	16.9487	41.032	0.682604	3.17526	6.07565	41.031	0.682623	3.17506	0.10816
38.935	5.3253	0.39112	17.8154	41.132	0.684267	3.15877	6.02401	41.131	0.684287	3.15817	0.12084
39.035	5.33897	0.40756	18.6474	41.232	0.685931	3.14189	5.96499	41.231	0.68595	3.14168	0.11271
39.135	5.35265	0.42443	19.5124	41.332	0.687594	3.12532	5.89804	41.331	0.687614	3.12495	0.07611
39.235	5.36633	0.44114	20.3335	41.432	0.689258	3.10868	5.80457	41.431	0.689278	3.1083	0.10895
39.335	5.38001	0.45778	21.1745	41.532	0.690921	3.09211	5.78346	41.531	0.690941	3.09148	0.09861
39.435	5.39368	0.47429	22.0113	41.632	0.692585	3.07529	5.72522	41.631	0.692605	3.07501	0.10383
39.535	5.40736	0.49117	22.8356	41.732	0.694249	3.05865	5.67092	41.731	0.694269	3.05837	0.07853
39.635	5.42104	0.50778	23.6234	41.832	0.695912	3.04211	5.61902	41.831	0.695932	3.04159	0.08083
39.735	5.43472	0.52442	24.4302	41.932	0.697576	3.02523	5.55576	41.931	0.697596	3.02496	0.07998
39.835	5.44839	0.54103	25.2082	42.032	0.699239	3.00859	5.49254	42.031	0.69926	3.00831	0.08614
39.935	5.46207	0.55788	26.0339	42.132	0.700903	2.99189	5.4511	42.131	0.700923	2.99172	0.08956
40.035	5.47575	0.5745	26.8117	42.232	0.702567	2.97544	5.40031	42.231	0.702587	2.97487	0.08511
40.135	5.48943	0.59093	27.558	42.332	0.70423	2.95857	5.32439	42.331	0.704251	2.9584	0.05323
40.189	5.49681	0.60004	27.9877	42.432	0.705894	2.94202	5.25506	42.431	0.705914	2.94169	0.0348
40.19	5.49695	0.6002	27.9944	42.532	0.707557	2.92535	5.20568	42.531	0.707578	2.92497	0.0682
40.191	5.49708	0.60036	27.9972	42.632	0.709221	2.9087	5.1692	42.631	0.709242	2.90818	0.06915
40.291	5.51076	0.59367	27.3832	42.732	0.710885	2.89195	5.11702	42.731	0.710905	2.89165	0.09496
40.391	5.52444	0.57569	26.2404	42.832	0.712548	2.87534	5.01801	42.831	0.712569	2.875	0.04554
40.491	5.53812	0.55872	25.2325	42.932	0.714212	2.85874	4.97507	42.931	0.714233	2.85815	0.03851
40.591	5.55179	0.54204	24.2457	43.032	0.715875	2.84191	4.94767	43.031	0.715896	2.84166	0.0473
40.691	5.56547	0.52538	23.2773	43.132	0.717539	2.82536	4.87906	43.131	0.71756	2.82495	0.05937
40.791	5.57915	0.50882	22.2919	43.232	0.719202	2.80867	4.83328	43.231	0.719224	2.80836	0.06138
40.891	5.59283	0.49202	21.321	43.332	0.720866	2.79214	4.76867	43.331	0.720887	2.79151	0.02095
40.991	5.6065	0.47531	20.3875	43.432	0.72253	2.77526	4.71717	43.431	0.722551	2.7751	0.02914
41.091	5.62018	0.45882	19.4484	43.532	0.724193	2.75871	4.66177	43.531	0.724215	2.75835	0.03521
41.191	5.63386	0.44211	18.546	43.632	0.725857	2.74201	4.60983	43.631	0.725878	2.74167	0.04433
41.291	5.64754	0.42543	17.6011	43.732	0.72752	2.72517	4.54805	43.731	0.727542	2.72492	0.01898
41.391	5.66121	0.40862	16.6424	43.832	0.729184	2.70856	4.48359	43.831	0.729206	2.70832	0.02468
41.491	5.67489	0.39216	15.7249	43.932	0.730848	2.69192	4.40613	43.931	0.730869	2.6917	0.03468
41.591	5.68857	0.37537	14.8202	44.032	0.732511	2.67543	4.37868	44.031	0.732533	2.67487	0.02247
41.691	5.70225	0.35872	13.8886	44.132	0.734175	2.65854	4.33985	44.131	0.734197	2.65832	0.02363
41.791	5.71592	0.34203	12.9605	44.232	0.735838	2.64197	4.24283	44.231	0.735861	2.6416	0.02841
41.891	5.7296	0.32546	12.0552	44.332	0.737502	2.62533	4.18876	44.331	0.737524	2.62494	0.00547
41.991	5.74328	0.30872	11.1423	44.432	0.739166	2.60877	4.14843	44.431	0.739188	2.60813	0.02754
42.091	5.75696	0.292	10.2381	44.532	0.740829	2.59194	4.10481	44.531	0.740852	2.59172	0.01891
42.191	5.77063	0.2755	9.31656	44.632	0.742493	2.5754	4.04019	44.631	0.742515	2.575	0.00184
42.291	5.78431	0.25877	8.38208	44.732	0.744156	2.55875	3.97721	44.731	0.744179	2.5583	0.00108
42.391	5.79799	0.24209	7.48045	44.832	0.74582	2.54196	3.91656	44.831	0.745843	2.54161	0.00808
42.491	5.81166	0.22534	6.56854	44.932	0.747483	2.52532	3.87328	44.931	0.747506	2.52504	0.00536
42.591	5.82534	0.20886	5.69515	45.032	0.749147	2.50862	3.81714	45.031	0.74917	2.50834	0.00139
42.691	5.83902	0.19195	4.78704	45.132	0.750811	2.49206	3.76969	45.131	0.750834	2.49154	-0.01804
42.791	5.8527	0.17532	3.91335	45.232	0.752474	2.47512	3.70226	45.231	0.752497	2.47505	-0.02536
42.891	5.86637	0.1587	3.33807	45.332	0.754138	2.45868	3.62668	45.331	0.754161	2.4583	-0.00705
42.991	5.88005	0.14209	2.47809	45.432	0.755801	2.44199	3.58739	45.431	0.755825	2.44164	0.00222
43.091	5.89373	0.1253	1.58705	45.532	0.757465	2.42536	3.54743	45.531	0.757488	2.42482	-0.0145
43.191	5.90741	0.10864	0.71592	45.632	0.759129	2.4086	3.48605	45.631	0.759152	2.40838	-0.01982
43.291	5.92108	0.09207	-0.18476	45.732	0.760792	2.39206	3.42427	45.731	0.760816	2.39163	-0.02511
43.391	5.93476	0.07528	-1.05042	45.832	0.762456	2.37544	3.35734	45.831	0.762479	2.37487	-0.03848
43.491	5.94844	0.05865	-1.90247	45.932	0.764119	2.35863	3.30522	45.931	0.764143	2.35832	-0.03048
43.591	5.96212	0.04202	-2.77652	46.032	0.765783	2.342	3.27515	46.031	0.765807	2.34168	-0.03627
43.691	5.97579	0.02551	-3.6531	46.132	0.767447	2.3253	3.20621	46.131	0.76747	2.32493	-0.02299
43.791	5.98947	0.00867	-4.55534	46.232	0.76911	2.30876	3.12802	46.231	0.769134	2.30817	-0.04512
43.844	5.99672	-4e-05	-4.99918	46.332	0.770774	2.29185	3.07735	46.331	0.770798	2.29172	-0.05473
43.845	5.99686	-0.00021	-5.01379	46.432	0.772437	2.27536	3.02494	46.431	0.772461	2.27501	-0.06884
43.846	5.99699	-0.00038	-5.02691	46.532	0.774101	2.25867	2.98017	46.531	0.774125	2.25836	-0.06041
43.946	6.01067	0.00633	-4.38854	46.632	0.775764	2.24202	2.92255	46.631	0.775789	2.24157	-0.05364
44.046	6.02435	0.02427	-3.11063	46.732	0.777428	2.22525	2.84846	46.731	0.777452	2.22505	-0.05032
44.146	6.03803	0.04095	-2.0191	46.832	0.779092	2.20869	2.8049	46.831	0.779116	2.20834	-0.06251
44.246	6.0517	0.05772	-0.95407	46.932	0.780755	2.1921	2.74681	46.931	0.78078	2.1916	-0.06282
44.346	6.06538	0.07451	0.07686	47.032	0.782419	2.17525	2.69766	47.031	0.782443	2.17497	-0.07599
44.446	6.07906	0.09121	1.1453	47.132	0.784082	2.15865	2.64272	47.131	0.784107	2.1583	-0.05766
44.546	6.09274	0.10756	2.12884	47.232	0.785746	2.14196	2.55127	47.231	0.785771	2.14162	-0.07678
44.646	6.10641	0.1245	3.12369	47.332	0.78741	2.12539	2.49487	47.331	0.787434	2.12483	-0.08879
44.746	6.12009	0.14109	4.01277	47.432	0.789073	2.10858	2.45884	47.431	0.789098	2.10835	-0.07269
44.846	6.13377	0.15791	4.72033	47.532	0.790737	2.09213	2.40722	47.531	0.790762	2.09162	-0.07885
44.946	6.14745	0.17434	5.66267	47.632	0.7924	2.07536	2.37503	47.631	0.792425	2.07501	-0.07068
45.046	6.16112	0.19116	6.63408	47.732	0.794064	2.05864	2.29157	47.731	0.794089	2.05829	-0.08465
45.146	6.1748	0.20779	7.61474	47.832	0.795728	2.0419	2.22374	47.831	0.795753	2.04177	-0.09382
45.246	6.18848	0.22428	8.57947	47.932	0.797391	2.02533	2.17951	47.931	0.797417	2.02495	-0.10225
45.346	6.20215	0.24107	9.53641	48.032	0.799055	2.00869	2.13353	48.031	0.79908	2.00826	-0.08351
45.446	6.21583	0.25774	10.4477	48.132	0.800718	1.99186	2.05024	48.131	0.800744	1.99173	-0.10349
45.546	6.22951	0.27449	11.4018	48.232	0.802382	1.97534	2.00793	48.231	0.802408	1.97498	-0.09077
45.646	6.24319	0.29094	12.3022	48.332	0.804045	1.95863	1.931	48.331	0.804071	1.95827	-0.09568
45.746	6.25686	0.30789	13.2228	48.432	0.805709	1.94204	1.86933	48.431	0.805735	1.94148	-0.08705
45.846	6.27054	0.32447	14.1085	48.532	0.807373	1.92525	1.84735	48.531	0.807399	1.92503	-0.10868
45.946	6.28422	0.34116	15.0146	48.632	0.809036	1.90875	1.77927	48.631	0.809062	1.90824	-0.10196
46.046	6.2979	0.35772	15.9032	48.732	0.8107	1.89205	1.72533	48.731	0.810726	1.89162	-0.10424
46.146	6.31157	0.37447	16.7738	48.832	0.812363	1.87538	1.67084	48.831	0.81239	1.87496	-0.11511
46.246	6.32525	0.39109	17.6213	48.932	0.814027	1.85862	1.62069	48.931	0.814053	1.85837	-0.11564
46.346	6.33893	0.40759	18.4651	49.032	0.815691	1.842	1.57442	49.031	0.815717	1.8416	-0.10573
46.446	6.35261	0.42454	19.3426	49.132	0.817354	1.82539	1.48071	49.131	0.817381	1.82491	-0.13103
46.546	6.36628	0.44108	20.1813	49.232	0.819018	1.8085	1.41758	49.231	0.819044	1.80837	-0.14171
46.646	6.37996	0.45777	20.9999	49.332	0.820681	1.79206	1.36432	49.331	0.820708	1.79164	-0.11548
46.746	6.39364	0.47431	21.7877	49.432	0.822345	1.77534	1.31686	49.431	0.822372	1.77502	-0.11143
46.846	6.40732	0.49117	22.6397	49.532	0.824009	1.75861	1.24974	49.531	0.824035	1.75823	-0.12823
46.946	6.42099	0.50778	23.4724	49.632	0.825672	1.74188	1.19951	49.631	0.825699	1.74173	-0.13741
47.046	6.43467	0.52443	24.2539	49.732	0.827336	1.7254	1.12368	49.731	0.827363	1.72492	-0.15494
47.146	6.44835	0.54104	25.0528	49.832	0.828999	1.7087	1.06637	49.831	0.829026	1.70826	-0.15466
47.246	6.46203	0.5579	25.8303	49.932	0.830663	1.69201	1.00504	49.931	0.83069	1.69162	-0.13146
47.346	6.4757	0.5745	26.6209	50.032	0.832326	1.67531	0.95025	50.031	0.832354	1.67505	-0.12437
47.446	6.48938	0.59094	27.4064	50.132	0.83399	1.65869	0.8989	50.131	0.834017	1.65824	-0.13317
47.5	6.49677	0.60005	27.8195	50.232	0.835654	1.64204	0.82278	50.231	0.835681	1.64152	-0.16143
47.501	6.4969	0.60021	27.8212	50.332	0.837317	1.6252	0.75295	50.331	0.837345	1.62503	-0.17246
47.502	6.49704	0.60038	27.826	50.432	0.838981	1.60877	0.71336	50.431	0.839008	1.60824	-0.15348
47.602	6.51072	0.59358	27.2344	50.532	0.840644	1.59205	0.65304	50.531	0.840672	1.59167	-0.12025
47.702	6.52439	0.57571	26.1063	50.632	0.842308	1.57539	0.55005	50.631	0.842336	1.57493	-0.15218
47.802	6.53807	0.55872	25.0538	50.732	0.843972	1.55858	0.50441	50.731	0.843999	1.55847	-0.19363
47.902	6.55175	0.54206	24.059	50.832	0.845635	1.54203	0.43863	50.831	0.845663	1.54159	-0.184
48.002	6.56543	0.5254	23.0859	50.932	0.847299	1.52532	0.3954	50.931	0.847327	1.52497	-0.18827
48.102	6.5791	0.50886	22.1271	51.032	0.848962	1.50856	0.34384	51.031	0.84899	1.50834	-0.16558
48.202	6.59278	0.49207	21.1543	51.132	0.850626	1.49199	0.26497	51.131	0.850654	1.49172	-0.18934
48.302	6.60646	0.47533	20.2005	51.232	0.85229	1.4753	0.19939	51.231	0.852318	1.47494	-0.1806
48.402	6.62014	0.45885	19.2677	51.332	0.853953	1.45869	0.13245	51.331	0.853981	1.45821	-0.18467
48.502	6.63381	0.44213	18.3402	51.432	0.855617	1.44184	0.06203	51.431	0.855645	1.44166	-0.18934
48.602	6.64749	0.42544	17.4107	51.532	0.85728	1.42542	0.01281	51.531	0.857309	1.42486	-0.20033
48.702	6.66117	0.40865	16.4835	51.632	0.858944	1.40869	-0.05842	51.631	0.858973	1.40825	-0.19374
48.802	6.67485	0.3922	15.5649	51.732	0.860607	1.39205	-0.13957	51.731	0.860636	1.39157	-0.19532
48.902	6.68852	0.3754	14.6405	51.832	0.862271	1.37526	-0.19982	51.831	0.8623	1.3751	-0.19793
49.002	6.7022	0.35871	13.7205	51.932	0.863935	1.35871	-0.26617	51.931	0.863964	1.35825	-0.21642
49.102	6.71588	0.342	12.8001	52.032	0.865598	1.34205	-0.31997	52.031	0.865627	1.34159	-0.24009
49.202	6.72956	0.32547	11.8783	52.132	0.867262	1.32527	-0.38418	52.131	0.867291	1.32505	-0.21004
49.302	6.74323	0.3087	10.9457	52.232	0.868925	1.30868	-0.44606	52.231	0.868955	1.30833	-0.20077
49.402	6.75691	0.29199	10.0635	52.332	0.870589	1.292	-0.51504	52.331	0.870618	1.29163	-0.22201
49.502	6.77059	0.27553	9.15049	52.432	0.872253	1.27525	-0.58028	52.431	0.872282	1.27492	-0.21446
49.602	6.78426	0.25877	8.21673	52.532	0.873916	1.25846	-0.648	52.531	0.873946	1.25839	-0.22279
49.702	6.79794	0.24214	7.32229	52.632	0.87558	1.24208	-0.74183	52.631	0.875609	1.24157	-0.221
49.802	6.81162	0.22541	6.40632	52.732	0.877243	1.22535	-0.81279	52.731	0.877273	1.22493	-0.24096
49.902	6.8253	0.20887	5.52877	52.832	0.878907	1.20869	-0.87225	52.831	0.878937	1.20827	-0.23199
50.002	6.83897	0.192	4.63708	52.932	0.880571	1.19197	-0.93288	52.931	0.8806	1.19177	-0.24902
50.102	6.85265	0.17536	3.81648	53.032	0.882234	1.1754	-0.98928	53.031	0.882264	1.17487	-0.2392
50.202	6.86633	0.15865	3.13077	53.132	0.883898	1.15873	-1.08035	53.131	0.883928	1.15824	-0.2354
50.302	6.88001	0.14209	2.28891	53.232	0.885561	1.14193	-1.14456	53.231	0.885591	1.14168	-0.24701
50.402	6.89368	0.12528	1.41025	53.332	0.887225	1.12538	-1.22002	53.331	0.887255	1.12495	-0.24127
50.502	6.90736	0.10866	0.54347	53.432	0.888888	1.10867	-1.28126	53.431	0.888919	1.1083	-0.25623
50.602	6.92104	0.09208	-0.32447	53.532	0.890552	1.092	-1.33778	53.531	0.890582	1.0916	-0.23219
50.702	6.93472	0.07529	-1.22907	53.632	0.892216	1.07519	-1.41803	53.631	0.892246	1.07506	-0.26477
50.802	6.94839	0.05865	-2.10497	53.732	0.893879	1.05872	-1.51323	53.731	0.89391	1.05827	-0.28027
50.902	6.96207	0.04203	-2.94957	53.832	0.895543	1.04194	-1.57959	53.831	0.895573	1.04165	-0.28586
51.002	6.97575	0.02552	-3.82325	53.932	0.897206	1.0253	-1.65153	53.931	0.897237	1.02497	-0.24562
51.102	6.98943	0.00864	-4.71133	54.032	0.89887	1.00864	-1.70768	54.031	0.898901	1.00842	-0.27295
51.155	6.99668	-9e-05	-5.18927	54.132	0.900534	0.99202	-1.7897	54.131	0.900564	0.99158	-0.28257
51.156	6.99681	-0.00025	-5.19265	54.232	0.902197	0.97534	-1.85743	54.231	0.902228	0.97492	-0.31568
51.157	6.99695	-0.00042	-5.1868	54.332	0.903861	0.95855	-1.92251	54.331	0.903892	0.95833	-0.28427
51.257	7.01063	0.00645	-4.52889	54.432	0.905524	0.94209	-2.01182	54.431	0.905555	0.94156	-0.2756
51.357	7.0243	0.02434	-3.29625	54.532	0.907188	0.92536	-2.05819	54.531	0.907219	0.92495	-0.28752
51.457	7.03798	0.04102	-2.17249	54.632	0.908852	0.90869	-2.1481	54.631	0.908883	0.90821	-0.28971
51.557	7.05166	0.05779	-1.10585	54.732	0.910515	0.8919	-2.23347	54.731	0.910546	0.89171	-0.31444
51.657	7.06534	0.07458	-0.06062	54.832	0.912179	0.87544	-2.31154	54.831	0.91221	0.87489	-0.31599
51.757	7.07901	0.09125	0.9553	54.932	0.913842	0.85866	-2.39527	54.931	0.913874	0.85831	-0.31141
51.857	7.09269	0.10765	1.9561	55.032	0.915506	0.842	-2.47204	55.031	0.915538	0.84166	-0.30973
51.957	7.10637	0.12462	2.94684	55.132	0.917169	0.82535	-2.54942	55.131	0.917201	0.82505	-0.31267
52.057	7.12005	0.14127	3.91453	55.232	0.918833	0.8087	-2.63005	55.231	0.918865	0.80827	-0.315
52.157	7.13372	0.15791	4.56488	55.332	0.920497	0.79196	-2.72355	55.331	0.920529	0.79166	-0.34371
52.257	7.1474	0.17439	5.49535	55.432	0.92216	0.77517	-2.7706	55.431	0.922192	0.77509	-0.33692
52.357	7.16108	0.19124	6.50683	55.532	0.923824	0.75872	-2.8406	55.531	0.923856	0.7582	-0.33188
52.457	7.17475	0.20787	7.47555	55.632	0.925487	0.74196	-2.94943	55.631	0.92552	0.74157	-0.34002
52.557	7.18843	0.22437	8.40049	55.732	0.927151	0.72535	-3.02603	55.731	0.927183	0.72489	-0.32981
52.657	7.20211	0.24115	9.33927	55.832	0.928815	0.70863	-3.13177	55.831	0.928847	0.7084	-0.35924
52.757	7.21579	0.25782	10.2726	55.932	0.930478	0.69211	-3.20903	55.931	0.930511	0.69152	-0.35418
52.857	7.22946	0.27457	11.228	56.032	0.932142	0.67535	-3.27891	56.031	0.932174	0.67496	-0.33312
52.957	7.24314	0.29102	12.1429	56.132	0.933805	0.65864	-3.37943	56.131	0.933838	0.65837	-0.35526
53.057	7.25682	0.30797	13.079	56.232	0.935469	0.64205	-3.45435	56.231	0.935502	0.64168	-0.3618
53.157	7.2705	0.32454	13.9277	56.332	0.937133	0.62537	-3.53166	56.331	0.937165	0.62496	-0.35141
53.257	7.28417	0.34124	14.8459	56.432	0.938796	0.60864	-3.61707	56.431	0.938829	0.60829	-0.35035
53.357	7.29785	0.35779	15.7087	56.532	0.94046	0.59188	-3.68658	56.531	0.940493	0.59179	-0.37342
53.457	7.31153	0.37452	16.6039	56.632	0.942123	0.57541	-3.80133	56.631	0.942156	0.57488	-0.37219
53.557	7.32521	0.39119	17.4747	56.732	0.943787	0.55868	-3.89546	56.731	0.94382	0.55829	-0.38592
53.657	7.33888	0.40779	18.3287	56.832	0.94545	0.54202	-3.98607	56.831	0.945484	0.54162	-0.38344
53.757	7.35256	0.42454	19.1694	56.932	0.947114	0.52522	-4.06474	56.931	0.947147	0.52512	-0.36966
53.857	7.36624	0.44115	20.0049	57.032	0.948778	0.50871	-4.14375	57.031	0.948811	0.50819	-0.39834
53.957	7.37992	0.45786	20.8507	57.132	0.950441	0.49192	-4.24519	57.131	0.950475	0.49167	-0.40853
54.057	7.39359	0.47438	21.6736	57.232	0.952105	0.47523	-4.35941	57.231	0.952138	0.475	-0.39595
54.157	7.40727	0.49125	22.4822	57.332	0.953768	0.45872	-4.45916	57.331	0.953802	0.45827	-0.39305
54.257	7.42095	0.50787	23.2973	57.432	0.955432	0.44201	-4.51205	57.431	0.955466	0.44154	-0.40859
54.357	7.43463	0.52451	24.101	57.532	0.957096	0.42533	-4.61536	57.531	0.957129	0.42492	-0.40825
54.457	7.4483	0.54112	24.888	57.632	0.958759	0.40857	-4.71673	57.631	0.958793	0.40837	-0.42489
54.557	7.46198	0.55797	25.6857	57.732	0.960423	0.3921	-4.82685	57.731	0.960457	0.39158	-0.39348
54.657	7.47566	0.57458	26.4679	57.832	0.962086	0.3753	-4.93226	57.831	0.96212	0.37491	-0.42087
54.757	7.48934	0.59102	27.2303	57.932	0.96375	0.35867	-5.01963	57.931	0.963784	0.3583	-0.45906
54.811	7.49672	0.60013	27.6549	58.032	0.965414	0.34196	-5.10893	58.031	0.965448	0.34173	-0.42971
54.812	7.49686	0.60029	27.6649	58.132	0.967077	0.32539	-5.22639	58.131	0.967111	0.32493	-0.42446
54.813	7.49699	0.60045	27.6754	58.232	0.968741	0.30864	-5.33035	58.231	0.968775	0.30836	-0.4406
54.913	7.51067	0.59367	27.0817	58.332	0.970404	0.29192	-5.42907	58.331	0.970439	0.29171	-0.44698
55.013	7.52435	0.5758	25.9507	58.432	0.972068	0.27536	-5.52558	58.431	0.972102	0.27494	-0.45249
55.113	7.53803	0.55882	24.9123	58.532	0.973731	0.25862	-5.62509	58.531	0.973766	0.25828	-0.46154
55.213	7.5517	0.54213	23.8992	58.632	0.975395	0.24195	-5.72455	58.631	0.97543	0.24156	-0.44791
55.313	7.56538	0.5255	22.9421	58.732	0.977059	0.22527	-5.8407	58.731	0.977094	0.22503	-0.46132
55.413	7.57906	0.50893	21.9919	58.832	0.978722	0.20881	-5.93081	58.831	0.978757	0.20815	-0.49957
55.513	7.59274	0.49213	21.0355	58.932	0.980386	0.19194	-6.05208	58.931	0.980421	0.19164	-0.47973
55.613	7.60641	0.47539	20.0665	59.032	0.982049	0.17537	-6.15428	59.031	0.982085	0.17498	-0.47974
55.713	7.62009	0.45892	19.115	59.132	0.983713	0.15868	-6.275	59.131	0.983748	0.15835	-0.48988
55.813	7.63377	0.44221	18.2085	59.232	0.985377	0.14208	-6.40401	59.231	0.985412	0.14154	-0.49388
55.913	7.64745	0.42554	17.2786	59.332	0.98704	0.12529	-6.49397	59.331	0.987076	0.12504	-0.48864
56.013	7.66112	0.40878	16.3343	59.432	0.988704	0.1086	-6.59988	59.431	0.988739	0.10842	-0.51392
56.113	7.6748	0.39231	15.4181	59.532	0.990367	0.09203	-6.72907	59.531	0.990403	0.09161	-0.49795
56.213	7.68848	0.37549	14.4999	59.632	0.992031	0.07523	-6.86849	59.631	0.992067	0.07496	-0.53571
56.313	7.70216	0.35883	13.5636	59.732	0.993695	0.05865	-6.97974	59.731	0.99373	0.05826	-0.54091
56.413	7.71583	0.34209	12.668	59.832	0.995358	0.04206	-7.07698	59.831	0.995394	0.04172	-0.53714
56.513	7.72951	0.32554	11.7387	59.932	0.997022	0.02549	-7.20588	59.931	0.997058	0.02484	-0.51551
56.613	7.74319	0.30879	10.8033	60.032	0.998685	0.0085	-7.35793	60.031	0.998721	0.00835	-0.55091
56.713	7.75687	0.29206	9.87785	60.084	0.99955	-9e-05	-7.41587	60.081	0.999553	-8e-05	-0.56148
56.813	7.77054	0.27554	8.99284	60.085	0.999567	-0.00026	-7.41683	60.082	0.99957	-0.00024	-0.54578
56.913	7.78422	0.25882	8.08143	60.086	0.999584	-0.00043	-7.41178	60.083	0.999586	-0.00039	-0.53574
57.013	7.7979	0.24223	7.1688	60.186	1.00125	0.00654	-7.08792	60.183	1.00125	0.00674	-0.5145
57.113	7.81157	0.22553	6.27234	60.286	1.00291	0.02438	-6.66116	60.283	1.00291	0.02467	-0.51596
57.213	7.82525	0.20905	5.37932	60.386	1.00457	0.04107	-6.28101	60.383	1.00458	0.04145	-0.51367
57.313	7.83893	0.1921	4.48455	60.486	1.00624	0.05783	-5.92959	60.483	1.00624	0.05809	-0.48878
57.413	7.85261	0.17551	3.76713	60.586	1.0079	0.07462	-5.61535	60.583	1.0079	0.07473	-0.45373
57.513	7.86628	0.1588	3.02689	60.686	1.00957	0.09132	-5.33254	60.683	1.00957	0.09142	-0.44826
57.613	7.87996	0.14212	2.14644	60.786	1.01123	0.10775	-5.04267	60.783	1.01123	0.10823	-0.44529
57.713	7.89364	0.12536	1.25216	60.886	1.01289	0.12463	-4.74185	60.883	1.0129	0.12465	-0.42493
57.813	7.90732	0.10871	0.39989	60.986	1.01456	0.14123	-4.46391	60.983	1.01456	0.1415	-0.43809
57.913	7.92099	0.09215	-0.47701	61.086	1.01622	0.15792	-4.1953	61.083	1.01622	0.15816	-0.39399
58.013	7.93467	0.07537	-1.3551	61.186	1.01788	0.17445	-3.97601	61.183	1.01789	0.17492	-0.41242
58.113	7.94835	0.05875	-2.22631	61.286	1.01955	0.19128	-3.72714	61.283	1.01955	0.19134	-0.38408
58.213	7.96203	0.04212	-3.10773	61.386	1.02121	0.20789	-3.46161	61.383	1.02121	0.20817	-0.37025
58.313	7.9757	0.02561	-3.95842	61.486	1.02287	0.22434	-3.21895	61.483	1.02288	0.2249	-0.35928
58.413	7.98938	0.00873	-4.83803	61.586	1.02454	0.24126	-2.99723	61.583	1.02454	0.24145	-0.35864
58.466	7.99663	-1e-05	-5.2959	61.686	1.0262	0.25789	-2.77489	61.683	1.02621	0.25816	-0.357
58.467	7.99677	-0.00018	-5.298	61.786	1.02786	0.27459	-2.57246	61.783	1.02787	0.27477	-0.31437
58.468	7.9969	-0.00034	-5.31046	61.886	1.02953	0.29106	-2.34191	61.883	1.02953	0.29161	-0.31909
58.568	8.01058	0.00648	-4.6844	61.986	1.03119	0.30801	-2.13149	61.983	1.0312	0.30804	-0.32252
58.668	8.02426	0.02442	-3.44285	62.086	1.03286	0.32459	-1.94974	62.083	1.03286	0.32485	-0.3224
58.768	8.03794	0.04112	-2.30576	62.186	1.03452	0.34129	-1.74966	62.183	1.03452	0.34148	-0.28697
58.868	8.05161	0.05786	-1.23762	62.286	1.03618	0.35785	-1.53945	62.283	1.03619	0.35815	-0.28007
58.968	8.06529	0.07464	-0.17895	62.386	1.03785	0.37462	-1.35462	62.383	1.03785	0.3747	-0.26598
59.068	8.07897	0.09137	0.80777	62.486	1.03951	0.39124	-1.15348	62.483	1.03951	0.39147	-0.24845
59.168	8.09265	0.10778	1.81274	62.586	1.04117	0.40773	-0.99465	62.583	1.04118	0.40818	-0.26251
59.268	8.10632	0.12469	2.81257	62.686	1.04284	0.42457	-0.82377	62.683	1.04284	0.42468	-0.25207
59.368	8.12	0.14127	3.78805	62.786	1.0445	0.44119	-0.63791	62.783	1.04451	0.44152	-0.21748
59.468	8.13368	0.15799	4.4186	62.886	1.04616	0.45788	-0.4578	62.883	1.04617	0.45821	-0.21743
59.568	8.14735	0.1745	5.36486	62.986	1.04783	0.47439	-0.26671	62.983	1.04783	0.47496	-0.20229
59.668	8.16103	0.19136	6.34554	63.086	1.04949	0.49125	-0.10968	63.083	1.0495	0.49133	-0.21179
59.768	8.17471	0.20796	7.32184	63.186	1.05115	0.50792	0.01564	63.183	1.05116	0.50821	-0.20614
59.868	8.18839	0.22445	8.28358	63.286	1.05282	0.52459	0.19192	63.283	1.05282	0.52489	-0.22042
59.968	8.20206	0.24124	9.2167	63.386	1.05448	0.54119	0.36657	63.383	1.05449	0.54148	-0.17938
60.068	8.21574	0.2579	10.1278	63.486	1.05615	0.55802	0.50888	63.483	1.05615	0.55804	-0.19101
60.168	8.22942	0.27466	11.0637	63.586	1.05781	0.57462	0.66671	63.583	1.05782	0.57481	-0.1816
60.268	8.2431	0.29111	11.9795	63.686	1.05947	0.59106	0.79621	63.683	1.05948	0.59157	-0.17526
60.368	8.25677	0.30806	12.9041	63.786	1.06114	0.60796	0.93845	63.783	1.06114	0.60796	-0.15737
60.468	8.27045	0.32463	13.8167	63.886	1.0628	0.62452	1.09633	63.883	1.06281	0.62484	-0.16961
60.568	8.28413	0.34125	14.7	63.986	1.06446	0.64127	1.23066	63.983	1.06447	0.64145	-0.13817
60.668	8.29781	0.35786	15.5831	64.086	1.06613	0.65775	1.33809	64.083	1.06613	0.65822	-0.14426
60.768	8.31148	0.37469	16.465	64.186	1.06779	0.67468	1.50776	64.183	1.0678	0.67469	-0.12611
60.868	8.32516	0.39138	17.3491	64.286	1.06945	0.69126	1.63353	64.283	1.06946	0.69156	-0.10963
60.968	8.33884	0.4078	18.1818	64.386	1.07112	0.7078	1.765	64.383	1.07112	0.7082	-0.12186
61.068	8.35252	0.42461	19.0165	64.486	1.07278	0.7245	1.89465	64.483	1.07279	0.72482	-0.12318
61.168	8.36619	0.44124	19.8726	64.586	1.07445	0.74125	1.99449	64.583	1.07445	0.74146	-0.10898
61.268	8.37987	0.45794	20.7011	64.686	1.07611	0.75786	2.10706	64.683	1.07612	0.75816	-0.09858
61.368	8.39355	0.47447	21.5163	64.786	1.07777	0.7744	2.22341	64.783	1.07778	0.77494	-0.1094
61.468	8.40723	0.49132	22.3404	64.886	1.07944	0.79134	2.3539	64.883	1.07944	0.79132	-0.08249
61.568	8.4209	0.50796	23.176	64.986	1.0811	0.8079	2.46882	64.983	1.08111	0.80817	-0.08167
61.668	8.43458	0.5246	23.9757	65.086	1.08276	0.82463	2.58465	65.083	1.08277	0.82481	-0.07778
61.768	8.44826	0.54121	24.7844	65.186	1.08443	0.84119	2.67173	65.183	1.08443	0.8415	-0.07719
61.868	8.46194	0.55809	25.5545	65.286	1.08609	0.85801	2.81997	65.283	1.0861	0.85802	-0.06296
61.968	8.47561	0.57465	26.3259	65.386	1.08775	0.87459	2.91508	65.383	1.08776	0.87482	-0.07184
62.068	8.48929	0.59111	27.1044	65.486	1.08942	0.89111	3.03269	65.483	1.08942	0.89152	-0.03568
62.121	8.49654	0.60005	27.521	65.586	1.09108	0.90787	3.14507	65.583	1.09109	0.90805	-0.03375
62.122	8.49668	0.60021	27.5357	65.686	1.09274	0.92453	3.2045	65.683	1.09275	0.9248	-0.05025
62.123	8.49681	0.60038	27.5366	65.786	1.09441	0.9412	3.32383	65.783	1.09442	0.94151	-0.03919
62.223	8.51049	0.59361	26.9606	65.886	1.09607	0.95773	3.43628	65.883	1.09608	0.95826	-0.02978
62.323	8.52417	0.57571	25.8318	65.986	1.09774	0.97458	3.54159	65.983	1.09774	0.97467	-0.0148
62.423	8.53784	0.5587	24.7685	66.086	1.0994	0.99119	3.65008	66.083	1.09941	0.99157	-0.01072
62.523	8.55152	0.54206	23.7813	66.186	1.10106	1.00792	3.7254	66.183	1.10107	1.00815	-0.01159
62.623	8.5652	0.52541	22.7844	66.286	1.10273	1.0245	3.81155	66.283	1.10273	1.02487	-0.00834
62.723	8.57888	0.50883	21.8412	66.386	1.10439	1.04137	3.93226	66.383	1.1044	1.04136	0.01452
62.823	8.59255	0.49204	20.8788	66.486	1.10605	1.05792	4.03238	66.483	1.10606	1.0582	0.00012
62.923	8.60623	0.47531	19.9408	66.586	1.10772	1.0745	4.12133	66.583	1.10773	1.07482	0.0033
63.023	8.61991	0.45886	18.999	66.686	1.10938	1.09124	4.19664	66.683	1.10939	1.09136	0.02821
63.123	8.63359	0.44229	18.0624	66.786	1.11104	1.10789	4.2693	66.783	1.11105	1.10808	0.00981
63.223	8.64726	0.42549	17.1589	66.886	1.11271	1.12457	4.37841	66.883	1.11272	1.1248	0.02258
63.323	8.66094	0.40859	16.209	66.986	1.11437	1.14106	4.47195	66.983	1.11438	1.14153	0.03285
63.423	8.67462	0.39211	15.2743	67.086	1.11603	1.15803	4.57312	67.083	1.11604	1.15806	0.02988
63.523	8.6883	0.37534	14.3457	67.186	1.1177	1.17452	4.64096	67.183	1.11771	1.17492	0.0367
63.623	8.70197	0.3587	13.4027	67.286	1.11936	1.19115	4.72616	67.283	1.11937	1.1915	0.05668
63.723	8.71565	0.34201	12.5097	67.386	1.12103	1.2078	4.80753	67.383	1.12103	1.20819	0.03353
63.823	8.72933	0.32546	11.613	67.486	1.12269	1.22464	4.8987	67.483	1.1227	1.22474	0.0324
63.923	8.74301	0.30871	10.6696	67.586	1.12435	1.24116	4.96497	67.583	1.12436	1.24153	0.05789
64.023	8.75668	0.29199	9.74212	67.686	1.12602	1.25781	5.01547	67.683	1.12603	1.25818	0.05556
64.123	8.77036	0.27545	8.8667	67.786	1.12768	1.27465	5.13029	67.783	1.12769	1.27469	0.08003
64.223	8.78404	0.25869	7.94435	67.886	1.12934	1.29124	5.20288	67.883	1.12935	1.29148	0.06778
64.323	8.79772	0.24207	7.01506	67.986	1.13101	1.30793	5.27222	67.983	1.13102	1.30813	0.04655
64.423	8.81139	0.22545	6.14452	68.086	1.13267	1.32448	5.33295	68.083	1.13268	1.32484	0.06244
64.523	8.82507	0.20895	5.22406	68.186	1.13433	1.34136	5.40407	68.183	1.13434	1.34133	0.08832
64.623	8.83875	0.19209	4.35535	68.286	1.136	1.35784	5.4893	68.283	1.13601	1.35821	0.07467
64.723	8.85242	0.17543	3.66437	68.386	1.13766	1.37449	5.56038	68.383	1.13767	1.37484	0.09337
64.823	8.8661	0.15877	2.90762	68.486	1.13933	1.39119	5.63161	68.483	1.13934	1.39144	0.0817
64.923	8.87978	0.14209	2.02333	68.586	1.14099	1.40795	5.71694	68.583	1.141	1.40812	0.07327
65.023	8.89346	0.12522	1.11512	68.686	1.14265	1.4245	5.76511	68.683	1.14266	1.42491	0.06752
65.123	8.90713	0.10858	0.24923	68.786	1.14432	1.44109	5.81767	68.783	1.14433	1.44157	0.0933
65.223	8.92081	0.09203	-0.61203	68.886	1.14598	1.45794	5.91077	68.883	1.14599	1.45802	0.13319
65.323	8.93449	0.07526	-1.48944	68.986	1.14764	1.47452	5.97543	68.983	1.14765	1.47491	0.13976
65.423	8.94817	0.05866	-2.38806	69.086	1.14931	1.4912	6.05507	69.083	1.14932	1.49147	0.12525
65.523	8.96184	0.04202	-3.24847	69.186	1.15097	1.50783	6.10936	69.183	1.15098	1.50817	0.08591
65.623	8.97552	0.0255	-4.10872	69.286	1.15263	1.52473	6.17639	69.283	1.15264	1.52467	0.12207
65.723	8.9892	0.00863	-4.97736	69.386	1.1543	1.54125	6.26631	69.383	1.15431	1.5416	0.13291
65.776	8.99645	-0.00011	-5.44548	69.486	1.15596	1.5579	6.32168	69.483	1.15597	1.55819	0.13739
65.777	8.99658	-0.00027	-5.46356	69.586	1.15762	1.57457	6.35959	69.583	1.15764	1.57472	0.04133
65.778	8.99672	-0.00044	-5.4803	69.686	1.15929	1.59127	6.42674	69.683	1.1593	1.59145	0.07937
65.878	9.0104	0.00633	-4.83188	69.786	1.16095	1.60784	6.49525	69.783	1.16096	1.60816	0.14761
65.978	9.02408	0.02431	-3.58057	69.886	1.16262	1.62436	6.53984	69.883	1.16263	1.6248	0.13309
66.078	9.03775	0.041	-2.4579	69.986	1.16428	1.64132	6.60394	69.983	1.16429	1.64136	0.14304
66.178	9.05143	0.05774	-1.38084	70.086	1.16594	1.65784	6.64927	70.083	1.16595	1.65823	0.14942
66.278	9.06511	0.07456	-0.2974	70.186	1.16761	1.67448	6.70355	70.183	1.16762	1.67483	0.16102
66.378	9.07879	0.09127	0.68975	70.286	1.16927	1.69116	6.78227	70.283	1.16928	1.69156	0.17077
66.478	9.09246	0.10768	1.66122	70.386	1.17093	1.70805	6.85351	70.383	1.17095	1.70811	0.15799
66.578	9.10614	0.12459	2.69169	70.486	1.1726	1.72451	6.90134	70.483	1.17261	1.72496	0.14946
66.678	9.11982	0.14117	3.67353	70.586	1.17426	1.74118	6.948	70.583	1.17427	1.74152	0.16032
66.778	9.1335	0.15788	4.33399	70.686	1.17592	1.75794	6.98229	70.683	1.17594	1.75805	0.16324
66.878	9.14717	0.17438	5.24183	70.786	1.17759	1.77463	7.05618	70.783	1.1776	1.77477	0.16335
66.978	9.16085	0.19123	6.20612	70.886	1.17925	1.7912	7.11776	70.883	1.17926	1.79148	0.16983
67.078	9.17453	0.20784	7.18387	70.986	1.18091	1.8078	7.14837	70.983	1.18093	1.80812	0.16644
67.178	9.18821	0.22434	8.14911	71.086	1.18258	1.82469	7.20778	71.083	1.18259	1.82468	0.16302
67.278	9.20188	0.24114	9.08155	71.186	1.18424	1.84119	7.2552	71.183	1.18425	1.8415	0.19016
67.378	9.21556	0.25779	10.019	71.286	1.18591	1.85786	7.31103	71.283	1.18592	1.85816	0.17671
67.478	9.22924	0.27454	10.9662	71.386	1.18757	1.87451	7.36616	71.383	1.18758	1.87482	0.17655
67.578	9.24291	0.291	11.8638	71.486	1.18923	1.8913	7.41752	71.483	1.18925	1.89142	0.19171
67.678	9.25659	0.30794	12.7836	71.586	1.1909	1.9078	7.44095	71.583	1.19091	1.90828	0.19138
67.778	9.27027	0.32444	13.6608	71.686	1.19256	1.92451	7.50963	71.683	1.19257	1.92488	0.18972
67.878	9.28395	0.34119	14.5697	71.786	1.19422	1.94122	7.57739	71.783	1.19424	1.94141	0.20213
67.978	9.29762	0.35783	15.4639	71.886	1.19589	1.9579	7.62033	71.883	1.1959	1.95818	0.20646
68.078	9.3113	0.37461	16.3593	71.986	1.19755	1.97449	7.66272	71.983	1.19756	1.97483	0.21973
68.178	9.32498	0.39121	17.2136	72.086	1.19921	1.99114	7.69931	72.083	1.19923	1.9915	0.19978
68.278	9.33866	0.40768	18.0233	72.186	1.20088	2.00805	7.74755	72.183	1.20089	2.00799	0.1911
68.378	9.35233	0.4245	18.8792	72.286	1.20254	2.02455	7.81866	72.283	1.20255	2.02491	0.22325
68.478	9.36601	0.44111	19.723	72.386	1.2042	2.04125	7.84622	72.383	1.20422	2.0415	0.20161
68.578	9.37969	0.45783	20.5799	72.486	1.20587	2.0579	7.90167	72.483	1.20588	2.0581	0.19512
68.678	9.39337	0.47436	21.3949	72.586	1.20753	2.07468	7.93354	72.583	1.20755	2.07477	0.21708
68.778	9.40704	0.49122	22.2219	72.686	1.2092	2.09116	7.99231	72.683	1.20921	2.09154	0.22209
68.878	9.42072	0.50785	23.0413	72.786	1.21086	2.10783	8.02724	72.783	1.21087	2.10806	0.21535
68.978	9.4344	0.52448	23.8432	72.886	1.21252	2.12461	8.09592	72.883	1.21254	2.12476	0.23537
69.078	9.44808	0.54111	24.6332	72.986	1.21419	2.14117	8.12474	72.983	1.2142	2.14151	0.22549
69.178	9.46175	0.55795	25.4312	73.086	1.21585	2.1578	8.14596	73.083	1.21586	2.15816	0.23123
69.278	9.47543	0.57453	26.2042	73.186	1.21751	2.17446	8.19524	73.183	1.21753	2.17486	0.2468
69.378	9.48911	0.59096	26.9689	73.286	1.21918	2.19134	8.27685	73.283	1.21919	2.19145	0.23024
69.432	9.49649	0.60004	27.3894	73.386	1.22084	2.20778	8.30969	73.383	1.22086	2.20827	0.24358
69.433	9.49663	0.6002	27.3951	73.486	1.2225	2.22459	8.32244	73.483	1.22252	2.2248	0.25213
69.434	9.49677	0.60037	27.4072	73.586	1.22417	2.24126	8.38654	73.583	1.22418	2.24143	0.24647
69.534	9.51044	0.59367	26.8224	73.686	1.22583	2.25797	8.41074	73.683	1.22585	2.2581	0.25695
69.634	9.52412	0.57575	25.7082	73.786	1.2275	2.2745	8.47375	73.783	1.22751	2.27487	0.25325
69.734	9.5378	0.55876	24.6578	73.886	1.22916	2.29125	8.52402	73.883	1.22917	2.29137	0.25611
69.834	9.55148	0.54211	23.6485	73.986	1.23082	2.30797	8.54499	73.983	1.23084	2.30804	0.23697
69.934	9.56515	0.52547	22.6785	74.086	1.23249	2.32451	8.58225	74.083	1.2325	2.32485	0.27714
70.034	9.57883	0.50889	21.7034	74.186	1.23415	2.34118	8.62541	74.183	1.23416	2.3415	0.2607
70.134	9.59251	0.4921	20.7526	74.286	1.23581	2.35783	8.6628	74.283	1.23583	2.35812	0.25606
70.234	9.60619	0.47536	19.8247	74.386	1.23748	2.37464	8.70304	74.383	1.23749	2.37472	0.26062
70.334	9.61986	0.45888	18.8725	74.486	1.23914	2.39107	8.76429	74.483	1.23916	2.39168	0.2652
70.434	9.63354	0.44219	17.9354	74.586	1.2408	2.40789	8.78129	74.583	1.24082	2.40818	0.26524
70.534	9.64722	0.42565	17.023	74.686	1.24247	2.4246	8.83099	74.683	1.24248	2.4248	0.28034
70.634	9.6609	0.40879	16.0971	74.786	1.24413	2.44132	8.85688	74.783	1.24415	2.44151	0.29031
70.734	9.67457	0.39229	15.1612	74.886	1.24579	2.45778	8.90706	74.883	1.24581	2.45821	0.27629
70.834	9.68825	0.37531	14.2263	74.986	1.24746	2.4745	8.93511	74.983	1.24747	2.47477	0.29393
70.934	9.70193	0.35874	13.2919	75.086	1.24912	2.49134	8.96999	75.083	1.24914	2.49135	0.28564
71.034	9.71561	0.34205	12.4018	75.186	1.25079	2.50786	9.01799	75.183	1.2508	2.50822	0.29128
71.134	9.72928	0.32552	11.4913	75.286	1.25245	2.52458	9.04789	75.283	1.25247	2.52478	0.30211
71.234	9.74296	0.30878	10.5566	75.386	1.25411	2.54121	9.09217	75.383	1.25413	2.54142	0.28998
71.334	9.75664	0.29203	9.63895	75.486	1.25578	2.55804	9.11107	75.483	1.25579	2.55809	0.28217
71.434	9.77032	0.27552	8.71942	75.586	1.25744	2.57445	9.1444	75.583	1.25746	2.57493	0.29888
71.534	9.78399	0.25875	7.82398	75.686	1.2591	2.59124	9.17561	75.683	1.25912	2.5914	0.28822
71.634	9.79767	0.24212	6.90382	75.786	1.26077	2.6079	9.23435	75.783	1.26078	2.60813	0.31036
71.734	9.81135	0.22542	5.99881	75.886	1.26243	2.62453	9.28095	75.883	1.26245	2.62486	0.32122
71.834	9.82502	0.20896	5.11661	75.986	1.26409	2.64111	9.28173	75.983	1.26411	2.64157	0.31459
71.934	9.8387	0.19214	4.22209	76.086	1.26576	2.65784	9.31511	76.083	1.26577	2.65813	0.29746
72.034	9.85238	0.17552	3.5914	76.186	1.26742	2.67462	9.35522	76.183	1.26744	2.67477	0.31486
72.134	9.86606	0.15894	2.79613	76.286	1.26908	2.69111	9.40591	76.283	1.2691	2.69155	0.30888
72.234	9.87973	0.14219	1.90498	76.386	1.27075	2.70792	9.45529	76.383	1.27077	2.70808	0.3098
72.334	9.89341	0.12534	1.01771	76.486	1.27241	2.72462	9.46585	76.483	1.27243	2.7248	0.31172
72.434	9.90709	0.10861	0.11113	76.586	1.27408	2.74138	9.50011	76.583	1.27409	2.74146	0.3258
72.534	9.92077	0.09208	-0.73872	76.686	1.27574	2.7578	9.52923	76.683	1.27576	2.75827	0.30479
72.634	9.93444	0.07531	-1.61528	76.786	1.2774	2.7746	9.5685	76.783	1.27742	2.77472	0.31814
72.734	9.94812	0.05872	-2.49677	76.886	1.27907	2.79125	9.61388	76.883	1.27908	2.79144	0.30278
72.834	9.9618	0.04208	-3.35544	76.986	1.28073	2.80783	9.62539	76.983	1.28075	2.80815	0.31734
72.934	9.97548	0.02557	-4.21767	77.086	1.28239	2.82447	9.64395	77.083	1.28241	2.8248	0.32269
73.034	9.98915	0.0087	-5.09059	77.186	1.28406	2.84122	9.71516	77.183	1.28407	2.84138	0.3287
73.087	9.9964	-3e-05	-5.55135	77.286	1.28572	2.85798	9.7367	77.283	1.28574	2.85803	0.31589
73.088	9.99654	-0.00019	-5.56284	77.386	1.28738	2.8744	9.74205	77.383	1.2874	2.87495	0.32378
73.089	9.99668	-0.00036	-5.57778	77.486	1.28905	2.89124	9.78819	77.483	1.28907	2.89149	0.34014
73.189	10.0104	0.00634	-4.94373	77.586	1.29071	2.90789	9.82935	77.583	1.29073	2.90819	0.32956
73.289	10.024	0.02438	-3.69357	77.686	1.29238	2.92463	9.85442	77.683	1.29239	2.92482	0.34541
73.389	10.0377	0.04104	-2.58404	77.786	1.29404	2.94108	9.89244	77.783	1.29406	2.94162	0.33662
73.489	10.0514	0.05779	-1.49338	77.886	1.2957	2.95791	9.91091	77.883	1.29572	2.9581	0.33774
73.589	10.0651	0.07461	-0.42093	77.986	1.29737	2.97459	9.95076	77.983	1.29738	2.97475	0.33738
73.689	10.0787	0.0913	0.58215	78.086	1.29903	2.99122	9.98025	78.083	1.29905	2.99152	0.3465
73.789	10.0924	0.10772	1.56813	78.186	1.30069	3.00789	10.0157	78.183	1.30071	3.00806	0.34964
73.889	10.1061	0.12464	2.56221	78.286	1.30236	3.02454	10.0603	78.283	1.30238	3.02473	0.36116
73.989	10.1198	0.14121	3.51794	78.386	1.30402	3.04138	10.092	78.383	1.30404	3.04141	0.34553
74.089	10.1335	0.15791	4.25171	78.486	1.30568	3.05776	10.0897	78.483	1.3057	3.05826	0.33834
74.189	10.1471	0.17442	5.16077	78.586	1.30735	3.07458	10.1306	78.583	1.30737	3.07471	0.35665
74.289	10.1608	0.19128	6.10437	78.686	1.30901	3.09122	10.1896	78.683	1.30903	3.09153	0.34782
74.389	10.1745	0.20789	7.03568	78.786	1.31067	3.10793	10.1886	78.783	1.31069	3.10821	0.35789
74.489	10.1882	0.22437	8.02664	78.886	1.31234	3.12444	10.2436	78.883	1.31236	3.12495	0.39119
74.589	10.2018	0.24118	8.98316	78.986	1.314	3.14123	10.2581	78.983	1.31402	3.1414	0.38198
74.689	10.2155	0.25784	9.91551	79.086	1.31567	3.15793	10.2823	79.083	1.31568	3.15812	0.35542
74.789	10.2292	0.2746	10.822	79.186	1.31733	3.17446	10.3218	79.183	1.31735	3.17488	0.35457
74.889	10.2429	0.29103	11.7224	79.286	1.31899	3.19123	10.3431	79.283	1.31901	3.19144	0.36208
74.989	10.2565	0.30792	12.6596	79.386	1.32066	3.20794	10.3906	79.383	1.32068	3.2081	0.36013
75.089	10.2702	0.32457	13.5656	79.486	1.32232	3.22465	10.4161	79.483	1.32234	3.22473	0.38474
75.189	10.2839	0.34126	14.4536	79.586	1.32398	3.2411	10.4189	79.583	1.324	3.24158	0.37664
75.289	10.2976	0.3579	15.359	79.686	1.32565	3.25796	10.4695	79.683	1.32567	3.25803	0.37149
75.389	10.3113	0.37461	16.2017	79.786	1.32731	3.27458	10.4937	79.783	1.32733	3.27481	0.35656
75.489	10.3249	0.39124	17.1043	79.886	1.32897	3.29127	10.5208	79.883	1.32899	3.29149	0.38043
75.589	10.3386	0.40773	17.9385	79.986	1.33064	3.30778	10.5392	79.983	1.33066	3.30823	0.37368
75.689	10.3523	0.42455	18.7769	80.086	1.3323	3.32459	10.5596	80.083	1.33232	3.3247	0.37324
75.789	10.366	0.44115	19.6026	80.186	1.33396	3.3413	10.6119	80.183	1.33399	3.34142	0.39493
75.889	10.3796	0.45787	20.4448	80.286	1.33563	3.35773	10.6363	80.283	1.33565	3.35824	0.36773
75.989	10.3933	0.47441	21.2731	80.386	1.33729	3.37453	10.6304	80.383	1.33731	3.37479	0.37839
76.089	10.407	0.49129	22.1205	80.486	1.33896	3.39119	10.6694	80.483	1.33898	3.3915	0.37814
76.189	10.4207	0.50789	22.9094	80.586	1.34062	3.40799	10.6723	80.583	1.34064	3.40813	0.38091
76.289	10.4344	0.52452	23.7126	80.686	1.34228	3.42441	10.7287	80.683	1.3423	3.42498	0.40303
76.389	10.448	0.54114	24.5214	80.786	1.34395	3.44132	10.7656	80.783	1.34397	3.44138	0.3978
76.489	10.4617	0.558	25.3062	80.886	1.34561	3.45792	10.7843	80.883	1.34563	3.45817	0.38736
76.589	10.4754	0.57458	26.1015	80.986	1.34727	3.47457	10.7908	80.983	1.34729	3.47483	0.3921
76.689	10.4891	0.59096	26.8548	81.086	1.34894	3.4912	10.8337	81.083	1.34896	3.49143	0.37413
76.743	10.4964	0.6001	27.2876	81.186	1.3506	3.50793	10.8583	81.183	1.35062	3.50803	0.39856
76.744	10.4966	0.60026	27.301	81.286	1.35226	3.52463	10.8839	81.283	1.35229	3.52474	0.4033
76.745	10.4967	0.60043	27.3068	81.386	1.35393	3.54107	10.9333	81.383	1.35395	3.54156	0.41604
76.845	10.5104	0.59385	26.7223	81.486	1.35559	3.55792	10.9066	81.483	1.35561	3.55801	0.38382
76.945	10.5241	0.57587	25.5817	81.586	1.35726	3.57453	10.9455	81.583	1.35728	3.57486	0.38733
77.045	10.5378	0.55889	24.5469	81.686	1.35892	3.59125	10.9817	81.683	1.35894	3.59151	0.39776
77.145	10.5514	0.54225	23.5567	81.786	1.36058	3.60775	11.0184	81.783	1.3606	3.60831	0.40694
77.245	10.5651	0.5256	22.5822	81.886	1.36225	3.62458	11.0314	81.883	1.36227	3.6247	0.40248
77.345	10.5788	0.50901	21.6151	81.986	1.36391	3.64126	11.0536	81.983	1.36393	3.64154	0.40614
77.445	10.5925	0.4922	20.6628	82.086	1.36557	3.65785	11.0864	82.083	1.3656	3.65822	0.40591
77.545	10.6061	0.47548	19.697	82.186	1.36724	3.67452	11.1343	82.183	1.36726	3.67481	0.39784
77.645	10.6198	0.45897	18.7717	82.286	1.3689	3.69128	11.1283	82.283	1.36892	3.6914	0.40421
77.745	10.6335	0.44227	17.8356	82.386	1.37056	3.70798	11.1565	82.383	1.37059	3.70808	0.40887
77.845	10.6472	0.42561	16.9289	82.486	1.37223	3.72441	11.1742	82.483	1.37225	3.72491	0.41019
77.945	10.6609	0.40893	15.9758	82.586	1.37389	3.74135	11.2094	82.583	1.37391	3.74132	0.41984
78.045	10.6745	0.39256	15.0698	82.686	1.37555	3.7579	11.2605	82.683	1.37558	3.75816	0.40607
78.145	10.6882	0.37559	14.1222	82.786	1.37722	3.7746	11.2786	82.783	1.37724	3.77481	0.40537
78.245	10.7019	0.35877	13.2012	82.886	1.37888	3.7911	11.2973	82.883	1.3789	3.7916	0.39684
78.345	10.7156	0.34216	12.2828	82.986	1.38055	3.80797	11.3012	82.983	1.38057	3.80801	0.43124
78.445	10.7292	0.32558	11.3735	83.086	1.38221	3.82459	11.3196	83.083	1.38223	3.82485	0.42829
78.545	10.7429	0.30885	10.4386	83.186	1.38387	3.84108	11.3778	83.183	1.3839	3.84155	0.42458
78.645	10.7566	0.29214	9.5401	83.286	1.38554	3.85785	11.386	83.283	1.38556	3.85812	0.41956
78.745	10.7703	0.27563	8.63675	83.386	1.3872	3.87455	11.3964	83.383	1.38722	3.87476	0.4171
78.845	10.7839	0.25886	7.68441	83.486	1.38886	3.89125	11.4046	83.483	1.38889	3.89145	0.42417
78.945	10.7976	0.24224	6.7971	83.586	1.39053	3.90772	11.4438	83.583	1.39055	3.90832	0.43222
79.045	10.8113	0.22553	5.89276	83.686	1.39219	3.92467	11.4712	83.683	1.39221	3.92467	0.44298
79.145	10.825	0.20905	5.00538	83.786	1.39385	3.94126	11.4904	83.783	1.39388	3.94153	0.4256
79.245	10.8387	0.19226	4.13271	83.886	1.39552	3.95795	11.4985	83.883	1.39554	3.95816	0.42883
79.345	10.8523	0.17568	3.52893	83.986	1.39718	3.9745	11.5265	83.983	1.3972	3.97481	0.43554
79.445	10.866	0.15897	2.68145	84.086	1.39884	3.99133	11.5749	84.083	1.39887	3.99138	0.42615
79.545	10.8797	0.14236	1.81725	84.186	1.40051	4.00795	11.5855	84.183	1.40053	4.00813	0.4094
79.645	10.8934	0.12555	0.92809	84.286	1.40217	4.0244	11.5945	84.283	1.4022	4.02485	0.45221
79.745	10.907	0.10879	0.04227	84.386	1.40384	4.04123	11.6189	84.383	1.40386	4.04136	0.44764
79.845	10.9207	0.09211	-0.8256	84.486	1.4055	4.05787	11.6294	84.483	1.40552	4.05815	0.44124
79.945	10.9344	0.07539	-1.72082	84.586	1.40716	4.07454	11.6763	84.583	1.40719	4.07485	0.4363
80.045	10.9481	0.05879	-2.58881	84.686	1.40883	4.0911	11.7167	84.683	1.40885	4.09158	0.42229
80.145	10.9618	0.04219	-3.44103	84.786	1.41049	4.10794	11.702	84.783	1.41051	4.10801	0.41216
80.245	10.9754	0.02569	-4.31547	84.886	1.41215	4.12457	11.7182	84.883	1.41218	4.12491	0.44992
80.345	10.9891	0.00879	-5.21266	84.986	1.41382	4.14122	11.7418	84.983	1.41384	4.14154	0.4683
80.399	10.9965	-0.0001	-5.68595	85.086	1.41548	4.15783	11.7738	85.083	1.41551	4.15816	0.44659
80.4	10.9966	-0.00027	-5.69122	85.186	1.41714	4.17469	11.8016	85.183	1.41717	4.1747	0.44166
80.401	10.9968	-0.00043	-5.70109	85.286	1.41881	4.19126	11.8163	85.283	1.41883	4.19149	0.4401
80.501	11.0104	0.00628	-5.06631	85.386	1.42047	4.20776	11.8171	85.383	1.4205	4.20818	0.44599
80.601	11.0241	0.02432	-3.79987	85.486	1.42214	4.22463	11.8675	85.483	1.42216	4.22466	0.46423
80.701	11.0378	0.04102	-2.68686	85.586	1.4238	4.24125	11.8817	85.583	1.42382	4.24148	0.44672
80.801	11.0515	0.05775	-1.59049	85.686	1.42546	4.25791	11.891	85.683	1.42549	4.25812	0.45538
80.901	11.0652	0.07456	-0.55827	85.786	1.42713	4.27441	11.9172	85.783	1.42715	4.27491	0.44676
81.001	11.0788	0.09128	0.47562	85.886	1.42879	4.29135	11.929	85.883	1.42881	4.29132	0.42851
81.101	11.0925	0.10771	1.48072	85.986	1.43045	4.30788	11.96	85.983	1.43048	4.30825	0.4306
81.201	11.1062	0.1246	2.48436	86.086	1.43212	4.32448	11.9921	86.083	1.43214	4.32486	0.48407
81.301	11.1199	0.14117	3.43809	86.186	1.43378	4.34117	11.9826	86.183	1.43381	4.34152	0.4575
81.401	11.1335	0.15788	4.1859	86.286	1.43544	4.35794	12.0184	86.283	1.43547	4.35813	0.45392
81.501	11.1472	0.17438	5.01979	86.386	1.43711	4.37453	12.0226	86.383	1.43713	4.37485	0.46515
81.601	11.1609	0.19123	6.00235	86.486	1.43877	4.39107	12.0673	86.483	1.4388	4.3916	0.46234
81.701	11.1746	0.20786	6.9645	86.586	1.44043	4.40798	12.0968	86.583	1.44046	4.408	0.45927
81.801	11.1883	0.22435	7.88589	86.686	1.4421	4.42454	12.0939	86.683	1.44212	4.42483	0.47499
81.901	11.2019	0.24115	8.83488	86.786	1.44376	4.44129	12.1083	86.783	1.44379	4.44142	0.46456
82.001	11.2156	0.25782	9.79017	86.886	1.44543	4.45786	12.1282	86.883	1.44545	4.45813	0.45637
82.101	11.2293	0.27454	10.7358	86.986	1.44709	4.47469	12.1488	86.983	1.44712	4.47467	0.46514
82.201	11.243	0.29093	11.6492	87.086	1.44875	4.49126	12.1807	87.083	1.44878	4.49153	0.44723
82.301	11.2566	0.30795	12.57	87.186	1.45042	4.50781	12.2004	87.183	1.45044	4.50818	0.47001
82.401	11.2703	0.32457	13.4356	87.286	1.45208	4.52452	12.1872	87.283	1.45211	4.52477	0.48706
82.501	11.284	0.34128	14.3637	87.386	1.45374	4.54123	12.1958	87.383	1.45377	4.54146	0.4699
82.601	11.2977	0.35781	15.2531	87.486	1.45541	4.55782	12.2226	87.483	1.45543	4.55822	0.44816
82.701	11.3113	0.37456	16.1001	87.586	1.45707	4.5744	12.2355	87.583	1.4571	4.57492	0.47606
82.801	11.325	0.39122	16.9805	87.686	1.45873	4.59127	12.2818	87.683	1.45876	4.59133	0.50056
82.901	11.3387	0.40769	17.8131	87.786	1.4604	4.60788	12.2626	87.783	1.46042	4.60822	0.495
83.001	11.3524	0.42452	18.6743	87.886	1.46206	4.62456	12.2848	87.883	1.46209	4.62485	0.48257
83.101	11.3661	0.44113	19.522	87.986	1.46372	4.64116	12.3156	87.983	1.46375	4.64154	0.47069
83.201	11.3797	0.45784	20.3581	88.086	1.46539	4.65807	12.3423	88.083	1.46542	4.65801	0.49164
83.301	11.3934	0.47436	21.1841	88.186	1.46705	4.67459	12.3482	88.183	1.46708	4.67489	0.49209
83.401	11.4071	0.49124	21.9743	88.286	1.46872	4.69119	12.3587	88.283	1.46874	4.69152	0.47814
83.501	11.4208	0.50786	22.8016	88.386	1.47038	4.70792	12.3679	88.383	1.47041	4.70802	0.49484
83.601	11.4344	0.52448	23.6218	88.486	1.47204	4.72459	12.4235	88.483	1.47207	4.72478	0.49664
83.701	11.4481	0.54112	24.4132	88.586	1.47371	4.74122	12.4313	88.583	1.47373	4.74144	0.50455
83.801	11.4618	0.55793	25.2096	88.686	1.47537	4.75774	12.4209	88.683	1.4754	4.75817	0.48877
83.901	11.4755	0.57449	25.9853	88.786	1.47703	4.77467	12.4301	88.783	1.47706	4.77471	0.49698
84.001	11.4892	0.59102	26.7736	88.886	1.4787	4.79118	12.4531	88.883	1.47873	4.79159	0.47665
84.055	11.4965	0.60013	27.2007	88.986	1.48036	4.80781	12.4631	88.983	1.48039	4.80815	0.47669
84.056	11.4967	0.60029	27.199	89.086	1.48202	4.82448	12.489	89.083	1.48205	4.82487	0.48549
84.057	11.4968	0.60046	27.2025	89.186	1.48369	4.84132	12.4973	89.183	1.48372	4.84145	0.48304
84.157	11.5105	0.59373	26.6358	89.286	1.48535	4.85779	12.5158	89.283	1.48538	4.85825	0.49304
84.257	11.5242	0.57585	25.4805	89.386	1.48701	4.8745	12.5294	89.383	1.48704	4.87487	0.49701
84.357	11.5378	0.55889	24.435	89.486	1.48868	4.89131	12.5434	89.483	1.48871	4.89133	0.48722
84.457	11.5515	0.54222	23.4417	89.586	1.49034	4.9079	12.5538	89.583	1.49037	4.90815	0.47265
84.557	11.5652	0.5256	22.4804	89.686	1.49201	4.92457	12.5612	89.683	1.49203	4.9248	0.50553
84.657	11.5789	0.50902	21.5247	89.786	1.49367	4.94119	12.5643	89.783	1.4937	4.94147	0.49567
84.757	11.5926	0.4922	20.5442	89.886	1.49533	4.95804	12.6121	89.883	1.49536	4.95802	0.50479
84.857	11.6062	0.47546	19.5972	89.986	1.497	4.97453	12.6371	89.983	1.49703	4.97488	0.50055
84.957	11.6199	0.45897	18.6406	90.086	1.49866	4.99118	12.6241	90.083	1.49869	4.99147	0.50482
85.057	11.6336	0.44226	17.7479	90.14	1.49956	5.00012	12.6379	90.135	1.49955	5.0001	0.4971
85.157	11.6473	0.4256	16.815	90.141	1.49958	5.0003	12.6263	90.136	1.49957	5.00026	0.4914
85.257	11.6609	0.40881	15.8695	90.142	1.49959	5.00048	12.6285	90.137	1.49959	5.00042	0.48755
85.357	11.6746	0.39246	14.9441	90.242	1.50126	4.99358	12.4858	90.237	1.50125	4.99334	0.48554
85.457	11.6883	0.37578	14.0399	90.342	1.50292	4.9756	12.3387	90.337	1.50291	4.97524	0.49342
85.557	11.702	0.35895	13.1386	90.442	1.50458	4.9588	12.2006	90.437	1.50458	4.95839	0.50375
85.657	11.7157	0.34217	12.2054	90.542	1.50625	4.9419	12.0827	90.537	1.50624	4.94187	0.49697
85.757	11.7293	0.32547	11.2393	90.642	1.50791	4.92535	11.955	90.637	1.50791	4.92513	0.48281
85.857	11.743	0.30879	10.3207	90.742	1.50957	4.90868	11.8323	90.737	1.50957	4.90843	0.46987
85.957	11.7567	0.29209	9.43917	90.842	1.51124	4.89196	11.7549	90.837	1.51123	4.89166	0.46883
86.057	11.7704	0.2756	8.50918	90.942	1.5129	4.87513	11.6339	90.937	1.5129	4.87522	0.46796
86.157	11.784	0.25884	7.61619	91.042	1.51456	4.85876	11.5338	91.037	1.51456	4.85835	0.46315
86.257	11.7977	0.24221	6.70482	91.142	1.51623	4.84203	11.4201	91.137	1.51622	4.84175	0.45536
86.357	11.8114	0.22551	5.79344	91.242	1.51789	4.82531	11.3202	91.237	1.51789	4.82503	0.45317
86.457	11.8251	0.20903	4.89426	91.342	1.51955	4.80868	11.2182	91.337	1.51955	4.80858	0.44033
86.557	11.8387	0.19218	4.04325	91.442	1.52122	4.79207	11.1601	91.437	1.52122	4.79169	0.44037
86.657	11.8524	0.1756	3.44234	91.542	1.52288	4.7754	11.0372	91.537	1.52288	4.77499	0.44458
86.757	11.8661	0.15894	2.56278	91.642	1.52455	4.75854	10.9419	91.637	1.52454	4.75846	0.43471
86.857	11.8798	0.14234	1.70803	91.742	1.52621	4.74207	10.8793	91.737	1.52621	4.74169	0.45054
86.957	11.8935	0.12565	0.83043	91.842	1.52787	4.72533	10.778	91.837	1.52787	4.72509	0.42818
87.057	11.9071	0.10883	-0.04823	91.942	1.52954	4.70867	10.7087	91.937	1.52953	4.70838	0.42223
87.157	11.9208	0.09223	-0.89928	92.042	1.5312	4.69183	10.6111	92.037	1.5312	4.69191	0.41452
87.257	11.9345	0.07533	-1.82698	92.142	1.53286	4.67538	10.5157	92.137	1.53286	4.67505	0.41387
87.357	11.9482	0.05877	-2.69573	92.242	1.53453	4.65863	10.4459	92.237	1.53452	4.65843	0.40163
87.457	11.9618	0.04213	-3.53325	92.342	1.53619	4.64194	10.3639	92.337	1.53619	4.64178	0.40432
87.557	11.9755	0.02567	-4.42583	92.442	1.53785	4.62531	10.255	92.437	1.53785	4.62516	0.39455
87.657	11.9892	0.00879	-5.34589	92.542	1.53952	4.60867	10.208	92.537	1.53952	4.60836	0.39112
87.711	11.9966	-0.00011	-5.77999	92.642	1.54118	4.59199	10.1222	92.637	1.54118	4.59166	0.3988
87.712	11.9967	-0.00028	-5.78917	92.742	1.54284	4.5752	10.0199	92.737	1.54284	4.57511	0.3911
87.713	11.9969	-0.00044	-5.79988	92.842	1.54451	4.55871	9.95216	92.837	1.54451	4.55829	0.37916
87.813	12.0105	0.00633	-5.13834	92.942	1.54617	4.54201	9.87454	92.937	1.54617	4.54172	0.39494
87.913	12.0242	0.0243	-3.90414	93.042	1.54784	4.52536	9.83034	93.037	1.54783	4.52501	0.38322
88.013	12.0379	0.041	-2.76253	93.142	1.5495	4.50857	9.72477	93.137	1.5495	4.50851	0.38054
88.113	12.0516	0.05773	-1.70193	93.242	1.55116	4.49206	9.64598	93.237	1.55116	4.49169	0.37038
88.213	12.0652	0.07455	-0.63625	93.342	1.55283	4.4753	9.57407	93.337	1.55283	4.47506	0.36362
88.313	12.0789	0.09126	0.37228	93.442	1.55449	4.45861	9.52752	93.437	1.55449	4.45844	0.37236
88.413	12.0926	0.10768	1.3708	93.542	1.55615	4.44201	9.44371	93.537	1.55615	4.44181	0.37137
88.513	12.1063	0.12457	2.3597	93.642	1.55782	4.42534	9.3703	93.637	1.55782	4.42507	0.35869
88.613	12.12	0.14115	3.34957	93.742	1.55948	4.40861	9.28711	93.737	1.55948	4.40839	0.35141
88.713	12.1336	0.15784	4.1328	93.842	1.56114	4.39182	9.21459	93.837	1.56114	4.39185	0.35043
88.813	12.1473	0.17436	4.92537	93.942	1.56281	4.37541	9.17349	93.937	1.56281	4.37495	0.35661
88.913	12.161	0.19121	5.89029	94.042	1.56447	4.35863	9.07705	94.037	1.56447	4.3584	0.35984
89.013	12.1747	0.20783	6.86569	94.142	1.56614	4.34197	9.0016	94.137	1.56613	4.34168	0.36382
89.113	12.1883	0.22432	7.80636	94.242	1.5678	4.3253	8.92716	94.237	1.5678	4.32521	0.34609
89.213	12.202	0.24113	8.73667	94.342	1.56946	4.30879	8.86329	94.337	1.56946	4.30829	0.33452
89.313	12.2157	0.25777	9.66932	94.442	1.57113	4.29198	8.80157	94.437	1.57113	4.2917	0.33175
89.413	12.2294	0.27446	10.6101	94.542	1.57279	4.27528	8.72829	94.537	1.57279	4.27515	0.33491
89.513	12.2431	0.29095	11.5265	94.642	1.57445	4.25874	8.64828	94.637	1.57445	4.2584	0.34394
89.613	12.2567	0.30797	12.4721	94.742	1.57612	4.24201	8.6055	94.737	1.57612	4.24171	0.32808
89.713	12.2704	0.32459	13.36	94.842	1.57778	4.22528	8.52887	94.837	1.57778	4.22505	0.30757
89.813	12.2841	0.34122	14.2332	94.942	1.57944	4.20848	8.46785	94.937	1.57944	4.20855	0.30013
89.913	12.2978	0.35778	15.1268	95.042	1.58111	4.19208	8.39904	95.037	1.58111	4.19166	0.30518
90.013	12.3114	0.37453	16.012	95.142	1.58277	4.17523	8.31527	95.137	1.58277	4.1751	0.29517
90.113	12.3251	0.39118	16.8799	95.242	1.58443	4.15861	8.25541	95.237	1.58444	4.15842	0.30214
90.213	12.3388	0.40766	17.7174	95.342	1.5861	4.14197	8.2074	95.337	1.5861	4.14191	0.31687
90.313	12.3525	0.4245	18.5597	95.442	1.58776	4.12541	8.12477	95.437	1.58776	4.12499	0.29899
90.413	12.3661	0.44111	19.4177	95.542	1.58943	4.10863	8.06206	95.537	1.58943	4.1084	0.27076
90.513	12.3798	0.45782	20.2543	95.642	1.59109	4.0919	7.99498	95.637	1.59109	4.09178	0.28859
90.613	12.3935	0.47434	21.065	95.742	1.59275	4.07536	7.92616	95.737	1.59275	4.07501	0.29345
90.713	12.4072	0.49121	21.897	95.842	1.59442	4.05867	7.89097	95.837	1.59442	4.05834	0.2791
90.813	12.4209	0.50784	22.6966	95.942	1.59608	4.04201	7.82517	95.937	1.59608	4.04165	0.29952
90.913	12.4345	0.52446	23.5242	96.042	1.59774	4.02521	7.7659	96.037	1.59774	4.02517	0.27385
91.013	12.4482	0.54106	24.3351	96.142	1.59941	4.00877	7.69171	96.137	1.59941	4.00832	0.28626
91.113	12.4619	0.55787	25.1342	96.242	1.60107	3.99195	7.629	96.237	1.60107	3.99175	0.26937
91.213	12.4756	0.57453	25.8904	96.342	1.60273	3.97534	7.58173	96.337	1.60274	3.97508	0.26695
91.313	12.4892	0.59103	26.6748	96.442	1.6044	3.95866	7.52438	96.437	1.6044	3.95853	0.26284
91.366	12.4965	0.60001	27.0841	96.542	1.60606	3.94209	7.41592	96.537	1.60606	3.94171	0.2694
91.367	12.4966	0.60018	27.087	96.642	1.60772	3.92523	7.37554	96.637	1.60773	3.92507	0.25888
91.368	12.4968	0.60034	27.0904	96.742	1.60939	3.90855	7.32765	96.737	1.60939	3.9085	0.23413
91.468	12.5104	0.59358	26.5136	96.842	1.61105	3.89206	7.27498	96.837	1.61105	3.89164	0.25717
91.568	12.5241	0.57563	25.4051	96.942	1.61272	3.87526	7.21119	96.937	1.61272	3.87506	0.24922
91.668	12.5378	0.55863	24.3563	97.042	1.61438	3.85863	7.13831	97.037	1.61438	3.85836	0.23615
91.768	12.5515	0.542	23.3505	97.142	1.61604	3.84192	7.06986	97.137	1.61604	3.84189	0.24602
91.868	12.5652	0.52533	22.3834	97.242	1.61771	3.82549	7.02898	97.237	1.61771	3.8249	0.24745
91.968	12.5788	0.50876	21.414	97.342	1.61937	3.80864	6.94981	97.337	1.61937	3.80845	0.22151
92.068	12.5925	0.49198	20.4449	97.442	1.62103	3.792	6.90039	97.437	1.62104	3.79179	0.22652
92.168	12.6062	0.47527	19.5055	97.542	1.6227	3.77537	6.84568	97.537	1.6227	3.77509	0.21497
92.268	12.6199	0.45878	18.5594	97.642	1.62436	3.75873	6.77342	97.637	1.62436	3.75837	0.2236
92.368	12.6335	0.44204	17.6015	97.742	1.62602	3.74197	6.71387	97.737	1.62603	3.74179	0.2199
92.468	12.6472	0.42537	16.6948	97.842	1.62769	3.72519	6.66988	97.837	1.62769	3.72519	0.2038
92.568	12.6609	0.40859	15.7716	97.942	1.62935	3.7087	6.61763	97.937	1.62935	3.70834	0.21944
92.668	12.6746	0.39212	14.8569	98.042	1.63102	3.69183	6.55283	98.037	1.63102	3.69177	0.21267
92.768	12.6883	0.37544	13.9245	98.142	1.63268	3.67527	6.46947	98.137	1.63268	3.67504	0.21231
92.868	12.7019	0.35885	13.0134	98.242	1.63434	3.65859	6.42765	98.237	1.63435	3.65853	0.20523
92.968	12.7156	0.34199	12.0835	98.342	1.63601	3.64211	6.39012	98.337	1.63601	3.64162	0.20423
93.068	12.7293	0.3254	11.1657	98.442	1.63767	3.62527	6.3155	98.437	1.63767	3.62511	0.18914
93.168	12.743	0.30857	10.2318	98.542	1.63933	3.60863	6.24126	98.537	1.63934	3.60844	0.19934
93.268	12.7566	0.29182	9.2953	98.642	1.641	3.59206	6.18429	98.637	1.641	3.59171	0.18899
93.368	12.7703	0.27531	8.41235	98.742	1.64266	3.57536	6.14331	98.737	1.64266	3.57495	0.17776
93.468	12.784	0.25859	7.48846	98.842	1.64432	3.55868	6.09238	98.837	1.64433	3.55837	0.16623
93.568	12.7977	0.242	6.58128	98.942	1.64599	3.54189	6.00477	98.937	1.64599	3.54183	0.16854
93.668	12.8113	0.22527	5.70181	99.042	1.64765	3.52544	5.95589	99.037	1.64765	3.52498	0.19087
93.768	12.825	0.20877	4.80751	99.142	1.64931	3.5086	5.91673	99.137	1.64932	3.5084	0.19799
93.868	12.8387	0.19195	3.93113	99.242	1.65098	3.49203	5.86081	99.237	1.65098	3.49175	0.16516
93.968	12.8524	0.17534	3.33155	99.342	1.65264	3.47527	5.80235	99.337	1.65265	3.4752	0.15798
94.068	12.8661	0.15867	2.47025	99.442	1.65431	3.4588	5.7357	99.437	1.65431	3.45834	0.14845
94.168	12.8797	0.14207	1.59942	99.542	1.65597	3.44192	5.65374	99.537	1.65597	3.44182	0.16173
94.268	12.8934	0.12533	0.71626	99.642	1.65763	3.42525	5.60718	99.637	1.65764	3.42516	0.16534
94.368	12.9071	0.1087	-0.15529	99.742	1.6593	3.40863	5.58765	99.737	1.6593	3.40837	0.17816
94.468	12.9208	0.09208	-1.01552	99.842	1.66096	3.39196	5.5209	99.837	1.66096	3.3917	0.14226
94.568	12.9344	0.07521	-1.89601	99.942	1.66262	3.37527	5.45297	99.937	1.66263	3.37502	0.14826
94.668	12.9481	0.05847	-2.78441	100.042	1.66429	3.35862	5.39282	100.037	1.66429	3.35849	0.1386
94.768	12.9618	0.04192	-3.63735	100.142	1.66595	3.34211	5.33491	100.137	1.66596	3.34159	0.15102
94.868	12.9755	0.02542	-4.55107	100.242	1.66761	3.32524	5.28905	100.237	1.66762	3.32509	0.14262
94.968	12.9892	0.00851	-5.42858	100.342	1.66928	3.30866	5.22671	100.337	1.66928	3.3084	0.13399
95.02	12.9963	-2e-05	-5.88831	100.442	1.67094	3.29199	5.17512	100.437	1.67095	3.29181	0.1409
95.021	12.9964	-0.00019	-5.89941	100.542	1.6726	3.27542	5.12246	100.537	1.67261	3.27499	0.12716
95.022	12.9965	-0.00035	-5.90746	100.642	1.67427	3.25858	5.04694	100.637	1.67427	3.25852	0.13336
95.122	13.0102	0.00651	-5.22035	100.742	1.67593	3.24192	5.01392	100.737	1.67594	3.24185	0.10529
95.222	13.0239	0.02439	-3.97139	100.842	1.6776	3.22537	4.95505	100.837	1.6776	3.22505	0.10186
95.322	13.0376	0.04108	-2.88605	100.942	1.67926	3.20867	4.87792	100.937	1.67926	3.2084	0.13306
95.422	13.0513	0.05784	-1.80317	101.042	1.68092	3.19195	4.8192	101.037	1.68093	3.19171	0.12214
95.522	13.0649	0.07463	-0.75579	101.142	1.68259	3.17523	4.78257	101.137	1.68259	3.17516	0.10641
95.622	13.0786	0.09134	0.30144	101.242	1.68425	3.15878	4.72581	101.237	1.68426	3.15829	0.10089
95.722	13.0923	0.10775	1.29582	101.342	1.68591	3.14185	4.68897	101.337	1.68592	3.14179	0.11152
95.822	13.106	0.12465	2.2827	101.442	1.68758	3.12527	4.59735	101.437	1.68758	3.12506	0.08945
95.922	13.1196	0.14123	3.2511	101.542	1.68924	3.10867	4.53881	101.537	1.68925	3.10842	0.10385
96.022	13.1333	0.15793	4.08249	101.642	1.6909	3.09208	4.5212	101.637	1.69091	3.09159	0.08881
96.122	13.147	0.17445	4.82546	101.742	1.69257	3.07528	4.45253	101.737	1.69257	3.07511	0.07339
96.222	13.1607	0.19129	5.80352	101.842	1.69423	3.05865	4.40646	101.837	1.69424	3.05849	0.08419
96.322	13.1743	0.20792	6.77339	101.942	1.6959	3.0421	4.35453	101.937	1.6959	3.04169	0.09184
96.422	13.188	0.2244	7.69418	102.042	1.69756	3.02523	4.27597	102.037	1.69757	3.02508	0.09227
96.522	13.2017	0.24116	8.6546	102.142	1.69922	3.00861	4.24732	102.137	1.69923	3.00842	0.07304
96.622	13.2154	0.25776	9.61668	102.242	1.70089	2.99189	4.20531	102.237	1.70089	2.99184	0.06622
96.722	13.2291	0.27458	10.5244	102.342	1.70255	2.97543	4.12875	102.337	1.70256	2.97496	0.07948
96.822	13.2427	0.2911	11.4399	102.442	1.70421	2.95856	4.07404	102.437	1.70422	2.95852	0.08311
96.922	13.2564	0.30813	12.355	102.542	1.70588	2.94205	4.01446	102.537	1.70588	2.9418	0.06829
97.022	13.2701	0.32462	13.2461	102.642	1.70754	2.92535	3.97578	102.637	1.70755	2.92509	0.04736
97.122	13.2838	0.3413	14.1703	102.742	1.7092	2.90868	3.95703	102.737	1.70921	2.9083	0.03878
97.222	13.2974	0.35786	15.0546	102.842	1.71087	2.89192	3.86575	102.837	1.71087	2.89175	0.04951
97.322	13.3111	0.37463	15.9292	102.942	1.71253	2.8753	3.7934	102.937	1.71254	2.87509	0.05268
97.422	13.3248	0.39126	16.7721	103.042	1.71419	2.85871	3.77012	103.037	1.7142	2.85826	0.0465
97.522	13.3385	0.40775	17.6275	103.142	1.71586	2.8419	3.72962	103.137	1.71587	2.84177	0.04446
97.622	13.3522	0.42457	18.5042	103.242	1.71752	2.8253	3.65797	103.237	1.71753	2.82504	0.05029
97.722	13.3658	0.44119	19.3408	103.342	1.71919	2.80864	3.59663	103.337	1.71919	2.80848	0.03744
97.822	13.3795	0.45791	20.1559	103.442	1.72085	2.79213	3.51647	103.437	1.72086	2.79163	0.02182
97.922	13.3932	0.47443	20.9745	103.542	1.72251	2.77519	3.49937	103.537	1.72252	2.77517	0.009
98.022	13.4069	0.49129	21.8022	103.642	1.72418	2.75867	3.4567	103.637	1.72418	2.75848	0.02635
98.122	13.4205	0.50791	22.6295	103.742	1.72584	2.74201	3.37838	103.737	1.72585	2.74177	0.0299
98.222	13.4342	0.52454	23.4585	103.842	1.7275	2.72526	3.33307	103.837	1.72751	2.72504	0.00863
98.322	13.4479	0.5411	24.2278	103.942	1.72917	2.70857	3.29189	103.937	1.72917	2.70844	0.01811
98.422	13.4616	0.55802	25.0233	104.042	1.73083	2.69192	3.21657	104.037	1.73084	2.69181	0.01582
98.522	13.4753	0.5747	25.8244	104.142	1.73249	2.67545	3.18668	104.137	1.7325	2.67496	-0.00732
98.622	13.4889	0.5911	26.5822	104.242	1.73416	2.65853	3.09012	104.237	1.73417	2.65845	0.00032
98.675	13.4962	0.60002	27.02	104.342	1.73582	2.642	3.05887	104.337	1.73583	2.64169	0.02358
98.676	13.4963	0.60018	27.0233	104.442	1.73748	2.6253	2.99902	104.437	1.73749	2.62504	0.01077
98.677	13.4965	0.60035	27.0281	104.542	1.73915	2.60873	2.9409	104.537	1.73916	2.60824	-0.00851
98.777	13.5101	0.59361	26.4652	104.642	1.74081	2.5919	2.93764	104.637	1.74082	2.59182	0.0069
98.877	13.5238	0.57569	25.3086	104.742	1.74248	2.57535	2.85183	104.737	1.74248	2.57511	0.0063
98.977	13.5375	0.55872	24.2546	104.842	1.74414	2.55873	2.78614	104.837	1.74415	2.5584	-0.02153
99.077	13.5512	0.54204	23.2664	104.942	1.7458	2.54195	2.7569	104.937	1.74581	2.54172	-0.01461
99.177	13.5648	0.52537	22.298	105.042	1.74747	2.52524	2.69882	105.037	1.74748	2.52516	0.00043
99.277	13.5785	0.50882	21.3299	105.142	1.74913	2.5086	2.66582	105.137	1.74914	2.50843	-0.01132
99.377	13.5922	0.49204	20.348	105.242	1.75079	2.49206	2.60875	105.237	1.7508	2.49166	-0.01438
99.477	13.6059	0.47531	19.4353	105.342	1.75246	2.47515	2.51952	105.337	1.75247	2.47517	-0.01579
99.577	13.6195	0.45882	18.4694	105.442	1.75412	2.45868	2.46414	105.437	1.75413	2.45841	-0.03126
99.677	13.6332	0.4421	17.5522	105.542	1.75578	2.44197	2.44966	105.537	1.75579	2.44174	-0.01585
99.777	13.6469	0.4254	16.6243	105.642	1.75745	2.42534	2.39461	105.637	1.75746	2.42495	-0.01261
99.877	13.6606	0.40862	15.681	105.742	1.75911	2.4086	2.35101	105.737	1.75912	2.40849	-0.02425
99.977	13.6743	0.39217	14.7402	105.842	1.76078	2.39209	2.28733	105.837	1.76078	2.39172	-0.02173
100.077	13.6879	0.37537	13.8201	105.942	1.76244	2.37542	2.21842	105.937	1.76245	2.37501	-0.06108
100.177	13.7016	0.35883	12.92	106.042	1.7641	2.35859	2.20384	106.037	1.76411	2.35843	-0.07397
100.277	13.7153	0.34217	12.0098	106.142	1.76577	2.34198	2.13434	106.137	1.76578	2.34175	-0.0431
100.377	13.729	0.32548	11.0847	106.242	1.76743	2.32528	2.07168	106.237	1.76744	2.32503	-0.03163
100.477	13.7426	0.3087	10.139	106.342	1.76909	2.30875	2.03458	106.337	1.7691	2.30829	-0.00155
100.577	13.7563	0.29186	9.22964	106.442	1.77076	2.29183	1.97403	106.437	1.77077	2.29183	-0.04754
100.677	13.77	0.27535	8.34741	106.542	1.77242	2.27536	1.93199	106.537	1.77243	2.27513	-0.05875
100.777	13.7837	0.25858	7.41559	106.642	1.77408	2.25863	1.90483	106.637	1.77409	2.25846	-0.04773
100.877	13.7974	0.24201	6.51345	106.742	1.77575	2.24203	1.83008	106.737	1.77576	2.24167	-0.05519
100.977	13.811	0.22531	5.58505	106.842	1.77741	2.22524	1.78243	106.837	1.77742	2.22515	-0.06155
101.077	13.8247	0.20883	4.70635	106.942	1.77907	2.20868	1.75248	106.937	1.77909	2.20846	-0.0528
101.177	13.8384	0.19199	3.84504	107.042	1.78074	2.1921	1.69397	107.037	1.78075	2.1917	-0.07628
101.277	13.8521	0.17539	3.26024	107.142	1.7824	2.17525	1.65461	107.137	1.78241	2.17507	-0.1255
101.377	13.8657	0.15873	2.39075	107.242	1.78407	2.15862	1.57885	107.237	1.78408	2.1584	-0.08272
101.477	13.8794	0.14211	1.5128	107.342	1.78573	2.14197	1.51872	107.337	1.78574	2.14174	-0.06278
101.577	13.8931	0.12536	0.62362	107.442	1.78739	2.12536	1.49168	107.437	1.7874	2.12493	-0.07136
101.677	13.9068	0.10869	-0.22975	107.542	1.78906	2.10855	1.4317	107.537	1.78907	2.10847	-0.07167
101.777	13.9204	0.0922	-1.10542	107.642	1.79072	2.09212	1.3914	107.637	1.79073	2.09172	-0.06126
101.877	13.9341	0.07529	-1.99373	107.742	1.79238	2.07536	1.32042	107.737	1.79239	2.07511	-0.07144
101.977	13.9478	0.05864	-2.87587	107.842	1.79405	2.05861	1.26979	107.837	1.79406	2.0584	-0.07961
102.077	13.9615	0.04194	-3.75222	107.942	1.79571	2.04191	1.21966	107.937	1.79572	2.04188	-0.09372
102.177	13.9752	0.02544	-4.61037	108.042	1.79737	2.02532	1.17599	108.037	1.79739	2.02505	-0.11244
102.277	13.9888	0.00855	-5.49752	108.142	1.79904	2.00868	1.11508	108.137	1.79905	2.00836	-0.12127
102.329	13.9959	-4e-05	-5.95913	108.242	1.8007	1.99183	1.06607	108.237	1.80071	1.99184	-0.08027
102.33	13.9961	-0.0002	-5.97144	108.342	1.80236	1.97532	1.00802	108.337	1.80238	1.97508	-0.10554
102.331	13.9962	-0.00037	-5.98167	108.442	1.80403	1.9586	0.96206	108.437	1.80404	1.95839	-0.10835
102.431	14.0099	0.00637	-5.33895	108.542	1.80569	1.94203	0.89593	108.537	1.8057	1.9416	-0.12654
102.531	14.0236	0.02438	-4.08035	108.642	1.80736	1.92523	0.86171	108.637	1.80737	1.92514	-0.1296
102.631	14.0373	0.04106	-2.96905	108.742	1.80902	1.90873	0.8291	108.737	1.80903	1.90834	-0.11648
102.731	14.0509	0.05782	-1.8798	108.842	1.81068	1.89203	0.74541	108.837	1.81069	1.89173	-0.12402
102.831	14.0646	0.07461	-0.80395	108.942	1.81235	1.87537	0.69418	108.937	1.81236	1.87507	-0.15293
102.931	14.0783	0.09132	0.20608	109.042	1.81401	1.85861	0.63476	109.037	1.81402	1.85846	-0.1444
103.031	14.092	0.10774	1.16224	109.142	1.81567	1.84198	0.5792	109.137	1.81569	1.8417	-0.10693
103.131	14.1056	0.12463	2.16806	109.242	1.81734	1.82539	0.5182	109.237	1.81735	1.82503	-0.12534
103.231	14.1193	0.14122	3.16444	109.342	1.819	1.80849	0.50206	109.337	1.81901	1.80849	-0.15604
103.331	14.133	0.1579	4.0466	109.442	1.82066	1.79207	0.43578	109.437	1.82068	1.79174	-0.16083
103.431	14.1467	0.17443	4.74071	109.542	1.82233	1.77532	0.38869	109.537	1.82234	1.77514	-0.12998
103.531	14.1604	0.19127	5.70547	109.642	1.82399	1.75861	0.33	109.637	1.824	1.75833	-0.13584
103.631	14.174	0.20787	6.68143	109.742	1.82565	1.74185	0.23364	109.737	1.82567	1.74185	-0.1611
103.731	14.1877	0.22436	7.63209	109.842	1.82732	1.72537	0.21327	109.837	1.82733	1.72504	-0.15933
103.831	14.2014	0.24111	8.57317	109.942	1.82898	1.70868	0.17869	109.937	1.829	1.70836	-0.16752
103.931	14.2151	0.25783	9.51081	110.042	1.83065	1.69197	0.09645	110.037	1.83066	1.69174	-0.16484
104.031	14.2287	0.27464	10.4431	110.142	1.83231	1.67529	0.04316	110.137	1.83232	1.67514	-0.16028
104.131	14.2424	0.29113	11.3387	110.242	1.83397	1.65867	-0.01593	110.237	1.83399	1.65837	-0.16643
104.231	14.2561	0.30801	12.2883	110.342	1.83564	1.64203	-0.08781	110.337	1.83565	1.64163	-0.16082
104.331	14.2698	0.32458	13.1764	110.442	1.8373	1.62519	-0.12546	110.437	1.83731	1.62514	-0.16226
104.431	14.2834	0.34128	14.0881	110.542	1.83896	1.60877	-0.18561	110.537	1.83898	1.60835	-0.17902
104.531	14.2971	0.35784	14.9218	110.642	1.84063	1.59202	-0.24139	110.637	1.84064	1.59178	-0.16225
104.631	14.3108	0.37459	15.8076	110.742	1.84229	1.57534	-0.31772	110.737	1.8423	1.57503	-0.18279
104.731	14.3245	0.39125	16.684	110.842	1.84395	1.55857	-0.35566	110.837	1.84397	1.55859	-0.19169
104.831	14.3382	0.40773	17.5644	110.942	1.84562	1.54204	-0.40486	110.937	1.84563	1.54171	-0.15984
104.931	14.3518	0.42456	18.4005	111.042	1.84728	1.52529	-0.45798	111.037	1.8473	1.52506	-0.18166
105.031	14.3655	0.44117	19.2307	111.142	1.84895	1.50856	-0.52328	111.137	1.84896	1.50847	-0.17479
105.131	14.3792	0.45788	20.0559	111.242	1.85061	1.49199	-0.59073	111.237	1.85062	1.49181	-0.1882
105.231	14.3929	0.4744	20.9033	111.342	1.85227	1.47531	-0.61978	111.337	1.85229	1.47505	-0.21
105.331	14.4065	0.49126	21.7663	111.442	1.85394	1.45867	-0.7004	111.437	1.85395	1.45831	-0.19077
105.431	14.4202	0.50783	22.5529	111.542	1.8556	1.44185	-0.73804	111.537	1.85561	1.44177	-0.2017
105.531	14.4339	0.52451	23.3355	111.642	1.85726	1.42543	-0.81632	111.637	1.85728	1.42497	-0.21216
105.631	14.4476	0.54116	24.1221	111.742	1.85893	1.4087	-0.86195	111.737	1.85894	1.40837	-0.1973
105.731	14.4613	0.5581	24.9394	111.842	1.86059	1.39202	-0.94455	111.837	1.86061	1.39169	-0.19601
105.831	14.4749	0.57461	25.7386	111.942	1.86225	1.37526	-1.00751	111.937	1.86227	1.37519	-0.22035
105.931	14.4886	0.59105	26.5207	112.042	1.86392	1.35873	-1.02893	112.037	1.86393	1.35836	-0.22335
105.984	14.4959	0.6	26.9143	112.142	1.86558	1.34203	-1.11102	112.137	1.8656	1.34172	-0.22898
105.985	14.496	0.60017	26.9241	112.242	1.86724	1.32523	-1.18574	112.237	1.86726	1.32516	-0.22205
105.986	14.4961	0.60033	26.945	112.342	1.86891	1.30867	-1.23693	112.337	1.86892	1.30844	-0.20474
106.086	14.5098	0.59361	26.3493	112.442	1.87057	1.29199	-1.28477	112.437	1.87059	1.29173	-0.19977
106.186	14.5235	0.57566	25.204	112.542	1.87224	1.27526	-1.35314	112.537	1.87225	1.27503	-0.23522
106.286	14.5372	0.55869	24.1913	112.642	1.8739	1.25846	-1.41957	112.637	1.87391	1.25851	-0.2196
106.386	14.5508	0.54201	23.1721	112.742	1.87556	1.24207	-1.4712	112.737	1.87558	1.24169	-0.24064
106.486	14.5645	0.52535	22.2057	112.842	1.87723	1.22533	-1.53378	112.837	1.87724	1.22504	-0.24009
106.586	14.5782	0.50879	21.2398	112.942	1.87889	1.20869	-1.5869	112.937	1.87891	1.20839	-0.22773
106.686	14.5919	0.492	20.2809	113.042	1.88055	1.19195	-1.68389	113.037	1.88057	1.19187	-0.25817
106.786	14.6056	0.47528	19.3379	113.142	1.88222	1.17539	-1.71827	113.137	1.88223	1.17499	-0.25087
106.886	14.6192	0.45878	18.3931	113.242	1.88388	1.15871	-1.81164	113.237	1.8839	1.15835	-0.24544
106.986	14.6329	0.44208	17.4587	113.342	1.88554	1.14192	-1.84812	113.337	1.88556	1.14179	-0.24506
107.086	14.6466	0.42539	16.5247	113.442	1.88721	1.12537	-1.91588	113.437	1.88722	1.12505	-0.26169
107.186	14.6603	0.40861	15.6182	113.542	1.88887	1.10866	-1.96851	113.537	1.88889	1.10842	-0.28202
107.286	14.6739	0.39214	14.6787	113.642	1.89053	1.09197	-2.03474	113.637	1.89055	1.09171	-0.26232
107.386	14.6876	0.37535	13.7509	113.742	1.8922	1.07517	-2.13084	113.737	1.89222	1.07518	-0.25218
107.486	14.7013	0.35876	12.8444	113.842	1.89386	1.05872	-2.18301	113.837	1.89388	1.05838	-0.26144
107.586	14.715	0.34213	11.914	113.942	1.89553	1.04194	-2.24417	113.937	1.89554	1.04177	-0.28495
107.686	14.7286	0.32548	10.9964	114.042	1.89719	1.02529	-2.30825	114.037	1.89721	1.02508	-0.28129
107.786	14.7423	0.30868	10.0695	114.142	1.89885	1.00866	-2.37816	114.137	1.89887	1.00853	-0.30404
107.886	14.756	0.2919	9.14087	114.242	1.90052	0.99202	-2.45388	114.237	1.90053	0.99167	-0.28193
107.986	14.7697	0.27532	8.26099	114.342	1.90218	0.97532	-2.51659	114.337	1.9022	0.97503	-0.27503
108.086	14.7834	0.25863	7.33312	114.442	1.90384	0.95855	-2.56965	114.437	1.90386	0.95845	-0.27393
108.186	14.797	0.2419	6.40094	114.542	1.90551	0.94207	-2.64239	114.537	1.90552	0.94166	-0.30175
108.286	14.8107	0.22527	5.53566	114.642	1.90717	0.92532	-2.72387	114.637	1.90719	0.92504	-0.26336
108.386	14.8244	0.20879	4.64993	114.742	1.90883	0.9087	-2.79484	114.737	1.90885	0.90831	-0.2862
108.486	14.8381	0.19197	3.81776	114.842	1.9105	0.89191	-2.86831	114.837	1.91052	0.89184	-0.31999
108.586	14.8517	0.17537	3.17865	114.942	1.91216	0.87544	-2.90633	114.937	1.91218	0.875	-0.29899
108.686	14.8654	0.1587	2.2954	115.042	1.91383	0.85864	-2.98556	115.037	1.91384	0.85842	-0.30053
108.786	14.8791	0.14206	1.44434	115.142	1.91549	0.84197	-3.06532	115.137	1.91551	0.84178	-0.30436
108.886	14.8928	0.12532	0.55986	115.242	1.91715	0.82535	-3.15052	115.237	1.91717	0.82517	-0.33385
108.986	14.9065	0.10865	-0.35047	115.342	1.91882	0.8087	-3.20766	115.337	1.91883	0.80838	-0.32234
109.086	14.9201	0.09209	-1.21527	115.442	1.92048	0.79193	-3.28722	115.437	1.9205	0.79177	-0.34303
109.186	14.9338	0.07539	-2.07595	115.542	1.92214	0.77514	-3.35304	115.537	1.92216	0.77519	-0.33699
109.286	14.9475	0.05862	-2.93067	115.642	1.92381	0.75873	-3.42681	115.637	1.92382	0.7583	-0.33269
109.386	14.9612	0.04198	-3.80876	115.742	1.92547	0.74196	-3.51886	115.737	1.92549	0.7417	-0.3269
109.486	14.9748	0.02538	-4.7123	115.842	1.92713	0.72533	-3.5761	115.837	1.92715	0.72497	-0.33107
109.586	14.9885	0.00856	-5.60104	115.942	1.9288	0.70858	-3.67246	115.937	1.92882	0.70854	-0.35189
109.639	14.9958	-0.00016	-6.05806	116.042	1.93046	0.69211	-3.73431	116.037	1.93048	0.69164	-0.38304
109.64	14.9959	-0.00033	-6.06627	116.142	1.93212	0.67534	-3.82115	116.137	1.93214	0.67506	-0.38974
109.641	14.996	-0.0005	-6.07456	116.242	1.93379	0.65864	-3.91645	116.237	1.93381	0.65847	-0.35245
109.741	15.0097	0.00615	-5.42359	116.342	1.93545	0.64207	-3.97285	116.337	1.93547	0.64177	-0.36272
109.841	15.0234	0.02417	-4.15988	116.442	1.93712	0.62534	-4.03956	116.437	1.93713	0.62506	-0.35085
109.941	15.0371	0.04083	-3.04517	116.542	1.93878	0.60859	-4.15614	116.537	1.9388	0.6084	-0.37095
110.041	15.0508	0.05759	-1.97756	116.642	1.94044	0.59186	-4.22282	116.637	1.94046	0.59188	-0.38421
110.141	15.0644	0.07437	-0.9313	116.742	1.94211	0.57541	-4.28883	116.737	1.94213	0.575	-0.37798
110.241	15.0781	0.0911	0.09961	116.842	1.94377	0.55857	-4.37714	116.837	1.94379	0.5584	-0.38992
110.341	15.0918	0.10751	1.09836	116.942	1.94543	0.54194	-4.4537	116.937	1.94545	0.54174	-0.38092
110.441	15.1055	0.1244	2.08278	117.042	1.9471	0.52528	-4.55709	117.037	1.94712	0.52521	-0.38183
110.541	15.1191	0.141	3.07851	117.142	1.94876	0.50873	-4.64216	117.137	1.94878	0.5083	-0.39437
110.641	15.1328	0.15767	3.96563	117.242	1.95042	0.49194	-4.7263	117.237	1.95044	0.49177	-0.39709
110.741	15.1465	0.17419	4.65363	117.342	1.95209	0.47522	-4.81212	117.337	1.95211	0.4751	-0.38529
110.841	15.1602	0.19101	5.63917	117.442	1.95375	0.45871	-4.86915	117.437	1.95377	0.45839	-0.43251
110.941	15.1738	0.20764	6.57906	117.542	1.95541	0.44204	-4.97915	117.537	1.95543	0.44164	-0.40999
111.041	15.1875	0.22405	7.49954	117.642	1.95708	0.42541	-5.07577	117.637	1.9571	0.42501	-0.39306
111.141	15.2012	0.24096	8.43794	117.742	1.95874	0.40863	-5.14104	117.737	1.95876	0.4085	-0.43006
111.241	15.2149	0.25766	9.40817	117.842	1.96041	0.39198	-5.21556	117.837	1.96043	0.39168	-0.41369
111.341	15.2286	0.27443	10.364	117.942	1.96207	0.37524	-5.33012	117.937	1.96209	0.37502	-0.43301
111.441	15.2422	0.29083	11.2815	118.042	1.96373	0.35861	-5.41173	118.037	1.96375	0.3584	-0.46123
111.541	15.2559	0.30778	12.1812	118.142	1.9654	0.34192	-5.51493	118.137	1.96542	0.34184	-0.45692
111.641	15.2696	0.32435	13.075	118.242	1.96706	0.32542	-5.62131	118.237	1.96708	0.32503	-0.45077
111.741	15.2833	0.34103	13.9699	118.342	1.96872	0.30863	-5.68849	118.337	1.96874	0.30849	-0.45315
111.841	15.2969	0.35761	14.8629	118.442	1.97039	0.29191	-5.78377	118.437	1.97041	0.29182	-0.46882
111.941	15.3106	0.37435	15.7382	118.542	1.97205	0.27539	-5.89841	118.537	1.97207	0.27504	-0.46369
112.041	15.3243	0.39103	16.6192	118.642	1.97371	0.25862	-6.0086	118.637	1.97374	0.25838	-0.46738
112.141	15.338	0.4075	17.4696	118.742	1.97538	0.24197	-6.11124	118.737	1.9754	0.24166	-0.49478
112.241	15.3517	0.42433	18.3034	118.842	1.97704	0.22525	-6.17469	118.837	1.97706	0.22515	-0.49163
112.341	15.3653	0.44093	19.1519	118.942	1.97871	0.20879	-6.27163	118.937	1.97873	0.20825	-0.49231
112.441	15.379	0.45767	20.0014	119.042	1.98037	0.19193	-6.40642	119.037	1.98039	0.19175	-0.49284
112.541	15.3927	0.47417	20.799	119.142	1.98203	0.17535	-6.50443	119.137	1.98205	0.1751	-0.48836
112.641	15.4064	0.49101	21.6301	119.242	1.9837	0.15874	-6.59458	119.237	1.98372	0.15845	-0.51387
112.741	15.42	0.50759	22.443	119.342	1.98536	0.14211	-6.69361	119.337	1.98538	0.14167	-0.51324
112.841	15.4337	0.52433	23.2823	119.442	1.98702	0.12524	-6.79521	119.437	1.98704	0.12514	-0.51929
112.941	15.4474	0.54097	24.0789	119.542	1.98869	0.10851	-6.93486	119.537	1.98871	0.10852	-0.51506
113.041	15.4611	0.55777	24.8778	119.642	1.99035	0.092	-7.05561	119.637	1.99037	0.09173	-0.51967
113.141	15.4747	0.57438	25.6514	119.742	1.99201	0.0752	-7.15086	119.737	1.99204	0.07509	-0.5724
113.241	15.4884	0.59082	26.4263	119.842	1.99368	0.05858	-7.25635	119.837	1.9937	0.05835	-0.54758
113.296	15.4959	0.6001	26.8232	119.942	1.99534	0.04195	-7.36783	119.937	1.99536	0.04185	-0.51238
113.297	15.4961	0.60027	26.8307	120.042	1.997	0.02543	-7.52858	120.037	1.99703	0.02497	-0.53167
113.298	15.4962	0.60043	26.8422	120.142	1.99867	0.00854	-7.62311	120.137	1.99869	0.00845	-0.57579
113.398	15.5099	0.59364	26.273	120.194	1.99953	-1e-05	-7.68145	120.188	1.99954	-0.00014	-0.57121
113.498	15.5236	0.57577	25.1593	120.195	1.99955	-0.00018	-7.68446	120.189	1.99956	-0.0003	-0.57665
113.598	15.5373	0.55878	24.1215	120.196	1.99957	-0.00034	-7.67946	120.19	1.99957	-0.00045	-0.58253
113.698	15.5509	0.54211	23.1172	120.296	2.00123	0.00663	-7.34684	120.29	2.00124	0.00667	-0.52791
113.798	15.5646	0.52545	22.1347	120.396	2.00289	0.02446	-6.91634	120.39	2.0029	0.02459	-0.52378
113.898	15.5783	0.50889	21.1769	120.496	2.00456	0.04114	-6.61242	120.49	2.00456	0.04139	-0.51984
113.998	15.592	0.4921	20.213	120.596	2.00622	0.05789	-6.27275	120.59	2.00623	0.05798	-0.48139
114.098	15.6056	0.4754	19.2706	120.696	2.00788	0.07471	-5.97889	120.69	2.00789	0.07465	-0.46901
114.198	15.6193	0.45891	18.3173	120.796	2.00955	0.09141	-5.67709	120.79	2.00955	0.09133	-0.45772
114.298	15.633	0.44218	17.3777	120.896	2.01121	0.10784	-5.389	120.89	2.01122	0.10814	-0.47125
114.398	15.6467	0.4255	16.4691	120.996	2.01288	0.12472	-5.13674	120.99	2.01288	0.12457	-0.44201
114.498	15.6604	0.40871	15.5198	121.096	2.01454	0.14131	-4.91307	121.09	2.01455	0.1414	-0.43022
114.598	15.674	0.39225	14.6016	121.196	2.0162	0.158	-4.63907	121.19	2.01621	0.15807	-0.4211
114.698	15.6877	0.37545	13.6604	121.296	2.01787	0.17454	-4.4025	121.29	2.01787	0.17482	-0.41831
114.798	15.7014	0.35884	12.7726	121.396	2.01953	0.19137	-4.14783	121.39	2.01954	0.19128	-0.40713
114.898	15.7151	0.34215	11.8613	121.496	2.02119	0.20801	-3.92694	121.49	2.0212	0.20808	-0.41051
114.998	15.7287	0.32569	10.9334	121.596	2.02286	0.22449	-3.73205	121.59	2.02286	0.22481	-0.39337
115.098	15.7424	0.30882	9.99891	121.696	2.02452	0.24127	-3.48695	121.69	2.02453	0.24136	-0.37911
115.198	15.7561	0.29205	9.07341	121.796	2.02618	0.25796	-3.29149	121.79	2.02619	0.25806	-0.36507
115.298	15.7698	0.27552	8.17852	121.896	2.02785	0.27468	-3.08204	121.89	2.02785	0.27471	-0.37174
115.398	15.7834	0.25867	7.27207	121.996	2.02951	0.29114	-2.8764	121.99	2.02952	0.29152	-0.34269
115.498	15.7971	0.24206	6.38632	122.096	2.03117	0.30808	-2.68168	122.09	2.03118	0.30796	-0.34189
115.598	15.8108	0.22531	5.43705	122.196	2.03284	0.32463	-2.51403	122.19	2.03285	0.32475	-0.3234
115.698	15.8245	0.20887	4.56183	122.296	2.0345	0.34135	-2.31275	122.29	2.03451	0.34141	-0.28204
115.798	15.8382	0.19207	3.80787	122.396	2.03617	0.35796	-2.12318	122.39	2.03617	0.35806	-0.31833
115.898	15.8518	0.17547	3.09806	122.496	2.03783	0.37477	-1.93485	122.49	2.03784	0.37463	-0.28819
115.998	15.8655	0.1588	2.24658	122.596	2.03949	0.39134	-1.75384	122.59	2.0395	0.39137	-0.27947
116.098	15.8792	0.14217	1.34724	122.696	2.04116	0.40783	-1.60831	122.69	2.04116	0.4081	-0.28974
116.198	15.8929	0.12541	0.4693	122.796	2.04282	0.42465	-1.42344	122.79	2.04283	0.4246	-0.28096
116.298	15.9065	0.10872	-0.40544	122.896	2.04448	0.44127	-1.27863	122.89	2.04449	0.44143	-0.25119
116.398	15.9202	0.0922	-1.26176	122.996	2.04615	0.45797	-1.14625	122.99	2.04616	0.45813	-0.24954
116.498	15.9339	0.0754	-2.14321	123.096	2.04781	0.47452	-0.98055	123.09	2.04782	0.47486	-0.25237
116.598	15.9476	0.05887	-2.99162	123.196	2.04947	0.49138	-0.8078	123.19	2.04948	0.49125	-0.24471
116.698	15.9613	0.04213	-3.89947	123.296	2.05114	0.50799	-0.67606	123.29	2.05115	0.50813	-0.23623
116.798	15.9749	0.0256	-4.79314	123.396	2.0528	0.52464	-0.51856	123.39	2.05281	0.5248	-0.21441
116.898	15.9886	0.00861	-5.65883	123.496	2.05446	0.54126	-0.38612	123.49	2.05447	0.5414	-0.1948
116.95	15.9957	-1e-05	-6.10513	123.596	2.05613	0.55811	-0.25454	123.59	2.05614	0.55796	-0.21122
116.951	15.9959	-0.00017	-6.11703	123.696	2.05779	0.57469	-0.11168	123.69	2.0578	0.57472	-0.21522
116.952	15.996	-0.00034	-6.12714	123.796	2.05946	0.59114	0.01905	123.79	2.05946	0.59148	-0.19094
117.052	16.0097	0.00628	-5.48895	123.896	2.06112	0.60805	0.16606	123.89	2.06113	0.60789	-0.19491
117.152	16.0234	0.0244	-4.24024	123.996	2.06278	0.62463	0.29215	123.99	2.06279	0.62474	-0.18831
117.252	16.037	0.04105	-3.13079	124.096	2.06445	0.64135	0.38314	124.09	2.06446	0.64137	-0.18556
117.352	16.0507	0.05779	-2.05832	124.196	2.06611	0.65785	0.55566	124.19	2.06612	0.65813	-0.17891
117.452	16.0644	0.07458	-0.97819	124.296	2.06777	0.67476	0.69274	124.29	2.06778	0.67463	-0.15474
117.552	16.0781	0.09131	0.07723	124.396	2.06944	0.69134	0.82559	124.39	2.06945	0.69146	-0.15645
117.652	16.0917	0.10772	1.03195	124.496	2.0711	0.70789	0.91588	124.49	2.07111	0.70812	-0.15573
117.752	16.1054	0.12462	2.03443	124.596	2.07276	0.72458	1.00659	124.59	2.07277	0.72474	-0.14845
117.852	16.1191	0.14119	3.01093	124.696	2.07443	0.74135	1.13362	124.69	2.07444	0.74138	-0.13742
117.952	16.1328	0.15788	3.92359	124.796	2.07609	0.75793	1.27057	124.79	2.0761	0.75807	-0.11837
118.052	16.1464	0.17435	4.61034	124.896	2.07776	0.77448	1.36565	124.89	2.07776	0.77485	-0.11306
118.152	16.1601	0.19121	5.55835	124.996	2.07942	0.79143	1.46534	124.99	2.07943	0.79124	-0.10091
118.252	16.1738	0.20789	6.50665	125.096	2.08108	0.80798	1.56868	125.09	2.08109	0.80809	-0.12774
118.352	16.1875	0.22435	7.46309	125.196	2.08275	0.82472	1.67968	125.19	2.08276	0.82473	-0.10956
118.452	16.2012	0.24122	8.40852	125.296	2.08441	0.84124	1.80591	125.29	2.08442	0.84141	-0.10325
118.552	16.2148	0.25788	9.34998	125.396	2.08607	0.85807	1.89224	125.39	2.08608	0.85793	-0.08034
118.652	16.2285	0.27458	10.2803	125.496	2.08774	0.87467	1.97886	125.49	2.08775	0.87474	-0.07577
118.752	16.2422	0.29103	11.1666	125.596	2.0894	0.8912	2.06081	125.59	2.08941	0.89142	-0.05771
118.852	16.2559	0.30799	12.1297	125.696	2.09106	0.90796	2.18405	125.69	2.09107	0.90797	-0.07159
118.952	16.2695	0.32455	13.0215	125.796	2.09273	0.92462	2.25573	125.79	2.09274	0.9247	-0.08163
119.052	16.2832	0.34125	13.9086	125.896	2.09439	0.9413	2.36955	125.89	2.0944	0.94144	-0.05848
119.152	16.2969	0.35783	14.7985	125.996	2.09605	0.95782	2.43571	125.99	2.09607	0.95818	-0.02548
119.252	16.3106	0.37458	15.6714	126.096	2.09772	0.97466	2.54956	126.09	2.09773	0.97458	-0.03427
119.352	16.3243	0.39123	16.5469	126.196	2.09938	0.99131	2.62381	126.19	2.09939	0.99148	-0.02248
119.452	16.3379	0.40771	17.4158	126.296	2.10105	1.00799	2.71811	126.29	2.10106	1.00809	-0.02557
119.552	16.3516	0.42451	18.2281	126.396	2.10271	1.02457	2.83523	126.39	2.10272	1.02477	-0.02507
119.652	16.3653	0.44113	19.047	126.496	2.10437	1.04147	2.9148	126.49	2.10438	1.04129	-0.01979
119.752	16.379	0.45783	19.9064	126.596	2.10604	1.058	2.98788	126.59	2.10605	1.05811	-0.02913
119.852	16.3926	0.4744	20.7481	126.696	2.1077	1.07458	3.07137	126.69	2.10771	1.07473	-0.01041
119.952	16.4063	0.49125	21.5893	126.796	2.10936	1.09133	3.18762	126.79	2.10937	1.09127	0.02495
120.052	16.42	0.50795	22.3901	126.896	2.11103	1.10797	3.25922	126.89	2.11104	1.10801	-0.00179
120.152	16.4337	0.52454	23.2022	126.996	2.11269	1.12466	3.32972	126.99	2.1127	1.1247	0.00096
120.252	16.4473	0.54114	23.9991	127.096	2.11435	1.14116	3.38926	127.09	2.11437	1.14146	-0.01469
120.352	16.461	0.55799	24.8037	127.196	2.11602	1.15811	3.4835	127.19	2.11603	1.15795	0.01071
120.452	16.4747	0.57457	25.5811	127.296	2.11768	1.1746	3.57028	127.29	2.11769	1.17484	0.01966
120.552	16.4884	0.59102	26.357	127.396	2.11934	1.19125	3.6353	127.39	2.11936	1.19143	0.0349
120.606	16.4958	0.60014	26.7825	127.496	2.12101	1.20789	3.73905	127.49	2.12102	1.20811	0.04657
120.607	16.4959	0.6003	26.7933	127.596	2.12267	1.22473	3.78235	127.59	2.12268	1.22464	0.02975
120.608	16.496	0.60047	26.8134	127.696	2.12434	1.24127	3.8659	127.69	2.12435	1.24145	0.03157
120.708	16.5097	0.59379	26.2195	127.796	2.126	1.25789	3.9508	127.79	2.12601	1.25809	0.0242
120.808	16.5234	0.57584	25.061	127.896	2.12766	1.27474	4.0241	127.89	2.12768	1.27459	0.03184
120.908	16.5371	0.55885	24.0451	127.996	2.12933	1.29132	4.08708	127.99	2.12934	1.2914	0.04445
121.008	16.5508	0.54222	23.0509	128.096	2.13099	1.30802	4.15219	128.09	2.131	1.30804	0.05729
121.108	16.5644	0.52554	22.0602	128.196	2.13265	1.32456	4.23718	128.19	2.13267	1.32476	0.04706
121.208	16.5781	0.50897	21.0875	128.296	2.13432	1.34145	4.32223	128.29	2.13433	1.34125	0.06344
121.308	16.5918	0.49217	20.1121	128.396	2.13598	1.35793	4.37801	128.39	2.13599	1.35812	0.05214
121.408	16.6055	0.47545	19.1887	128.496	2.13764	1.37459	4.43757	128.49	2.13766	1.37475	0.04648
121.508	16.6191	0.45897	18.2658	128.596	2.13931	1.39127	4.50775	128.59	2.13932	1.39136	0.07742
121.608	16.6328	0.44224	17.3173	128.696	2.14097	1.40804	4.57632	128.69	2.14098	1.40803	0.07384
121.708	16.6465	0.42556	16.3717	128.796	2.14264	1.42459	4.64449	128.79	2.14265	1.42481	0.07618
121.808	16.6602	0.40874	15.4437	128.896	2.1443	1.44118	4.71048	128.89	2.14431	1.44148	0.09201
121.908	16.6738	0.3923	14.5304	128.996	2.14596	1.458	4.76087	128.99	2.14598	1.45794	0.08616
122.008	16.6875	0.3755	13.6038	129.096	2.14763	1.47464	4.81726	129.09	2.14764	1.47483	0.07782
122.108	16.7012	0.35885	12.6755	129.196	2.14929	1.49129	4.88656	129.19	2.1493	1.49139	0.08792
122.208	16.7149	0.34221	11.7565	129.296	2.15095	1.5079	4.95408	129.29	2.15097	1.50809	0.09371
122.308	16.7286	0.32564	10.8517	129.396	2.15262	1.52483	5.02241	129.39	2.15263	1.52459	0.09123
122.408	16.7422	0.30894	9.94166	129.496	2.15428	1.54133	5.08171	129.49	2.15429	1.54152	0.09587
122.508	16.7559	0.29215	9.02542	129.596	2.15594	1.55798	5.11961	129.59	2.15596	1.55812	0.10904
122.608	16.7696	0.27558	8.12698	129.696	2.15761	1.57467	5.19732	129.69	2.15762	1.57463	0.1196
122.708	16.7833	0.25882	7.17074	129.796	2.15927	1.59136	5.27329	129.79	2.15928	1.59136	0.10728
122.808	16.7969	0.24214	6.25241	129.896	2.16093	1.60791	5.32526	129.89	2.16095	1.60808	0.1126
122.908	16.8106	0.22542	5.38132	129.996	2.1626	1.62447	5.36956	129.99	2.16261	1.62473	0.12111
123.008	16.8243	0.20893	4.4934	130.096	2.16426	1.6414	5.42145	130.09	2.16428	1.64126	0.12368
123.108	16.838	0.19205	3.75256	130.196	2.16593	1.65793	5.47613	130.19	2.16594	1.65814	0.14069
123.208	16.8517	0.1755	3.02903	130.296	2.16759	1.67457	5.53425	130.29	2.1676	1.67475	0.13497
123.308	16.8653	0.15884	2.14233	130.396	2.16925	1.69124	5.59201	130.39	2.16927	1.69147	0.14559
123.408	16.879	0.14224	1.29839	130.496	2.17092	1.70812	5.64257	130.49	2.17093	1.70801	0.12909
123.508	16.8927	0.12547	0.41283	130.596	2.17258	1.72459	5.69839	130.59	2.17259	1.72489	0.16506
123.608	16.9064	0.10876	-0.48082	130.696	2.17424	1.74128	5.74714	130.69	2.17426	1.74142	0.14395
123.708	16.92	0.09222	-1.35358	130.796	2.17591	1.75803	5.82932	130.79	2.17592	1.75795	0.14224
123.808	16.9337	0.07544	-2.2363	130.896	2.17757	1.7747	5.86639	130.89	2.17759	1.77469	0.13969
123.908	16.9474	0.05884	-3.09348	130.996	2.17923	1.7913	5.91446	130.99	2.17925	1.79139	0.16157
124.008	16.9611	0.04222	-3.95838	131.096	2.1809	1.80789	5.96353	131.09	2.18091	1.80804	0.16136
124.108	16.9748	0.02577	-4.81352	131.196	2.18256	1.82477	6.02039	131.19	2.18258	1.8246	0.18458
124.208	16.9884	0.00879	-5.7304	131.296	2.18422	1.84127	6.08943	131.29	2.18424	1.84142	0.15646
124.262	16.9958	-0.00015	-6.20571	131.396	2.18589	1.85795	6.12244	131.39	2.1859	1.85807	0.15595
124.263	16.996	-0.00031	-6.21837	131.496	2.18755	1.8746	6.15536	131.49	2.18757	1.87474	0.17187
124.264	16.9961	-0.00048	-6.23308	131.596	2.18922	1.8914	6.19866	131.59	2.18923	1.89134	0.17906
124.364	17.0098	0.006	-5.60284	131.696	2.19088	1.90789	6.27927	131.69	2.19089	1.9082	0.17658
124.464	17.0234	0.0241	-4.33407	131.796	2.19254	1.92459	6.3245	131.79	2.19256	1.92479	0.17617
124.564	17.0371	0.04073	-3.20219	131.896	2.19421	1.94132	6.3779	131.89	2.19422	1.94131	0.16899
124.664	17.0508	0.05749	-2.14098	131.996	2.19587	1.95797	6.4048	131.99	2.19589	1.9581	0.1711
124.764	17.0645	0.07428	-1.06763	132.096	2.19753	1.97457	6.45323	132.09	2.19755	1.97474	0.17196
124.864	17.0782	0.091	-0.04969	132.196	2.1992	1.99122	6.49865	132.19	2.19921	1.99141	0.20661
124.964	17.0918	0.10741	0.95313	132.296	2.20086	2.00813	6.55174	132.29	2.20088	2.00791	0.1908
125.064	17.1055	0.1243	1.96019	132.396	2.20252	2.02462	6.60392	132.39	2.20254	2.02482	0.19911
125.164	17.1192	0.14087	2.91115	132.496	2.20419	2.04134	6.63049	132.49	2.2042	2.04142	0.19886
125.264	17.1329	0.15751	3.8378	132.596	2.20585	2.05799	6.68097	132.59	2.20587	2.05801	0.17707
125.364	17.1465	0.17405	4.47324	132.696	2.20751	2.07479	6.7184	132.69	2.20753	2.07469	0.18782
125.464	17.1602	0.19094	5.47696	132.796	2.20918	2.09124	6.80232	132.79	2.2092	2.09146	0.20489
125.564	17.1739	0.20756	6.4451	132.896	2.21084	2.10791	6.82752	132.89	2.21086	2.10798	0.2184
[truncated: 59,259 more rows]

## Sheet: Fig. S47 baseline corrected
Time (S)	Cycles (#)	Displacement (mm)	Load (N)	Time (S)	Cycles (#)	Displacement (mm)	Load (N)	Time (S)	Cycles (#)	Displacement (mm)	Load (N)
[truncated: 60,599 more rows]

[truncated: 2 more sheets: Fig. S48 single rod cyclic, Fig. S48 baseline corrected]
